# Supplementary material for: Proteome-wide analysis of Coxiella burnetii for conserved T-cell epitopes with presentation across multiple host species
Source: BMC Bioinformatics. 2021 Jun 2;22:296. doi: 10.1186/s12859-021-04181-w (PMC8170629; doi:10.1186/s12859-021-04181-w)
Supplement: Supplementary file 5 — Additional file 5. MHCII epitopes with high scoring allelic interactions. MHCII epitopes found to bind either 186 (90% total) human alleles or 8 (100% total) murine alleles. Data also includes MHCII epitopes found to interact strongly with 90 (45% total) human alleles or 5 (65% total) murine alleles. NCBI retrieved information includes the GenBank ID, gene name, and locus tag. Location of given proteins was determined through use of the program Inmembrane, where PSE represents a potential surface exposed protein. The peptide column contains the 15mer peptides generated by NetMHCIIpan 4.0 for MHCII binding assessment, position of peptide start within a protein is indicated within the pos (position) column. NB, WB, and SB represent peptide and MHCII allele interactions, where NB is the total number of alleles bound, WB signifies weak binders, and SB represents strong binders. Species dictates the animal in which the alleles tested originated from. [file 12859_2021_4181_MOESM5_ESM.xlsx]

## Sheet: Total MHCII Output
Proteome-wide Analysis of Coxiella burnetii for Conserved T-cell epitopes with Presentation Across Multiple Host Species
Lindsay M.W. Piel1, Codie J. Durfee1, Stephen N. White1,2,3
1 USDA-ARS Animal Disease Research Unit, Pullman, WA 99164, USA
2 Department of Veterinary Microbiology & Pathology, Washington State University, Pullman, WA 99164, USA
3 Center for Reproductive Biology, Washington State University, Pullman, WA 99164, USA
Correspondence: Stephen.White@usda.gov
Pos	Peptide	GenBank ID	NB	WB	SB	Gene Name	Locus Tag	Species	Location
23	QYNTWIRPLHAIESK	AAO89571.1	7	2	5	dnaA	CBU_0001	Murine	CYTOPLASM(non-PSE)
24	YNTWIRPLHAIESKQ	AAO89571.1	8	2	6	dnaA	CBU_0001	Murine	CYTOPLASM(non-PSE)
25	NTWIRPLHAIESKQN	AAO89571.1	8	1	7	dnaA	CBU_0001	Murine	CYTOPLASM(non-PSE)
26	TWIRPLHAIESKQNG	AAO89571.1	7	2	5	dnaA	CBU_0001	Murine	CYTOPLASM(non-PSE)
105	AGTTISHTQANINSN	AAO89571.1	7	2	5	dnaA	CBU_0001	Murine	CYTOPLASM(non-PSE)
106	GTTISHTQANINSNF	AAO89571.1	7	2	5	dnaA	CBU_0001	Murine	CYTOPLASM(non-PSE)
129	KSNQLARAAATQVAE	AAO89571.1	6	1	5	dnaA	CBU_0001	Murine	CYTOPLASM(non-PSE)
130	SNQLARAAATQVAEN	AAO89571.1	7	2	5	dnaA	CBU_0001	Murine	CYTOPLASM(non-PSE)
131	NQLARAAATQVAENP	AAO89571.1	6	0	6	dnaA	CBU_0001	Murine	CYTOPLASM(non-PSE)
206	FKRFYRSLNALLIDD	AAO89571.1	8	5	3	dnaA	CBU_0001	Murine	CYTOPLASM(non-PSE)
207	KRFYRSLNALLIDDI	AAO89571.1	8	6	2	dnaA	CBU_0001	Murine	CYTOPLASM(non-PSE)
242	DLQRGYTQAGPQRAD	AAO89573.2	7	1	6	recF	CBU_0003	Murine	CYTOPLASM(non-PSE)
243	LQRGYTQAGPQRADF	AAO89573.2	7	1	6	recF	CBU_0003	Murine	CYTOPLASM(non-PSE)
244	QRGYTQAGPQRADFR	AAO89573.2	8	1	7	recF	CBU_0003	Murine	CYTOPLASM(non-PSE)
245	RGYTQAGPQRADFRL	AAO89573.2	7	2	5	recF	CBU_0003	Murine	CYTOPLASM(non-PSE)
166	GYAAPVSAIIINRNK	AAO89579.1	6	1	5	dacB	CBU_0009	Murine	SECRETED
142	AAPEKIVIVNRTPSK	AAO89580.1	7	1	6	aroE	CBU_0010	Murine	CYTOPLASM(non-PSE)
183	YDVIIHATSLGHQGK	AAO89580.1	7	2	5	aroE	CBU_0010	Murine	CYTOPLASM(non-PSE)
221	ASPFLQWAKDQGAKY	AAO89580.1	6	1	5	aroE	CBU_0010	Murine	CYTOPLASM(non-PSE)
140	HSIKAFTQARNAINE	AAO89585.2	8	6	2		CBU_0015	Murine	CYTOPLASM(non-PSE)
159	LVSGFRGKEAAYVDK	AAO89585.2	7	1	6		CBU_0015	Murine	CYTOPLASM(non-PSE)
160	VSGFRGKEAAYVDKL	AAO89585.2	7	1	6		CBU_0015	Murine	CYTOPLASM(non-PSE)
214	IIEQIGYLANHAQQT	AAO89585.2	8	6	2		CBU_0015	Murine	CYTOPLASM(non-PSE)
215	IEQIGYLANHAQQTG	AAO89585.2	8	2	6		CBU_0015	Murine	CYTOPLASM(non-PSE)
216	EQIGYLANHAQQTGN	AAO89585.2	8	2	6		CBU_0015	Murine	CYTOPLASM(non-PSE)
217	QIGYLANHAQQTGNH	AAO89585.2	8	2	6		CBU_0015	Murine	CYTOPLASM(non-PSE)
11	QITLRNIDPTPAIED	AAO89590.2	8	5	3		CBU_0020	Murine	CYTOPLASM(non-PSE)
525	QNLQGNYESIKANPN	AAO89591.1	7	2	5		CBU_0021	Murine	CYTOPLASM(non-PSE)
526	NLQGNYESIKANPNF	AAO89591.1	7	1	6		CBU_0021	Murine	CYTOPLASM(non-PSE)
527	LQGNYESIKANPNFT	AAO89591.1	7	0	7		CBU_0021	Murine	CYTOPLASM(non-PSE)
528	QGNYESIKANPNFTL	AAO89591.1	7	0	7		CBU_0021	Murine	CYTOPLASM(non-PSE)
529	GNYESIKANPNFTLD	AAO89591.1	8	3	5		CBU_0021	Murine	CYTOPLASM(non-PSE)
530	NYESIKANPNFTLDE	AAO89591.1	8	6	2		CBU_0021	Murine	CYTOPLASM(non-PSE)
729	RSPYEVTHTALNTTR	AAO89591.1	8	3	5		CBU_0021	Murine	CYTOPLASM(non-PSE)
255	LAGSMFSPITPRKGG	AAO89592.1	8	7	1		CBU_0022	Murine	CYTOPLASM(non-PSE)
98	SDATYRDMAIQAANK	AAO89593.2	8	3	5		CBU_0023	Murine	CYTOPLASM(non-PSE)
99	DATYRDMAIQAANKD	AAO89593.2	8	1	7		CBU_0023	Murine	CYTOPLASM(non-PSE)
141	IIEWRKIQTLPNSVQ	AAO89593.2	8	7	1		CBU_0023	Murine	CYTOPLASM(non-PSE)
103	WNGQYVKCKVMPVAE	AAO89602.1	8	8	0		CBU_0033	Murine	CYTOPLASM(non-PSE)
104	NGQYVKCKVMPVAER	AAO89602.1	8	2	6		CBU_0033	Murine	CYTOPLASM(non-PSE)
8	TGLGIIAPNANSVEH	AAO89604.1	6	1	5		CBU_0035	Murine	CYTOPLASM(non-PSE)
9	GLGIIAPNANSVEHF	AAO89604.1	5	0	5		CBU_0035	Murine	CYTOPLASM(non-PSE)
141	MVEQIMASASSAKVG	AAO89604.1	8	4	4		CBU_0035	Murine	CYTOPLASM(non-PSE)
142	VEQIMASASSAKVGG	AAO89604.1	8	3	5		CBU_0035	Murine	CYTOPLASM(non-PSE)
292	CIQSAIEYATISPSE	AAO89604.1	6	1	5		CBU_0035	Murine	CYTOPLASM(non-PSE)
293	IQSAIEYATISPSEI	AAO89604.1	7	2	5		CBU_0035	Murine	CYTOPLASM(non-PSE)
294	QSAIEYATISPSEID	AAO89604.1	8	2	6		CBU_0035	Murine	CYTOPLASM(non-PSE)
295	SAIEYATISPSEIDA	AAO89604.1	6	0	6		CBU_0035	Murine	CYTOPLASM(non-PSE)
296	AIEYATISPSEIDAI	AAO89604.1	6	1	5		CBU_0035	Murine	CYTOPLASM(non-PSE)
129	RKKLKSHAKAHKADG	AAO89605.1	8	3	5		CBU_0036	Murine	CYTOPLASM(non-PSE)
130	KKLKSHAKAHKADGT	AAO89605.1	8	4	4		CBU_0036	Murine	CYTOPLASM(non-PSE)
162	GEQVYQINQAKVGSF	AAO89606.2	8	5	3	fabA	CBU_0037	Murine	CYTOPLASM(non-PSE)
450	SKKTFSFAKTQALPH	AAO89610.1	8	2	6		CBU_0041	Murine	CYTOPLASM(non-PSE)
451	KKTFSFAKTQALPHL	AAO89610.1	8	2	6		CBU_0041	Murine	CYTOPLASM(non-PSE)
519	KKNLWKVADTHIAFY	AAO89610.1	8	6	2		CBU_0041	Murine	CYTOPLASM(non-PSE)
520	KNLWKVADTHIAFYR	AAO89610.1	8	2	6		CBU_0041	Murine	CYTOPLASM(non-PSE)
531	AFYRKDFKQLIANRS	AAO89610.1	8	7	1		CBU_0041	Murine	CYTOPLASM(non-PSE)
532	FYRKDFKQLIANRSN	AAO89610.1	8	1	7		CBU_0041	Murine	CYTOPLASM(non-PSE)
533	YRKDFKQLIANRSNF	AAO89610.1	8	0	8		CBU_0041	Murine	CYTOPLASM(non-PSE)
534	RKDFKQLIANRSNFS	AAO89610.1	8	0	8		CBU_0041	Murine	CYTOPLASM(non-PSE)
535	KDFKQLIANRSNFSN	AAO89610.1	8	2	6		CBU_0041	Murine	CYTOPLASM(non-PSE)
536	DFKQLIANRSNFSND	AAO89610.1	8	7	1		CBU_0041	Murine	CYTOPLASM(non-PSE)
661	FSTHKLKKAVVAKSK	AAO89610.1	8	2	6		CBU_0041	Murine	CYTOPLASM(non-PSE)
662	STHKLKKAVVAKSKI	AAO89610.1	8	1	7		CBU_0041	Murine	CYTOPLASM(non-PSE)
663	THKLKKAVVAKSKIP	AAO89610.1	8	1	7		CBU_0041	Murine	CYTOPLASM(non-PSE)
664	HKLKKAVVAKSKIPT	AAO89610.1	8	2	6		CBU_0041	Murine	CYTOPLASM(non-PSE)
1	MAKQAIKRAKILAVK	AAO89611.2	8	4	4	hemH	CBU_0042	Murine	CYTOPLASM(non-PSE)
2	AKQAIKRAKILAVKN	AAO89611.2	8	2	6	hemH	CBU_0042	Murine	CYTOPLASM(non-PSE)
3	KQAIKRAKILAVKNN	AAO89611.2	8	1	7	hemH	CBU_0042	Murine	CYTOPLASM(non-PSE)
4	QAIKRAKILAVKNNN	AAO89611.2	8	4	4	hemH	CBU_0042	Murine	CYTOPLASM(non-PSE)
334	NAHPQWVNAIAKMAK	AAO89611.2	8	5	3	hemH	CBU_0042	Murine	CYTOPLASM(non-PSE)
335	AHPQWVNAIAKMAKK	AAO89611.2	8	1	7	hemH	CBU_0042	Murine	CYTOPLASM(non-PSE)
336	HPQWVNAIAKMAKKS	AAO89611.2	8	1	7	hemH	CBU_0042	Murine	CYTOPLASM(non-PSE)
337	PQWVNAIAKMAKKSL	AAO89611.2	8	5	3	hemH	CBU_0042	Murine	CYTOPLASM(non-PSE)
114	PIKVYAFSGTVHSRR	AAO89614.1	8	3	5		CBU_0045	Murine	PSE-Lipoprotein
115	IKVYAFSGTVHSRRY	AAO89614.1	8	2	6		CBU_0045	Murine	PSE-Lipoprotein
67	DQTLFILDPEPQESE	AAO89615.2	8	7	1		CBU_0048	Murine	PSE-Lipoprotein
155	AKKQIVNQTEANLAE	AAO89615.2	8	2	6		CBU_0048	Murine	PSE-Lipoprotein
156	KKQIVNQTEANLAEA	AAO89615.2	8	1	7		CBU_0048	Murine	PSE-Lipoprotein
157	KQIVNQTEANLAEAQ	AAO89615.2	8	2	6		CBU_0048	Murine	PSE-Lipoprotein
158	QIVNQTEANLAEAQL	AAO89615.2	6	0	6		CBU_0048	Murine	PSE-Lipoprotein
181	AQQAVVDAAQANVAK	AAO89615.2	6	0	6		CBU_0048	Murine	PSE-Lipoprotein
182	QQAVVDAAQANVAKL	AAO89615.2	6	0	6		CBU_0048	Murine	PSE-Lipoprotein
183	QAVVDAAQANVAKLI	AAO89615.2	6	0	6		CBU_0048	Murine	PSE-Lipoprotein
269	QRAKVTYISPEAEYT	AAO89615.2	6	1	5		CBU_0048	Murine	PSE-Lipoprotein
270	RAKVTYISPEAEYTP	AAO89615.2	7	1	6		CBU_0048	Murine	PSE-Lipoprotein
271	AKVTYISPEAEYTPP	AAO89615.2	6	1	5		CBU_0048	Murine	PSE-Lipoprotein
272	KVTYISPEAEYTPPI	AAO89615.2	6	1	5		CBU_0048	Murine	PSE-Lipoprotein
307	KNALKFHAGQPVDVY	AAO89615.2	7	2	5		CBU_0048	Murine	PSE-Lipoprotein
123	TQPYQIVTSGEVPIQ	AAO89616.1	8	6	2		CBU_0049	Murine	PSE-Membrane
254	LTLVKQYKIAKIERQ	AAO89616.1	8	5	3		CBU_0049	Murine	PSE-Membrane
255	TLVKQYKIAKIERQL	AAO89616.1	8	2	6		CBU_0049	Murine	PSE-Membrane
256	LVKQYKIAKIERQLL	AAO89616.1	8	3	5		CBU_0049	Murine	PSE-Membrane
257	VKQYKIAKIERQLLD	AAO89616.1	8	2	6		CBU_0049	Murine	PSE-Membrane
258	KQYKIAKIERQLLDE	AAO89616.1	8	6	2		CBU_0049	Murine	PSE-Membrane
293	NKRVIKNITPLNRDE	AAO89616.1	6	1	5		CBU_0049	Murine	PSE-Membrane
294	KRVIKNITPLNRDEQ	AAO89616.1	6	1	5		CBU_0049	Murine	PSE-Membrane
338	QSLITFAKNNALAKD	AAO89616.1	7	2	5		CBU_0049	Murine	PSE-Membrane
79	DRTFQRIEAGSSSVS	AAO89623.1	8	6	2		CBU_0056	Murine	SECRETED
97	NQHNYQVTVTQPIFN	AAO89623.1	7	1	6		CBU_0056	Murine	SECRETED
98	QHNYQVTVTQPIFNY	AAO89623.1	7	2	5		CBU_0056	Murine	SECRETED
136	AQDLIFRTAKAYFDV	AAO89623.1	8	8	0		CBU_0056	Murine	SECRETED
165	ESFYHQLVTAQEKFK	AAO89623.1	8	7	1		CBU_0056	Murine	SECRETED
191	AQASYDQAIAQEIQD	AAO89623.1	6	1	5		CBU_0056	Murine	SECRETED
192	QASYDQAIAQEIQDR	AAO89623.1	7	2	5		CBU_0056	Murine	SECRETED
241	PRNIDAWTAVAERQS	AAO89623.1	8	3	5		CBU_0056	Murine	SECRETED
531	SRTLAEATAFKNKHR	AAO89623.1	8	4	4		CBU_0056	Murine	SECRETED
403	ALGERAYQVSAANTG	AAO89630.2	6	0	6	kdtA	CBU_0063	Murine	PSE-Membrane
404	LGERAYQVSAANTGA	AAO89630.2	7	1	6	kdtA	CBU_0063	Murine	PSE-Membrane
405	GERAYQVSAANTGAV	AAO89630.2	8	2	6	kdtA	CBU_0063	Murine	PSE-Membrane
406	ERAYQVSAANTGAVN	AAO89630.2	8	1	7	kdtA	CBU_0063	Murine	PSE-Membrane
407	RAYQVSAANTGAVNK	AAO89630.2	7	2	5	kdtA	CBU_0063	Murine	PSE-Membrane
270	DDEGIRESYVNLIPT	AAO89631.2	7	2	5	parE	CBU_0064	Murine	CYTOPLASM(non-PSE)
271	DEGIRESYVNLIPTP	AAO89631.2	7	2	5	parE	CBU_0064	Murine	CYTOPLASM(non-PSE)
274	IRESYVNLIPTPQGG	AAO89631.2	8	6	2	parE	CBU_0064	Murine	CYTOPLASM(non-PSE)
275	RESYVNLIPTPQGGT	AAO89631.2	8	6	2	parE	CBU_0064	Murine	CYTOPLASM(non-PSE)
276	ESYVNLIPTPQGGTH	AAO89631.2	8	7	1	parE	CBU_0064	Murine	CYTOPLASM(non-PSE)
440	ARDKNFQAIMPLRGK	AAO89631.2	8	0	8	parE	CBU_0064	Murine	CYTOPLASM(non-PSE)
441	RDKNFQAIMPLRGKI	AAO89631.2	8	0	8	parE	CBU_0064	Murine	CYTOPLASM(non-PSE)
442	DKNFQAIMPLRGKIL	AAO89631.2	8	0	8	parE	CBU_0064	Murine	CYTOPLASM(non-PSE)
443	KNFQAIMPLRGKILN	AAO89631.2	8	8	0	parE	CBU_0064	Murine	CYTOPLASM(non-PSE)
63	IIERDIEKVIPNRNR	AAO89632.1	8	3	5		CBU_0065	Murine	CYTOPLASM(non-PSE)
64	IERDIEKVIPNRNRK	AAO89632.1	8	1	7		CBU_0065	Murine	CYTOPLASM(non-PSE)
65	ERDIEKVIPNRNRKL	AAO89632.1	8	1	7		CBU_0065	Murine	CYTOPLASM(non-PSE)
66	RDIEKVIPNRNRKLI	AAO89632.1	8	5	3		CBU_0065	Murine	CYTOPLASM(non-PSE)
82	YCGGGFRSALAAESI	AAO89632.1	7	2	5		CBU_0065	Murine	CYTOPLASM(non-PSE)
83	CGGGFRSALAAESIK	AAO89632.1	8	1	7		CBU_0065	Murine	CYTOPLASM(non-PSE)
84	GGGFRSALAAESIKK	AAO89632.1	8	1	7		CBU_0065	Murine	CYTOPLASM(non-PSE)
85	GGFRSALAAESIKKM	AAO89632.1	7	1	6		CBU_0065	Murine	CYTOPLASM(non-PSE)
28	QAFFVIPAQAGIQAR	AAO89641.1	8	8	0		CBU_0074	Murine	CYTOPLASM(non-PSE)
31	FVIPAQAGIQARRAR	AAO89641.1	6	1	5		CBU_0074	Murine	CYTOPLASM(non-PSE)
98	ENRLQEIGAQISEGT	AAO89644.1	7	2	5		CBU_0077	Murine	MEMBRANE(non-PSE)
36	GKAISHAAAKEESNK	AAO89652.1	8	4	4		CBU_0085	Murine	LIPOPROTEIN(non-PSE)
70	LGNHFVGATQLPGTA	AAO89653.1	8	4	4		CBU_0086	Murine	CYTOPLASM(non-PSE)
71	GNHFVGATQLPGTAS	AAO89653.1	8	3	5		CBU_0086	Murine	CYTOPLASM(non-PSE)
169	STKIAYVLVQASSEN	AAO89656.2	8	2	6	tolB	CBU_0090	Murine	PSE-Membrane
219	GNKIAYVSFEGHRAA	AAO89656.2	8	4	4	tolB	CBU_0090	Murine	PSE-Membrane
220	NKIAYVSFEGHRAAI	AAO89656.2	8	4	4	tolB	CBU_0090	Murine	PSE-Membrane
221	KIAYVSFEGHRAAIY	AAO89656.2	8	4	4	tolB	CBU_0090	Murine	PSE-Membrane
74	SEGRIINPLVAPANQ	AAO89657.2	6	0	6		CBU_0091	Murine	PSE-Lipoprotein
75	EGRIINPLVAPANQT	AAO89657.2	7	1	6		CBU_0091	Murine	PSE-Lipoprotein
76	GRIINPLVAPANQTY	AAO89657.2	7	2	5		CBU_0091	Murine	PSE-Lipoprotein
109	VQANYLATHSTAKVR	AAO89657.2	8	6	2		CBU_0091	Murine	PSE-Lipoprotein
30	DAPVEDISAQPQPTK	AAO89658.2	8	3	5	ybgF	CBU_0092	Murine	SECRETED
31	APVEDISAQPQPTKT	AAO89658.2	8	4	4	ybgF	CBU_0092	Murine	SECRETED
128	DKRYFQGLPTPSAAG	AAO89663.1	8	3	5	pssA	CBU_0097	Murine	MEMBRANE(non-PSE)
129	KRYFQGLPTPSAAGL	AAO89663.1	8	4	4	pssA	CBU_0097	Murine	MEMBRANE(non-PSE)
2	NKKAIRTAVHAALVE	AAO89664.1	8	5	3	nadC	CBU_0098	Murine	CYTOPLASM(non-PSE)
3	KKAIRTAVHAALVED	AAO89664.1	8	3	5	nadC	CBU_0098	Murine	CYTOPLASM(non-PSE)
4	KAIRTAVHAALVEDI	AAO89664.1	8	8	0	nadC	CBU_0098	Murine	CYTOPLASM(non-PSE)
23	ITAELISAETVARAS	AAO89664.1	8	7	1	nadC	CBU_0098	Murine	CYTOPLASM(non-PSE)
24	TAELISAETVARASI	AAO89664.1	8	7	1	nadC	CBU_0098	Murine	CYTOPLASM(non-PSE)
116	VEKLKGTPAHLLDTR	AAO89664.1	8	5	3	nadC	CBU_0098	Murine	CYTOPLASM(non-PSE)
218	DTIKKAVKINNSQAK	AAO89664.1	7	2	5	nadC	CBU_0098	Murine	CYTOPLASM(non-PSE)
40	KRRGVHVVHIKHSKK	AAO89665.2	7	1	6	sixA	CBU_0099	Murine	CYTOPLASM(non-PSE)
41	RRGVHVVHIKHSKKL	AAO89665.2	7	1	6	sixA	CBU_0099	Murine	CYTOPLASM(non-PSE)
349	PTVDGEKASTALKAI	AAO89669.1	6	1	5		CBU_0103	Murine	CYTOPLASM(non-PSE)
350	TVDGEKASTALKAIL	AAO89669.1	6	1	5		CBU_0103	Murine	CYTOPLASM(non-PSE)
351	VDGEKASTALKAILE	AAO89669.1	6	1	5		CBU_0103	Murine	CYTOPLASM(non-PSE)
366	KDPPYNAKISFQSDA	AAO89669.1	8	3	5		CBU_0103	Murine	CYTOPLASM(non-PSE)
367	DPPYNAKISFQSDAK	AAO89669.1	8	3	5		CBU_0103	Murine	CYTOPLASM(non-PSE)
105	KKIIKLIKDQKLKVQ	AAO89678.1	5	0	5	yajQ	CBU_0114	Murine	CYTOPLASM(non-PSE)
118	VQAAIQGEKVRVTGK	AAO89678.1	8	4	4	yajQ	CBU_0114	Murine	CYTOPLASM(non-PSE)
119	QAAIQGEKVRVTGKK	AAO89678.1	8	3	5	yajQ	CBU_0114	Murine	CYTOPLASM(non-PSE)
7	FQMFRGLNPIAVDAK	AAO89679.2	8	3	5	mraZ	CBU_0115	Murine	CYTOPLASM(non-PSE)
8	QMFRGLNPIAVDAKG	AAO89679.2	8	5	3	mraZ	CBU_0115	Murine	CYTOPLASM(non-PSE)
9	MFRGLNPIAVDAKGR	AAO89679.2	8	8	0	mraZ	CBU_0115	Murine	CYTOPLASM(non-PSE)
54	IPAYRGMITDRLGVP	AAO89682.2	8	6	2	ftsI	CBU_0118	Murine	PSE-Membrane
252	TGEILAMVNQPSYNP	AAO89682.2	7	2	5	ftsI	CBU_0118	Murine	PSE-Membrane
291	VNKPFTIALALESGR	AAO89682.2	8	5	3	ftsI	CBU_0118	Murine	PSE-Membrane
292	NKPFTIALALESGRY	AAO89682.2	8	5	3	ftsI	CBU_0118	Murine	PSE-Membrane
424	GIRKPVTFVKVNESP	AAO89682.2	8	2	6	ftsI	CBU_0118	Murine	PSE-Membrane
425	IRKPVTFVKVNESPQ	AAO89682.2	8	0	8	ftsI	CBU_0118	Murine	PSE-Membrane
426	RKPVTFVKVNESPQG	AAO89682.2	8	0	8	ftsI	CBU_0118	Murine	PSE-Membrane
427	KPVTFVKVNESPQGV	AAO89682.2	8	2	6	ftsI	CBU_0118	Murine	PSE-Membrane
428	PVTFVKVNESPQGVR	AAO89682.2	7	1	6	ftsI	CBU_0118	Murine	PSE-Membrane
493	KHRYVASFVGIAPAN	AAO89682.2	7	2	5	ftsI	CBU_0118	Murine	PSE-Membrane
496	YVASFVGIAPANNPR	AAO89682.2	7	1	6	ftsI	CBU_0118	Murine	PSE-Membrane
497	VASFVGIAPANNPRL	AAO89682.2	7	2	5	ftsI	CBU_0118	Murine	PSE-Membrane
508	NPRLVVAVVIRDPQG	AAO89682.2	8	6	2	ftsI	CBU_0118	Murine	PSE-Membrane
522	GQHFGGIVAAPLFSK	AAO89682.2	6	1	5	ftsI	CBU_0118	Murine	PSE-Membrane
147	IERMKKLLPNSANPR	AAO89683.2	8	4	4		CBU_0119	Murine	PSE-Membrane
166	ALDSNLKISVAHPNN	AAO89683.2	8	4	4		CBU_0119	Murine	PSE-Membrane
167	LDSNLKISVAHPNNP	AAO89683.2	8	0	8		CBU_0119	Murine	PSE-Membrane
168	DSNLKISVAHPNNPQ	AAO89683.2	8	0	8		CBU_0119	Murine	PSE-Membrane
169	SNLKISVAHPNNPQL	AAO89683.2	8	4	4		CBU_0119	Murine	PSE-Membrane
218	CNEMYHAANFARNKE	AAO89683.2	8	4	4		CBU_0119	Murine	PSE-Membrane
340	SDKQVYKIVHTVKNG	AAO89683.2	8	3	5		CBU_0119	Murine	PSE-Membrane
341	DKQVYKIVHTVKNGK	AAO89683.2	8	2	6		CBU_0119	Murine	PSE-Membrane
342	KQVYKIVHTVKNGKR	AAO89683.2	8	2	6		CBU_0119	Murine	PSE-Membrane
343	QVYKIVHTVKNGKRI	AAO89683.2	8	3	5		CBU_0119	Murine	PSE-Membrane
265	KDDRVSSVIASAIQP	AAO89687.1	6	1	5	murE	CBU_0123	Murine	CYTOPLASM(non-PSE)
391	GKRPQMAAVAEQHAD	AAO89687.1	6	1	5	murE	CBU_0123	Murine	CYTOPLASM(non-PSE)
392	KRPQMAAVAEQHADQ	AAO89687.1	8	3	5	murE	CBU_0123	Murine	CYTOPLASM(non-PSE)
393	RPQMAAVAEQHADQI	AAO89687.1	7	2	5	murE	CBU_0123	Murine	CYTOPLASM(non-PSE)
443	AEAIRYAVQMAAVND	AAO89687.1	8	5	3	murE	CBU_0123	Murine	CYTOPLASM(non-PSE)
56	EEQGAVGAVVNRVVK	AAO89688.1	6	0	6	murF	CBU_0124	Murine	CYTOPLASM(non-PSE)
57	EQGAVGAVVNRVVKT	AAO89688.1	6	0	6	murF	CBU_0124	Murine	CYTOPLASM(non-PSE)
280	NVANALAAAAAAYAQ	AAO89688.1	6	0	6	murF	CBU_0124	Murine	CYTOPLASM(non-PSE)
281	VANALAAAAAAYAQQ	AAO89688.1	7	1	6	murF	CBU_0124	Murine	CYTOPLASM(non-PSE)
282	ANALAAAAAAYAQQL	AAO89688.1	6	0	6	murF	CBU_0124	Murine	CYTOPLASM(non-PSE)
302	KAGLESVVPVKGRLV	AAO89688.1	8	5	3	murF	CBU_0124	Murine	CYTOPLASM(non-PSE)
318	QKGYRGAIIIDDSYN	AAO89688.1	6	1	5	murF	CBU_0124	Murine	CYTOPLASM(non-PSE)
335	PLSVSAAIAVLAKRP	AAO89688.1	7	2	5	murF	CBU_0124	Murine	CYTOPLASM(non-PSE)
417	KNDLNANAVVLVKGS	AAO89688.1	8	8	0	murF	CBU_0124	Murine	CYTOPLASM(non-PSE)
24	TTLFRPLKPWKNTSS	AAO89691.1	8	5	3		CBU_0127	Murine	CYTOPLASM(non-PSE)
78	LQEPLIAKQAAQGKS	AAO89695.1	8	3	5	murD	CBU_0131	Murine	CYTOPLASM(non-PSE)
103	NVNKPIIAITGSNGK	AAO89695.1	8	5	3	murD	CBU_0131	Murine	CYTOPLASM(non-PSE)
397	NEAVKRSTQAAKAGD	AAO89695.1	8	2	6	murD	CBU_0131	Murine	CYTOPLASM(non-PSE)
398	EAVKRSTQAAKAGDI	AAO89695.1	8	4	4	murD	CBU_0131	Murine	CYTOPLASM(non-PSE)
50	FPLHLIQIKAFRGKR	AAO89699.1	5	0	5	murG	CBU_0135	Murine	CYTOPLASM(non-PSE)
51	PLHLIQIKAFRGKRG	AAO89699.1	7	2	5	murG	CBU_0135	Murine	CYTOPLASM(non-PSE)
103	NLMKEYQSIAVAGAH	AAO89700.1	6	0	6	murC	CBU_0136	Murine	PSE-Membrane
104	LMKEYQSIAVAGAHG	AAO89700.1	8	2	6	murC	CBU_0136	Murine	PSE-Membrane
105	MKEYQSIAVAGAHGK	AAO89700.1	8	1	7	murC	CBU_0136	Murine	PSE-Membrane
106	KEYQSIAVAGAHGKT	AAO89700.1	8	2	6	murC	CBU_0136	Murine	PSE-Membrane
107	EYQSIAVAGAHGKTT	AAO89700.1	8	6	2	murC	CBU_0136	Murine	PSE-Membrane
156	NGHYFIAEADESDAS	AAO89700.1	8	3	5	murC	CBU_0136	Murine	PSE-Membrane
221	DDPILREIAPLLSRR	AAO89700.1	8	4	4	murC	CBU_0136	Murine	PSE-Membrane
222	DPILREIAPLLSRRV	AAO89700.1	8	4	4	murC	CBU_0136	Murine	PSE-Membrane
339	HHPNEIKATLAAARA	AAO89700.1	7	2	5	murC	CBU_0136	Murine	PSE-Membrane
340	HPNEIKATLAAARAA	AAO89700.1	7	1	6	murC	CBU_0136	Murine	PSE-Membrane
341	PNEIKATLAAARAAW	AAO89700.1	7	1	6	murC	CBU_0136	Murine	PSE-Membrane
342	NEIKATLAAARAAWP	AAO89700.1	8	6	2	murC	CBU_0136	Murine	PSE-Membrane
272	HANFILNKGNASAAD	AAO89701.1	7	1	6	murB	CBU_0137	Murine	CYTOPLASM(non-PSE)
288	EALIHYVAQHVSQIH	AAO89701.1	8	5	3	murB	CBU_0137	Murine	CYTOPLASM(non-PSE)
289	ALIHYVAQHVSQIHG	AAO89701.1	8	7	1	murB	CBU_0137	Murine	CYTOPLASM(non-PSE)
44	KTLPFRQIKITVSSD	AAO89702.1	8	4	4	ftsQ	CBU_0138	Murine	PSE-Membrane
45	TLPFRQIKITVSSDH	AAO89702.1	8	2	6	ftsQ	CBU_0138	Murine	PSE-Membrane
169	LIPFHAAVTALSLTK	AAO89702.1	8	3	5	ftsQ	CBU_0138	Murine	PSE-Membrane
213	HLYPKIIGANINRVE	AAO89702.1	8	3	5	ftsQ	CBU_0138	Murine	PSE-Membrane
214	LYPKIIGANINRVEH	AAO89702.1	8	1	7	ftsQ	CBU_0138	Murine	PSE-Membrane
215	YPKIIGANINRVEHV	AAO89702.1	8	2	6	ftsQ	CBU_0138	Murine	PSE-Membrane
216	PKIIGANINRVEHVD	AAO89702.1	8	3	5	ftsQ	CBU_0138	Murine	PSE-Membrane
96	SHGIVAIRDREVNQS	AAO89704.2	7	2	5	ftsA	CBU_0140	Murine	CYTOPLASM(non-PSE)
110	SDVDRVIDAAKAVAI	AAO89704.2	8	6	2	ftsA	CBU_0140	Murine	CYTOPLASM(non-PSE)
111	DVDRVIDAAKAVAIP	AAO89704.2	8	1	7	ftsA	CBU_0140	Murine	CYTOPLASM(non-PSE)
112	VDRVIDAAKAVAIPA	AAO89704.2	8	1	7	ftsA	CBU_0140	Murine	CYTOPLASM(non-PSE)
113	DRVIDAAKAVAIPAD	AAO89704.2	8	2	6	ftsA	CBU_0140	Murine	CYTOPLASM(non-PSE)
114	RVIDAAKAVAIPADQ	AAO89704.2	6	0	6	ftsA	CBU_0140	Murine	CYTOPLASM(non-PSE)
115	VIDAAKAVAIPADQK	AAO89704.2	6	1	5	ftsA	CBU_0140	Murine	CYTOPLASM(non-PSE)
190	LEQLASSHAVLTDDE	AAO89704.2	6	1	5	ftsA	CBU_0140	Murine	CYTOPLASM(non-PSE)
224	FTEGAIRHTHVIPIA	AAO89704.2	8	4	4	ftsA	CBU_0140	Murine	CYTOPLASM(non-PSE)
225	TEGAIRHTHVIPIAG	AAO89704.2	8	3	5	ftsA	CBU_0140	Murine	CYTOPLASM(non-PSE)
226	EGAIRHTHVIPIAGD	AAO89704.2	8	1	7	ftsA	CBU_0140	Murine	CYTOPLASM(non-PSE)
227	GAIRHTHVIPIAGDH	AAO89704.2	8	3	5	ftsA	CBU_0140	Murine	CYTOPLASM(non-PSE)
257	AEQIKIKYASVLPEE	AAO89704.2	8	3	5	ftsA	CBU_0140	Murine	CYTOPLASM(non-PSE)
258	EQIKIKYASVLPEEV	AAO89704.2	8	2	6	ftsA	CBU_0140	Murine	CYTOPLASM(non-PSE)
259	QIKIKYASVLPEEVN	AAO89704.2	8	1	7	ftsA	CBU_0140	Murine	CYTOPLASM(non-PSE)
260	IKIKYASVLPEEVNP	AAO89704.2	8	2	6	ftsA	CBU_0140	Murine	CYTOPLASM(non-PSE)
261	KIKYASVLPEEVNPE	AAO89704.2	7	1	6	ftsA	CBU_0140	Murine	CYTOPLASM(non-PSE)
262	IKYASVLPEEVNPEE	AAO89704.2	6	1	5	ftsA	CBU_0140	Murine	CYTOPLASM(non-PSE)
274	PEEAIQVPSVAKRPP	AAO89704.2	8	8	0	ftsA	CBU_0140	Murine	CYTOPLASM(non-PSE)
275	EEAIQVPSVAKRPPK	AAO89704.2	8	8	0	ftsA	CBU_0140	Murine	CYTOPLASM(non-PSE)
223	RTPLIISGQAEESSD	AAO89711.2	7	2	5	secA	CBU_0147	Murine	CYTOPLASM(non-PSE)
316	HYVYAALRAHTLFYR	AAO89711.2	8	6	2	secA	CBU_0147	Murine	CYTOPLASM(non-PSE)
439	ADAKFDAIVNEVKKR	AAO89711.2	8	7	1	secA	CBU_0147	Murine	CYTOPLASM(non-PSE)
483	KHEILNAKNHEREAK	AAO89711.2	6	1	5	secA	CBU_0147	Murine	CYTOPLASM(non-PSE)
504	RPGAVTIATNMAGRG	AAO89711.2	7	2	5	secA	CBU_0147	Murine	CYTOPLASM(non-PSE)
505	PGAVTIATNMAGRGT	AAO89711.2	7	2	5	secA	CBU_0147	Murine	CYTOPLASM(non-PSE)
749	DEITKAYKAKEAKAD	AAO89711.2	8	3	5	secA	CBU_0147	Murine	CYTOPLASM(non-PSE)
750	EITKAYKAKEAKADP	AAO89711.2	8	3	5	secA	CBU_0147	Murine	CYTOPLASM(non-PSE)
751	ITKAYKAKEAKADPK	AAO89711.2	8	3	5	secA	CBU_0147	Murine	CYTOPLASM(non-PSE)
752	TKAYKAKEAKADPKA	AAO89711.2	8	3	5	secA	CBU_0147	Murine	CYTOPLASM(non-PSE)
883	ATQPFVRSQPKVGRN	AAO89711.2	8	1	7	secA	CBU_0147	Murine	CYTOPLASM(non-PSE)
884	TQPFVRSQPKVGRNE	AAO89711.2	8	1	7	secA	CBU_0147	Murine	CYTOPLASM(non-PSE)
885	QPFVRSQPKVGRNES	AAO89711.2	7	2	5	secA	CBU_0147	Murine	CYTOPLASM(non-PSE)
194	GSIEIHYTGPKIDHV	AAO89715.1	7	1	6	queF	CBU_0151	Murine	CYTOPLASM(non-PSE)
195	SIEIHYTGPKIDHVQ	AAO89715.1	7	2	5	queF	CBU_0151	Murine	CYTOPLASM(non-PSE)
196	IEIHYTGPKIDHVQL	AAO89715.1	6	1	5	queF	CBU_0151	Murine	CYTOPLASM(non-PSE)
59	KPKFNLATPRSQCPR	AAO89717.1	8	5	3	pilD	CBU_0153	Murine	MEMBRANE(non-PSE)
15	TNALTNSQIARAIEQ	AAO89719.1	7	1	6	pilB	CBU_0155	Murine	CYTOPLASM(non-PSE)
83	KYLMRYAFIPLAVKS	AAO89719.1	8	7	1	pilB	CBU_0155	Murine	CYTOPLASM(non-PSE)
366	GEIRDFETASIAVRA	AAO89719.1	8	4	4	pilB	CBU_0155	Murine	CYTOPLASM(non-PSE)
367	EIRDFETASIAVRAA	AAO89719.1	7	0	7	pilB	CBU_0155	Murine	CYTOPLASM(non-PSE)
368	IRDFETASIAVRAAH	AAO89719.1	8	1	7	pilB	CBU_0155	Murine	CYTOPLASM(non-PSE)
369	RDFETASIAVRAAHT	AAO89719.1	7	1	6	pilB	CBU_0155	Murine	CYTOPLASM(non-PSE)
485	MQTLWQAALNKAKTG	AAO89719.1	8	6	2	pilB	CBU_0155	Murine	CYTOPLASM(non-PSE)
503	LNEIYRVIQSENNYA	AAO89719.1	8	5	3	pilB	CBU_0155	Murine	CYTOPLASM(non-PSE)
110	AKDNYILTPTPEREG	AAO89720.1	8	5	3	pilA	CBU_0156	Murine	PSE-Membrane
81	KISEVATVPVNTKHR	AAO89722.1	8	4	4		CBU_0158	Murine	CYTOPLASM(non-PSE)
82	ISEVATVPVNTKHRT	AAO89722.1	8	7	1		CBU_0158	Murine	CYTOPLASM(non-PSE)
56	REKAVRGTISNRFNK	AAO89723.2	8	5	3		CBU_0159	Murine	CYTOPLASM(non-PSE)
57	EKAVRGTISNRFNKN	AAO89723.2	8	4	4		CBU_0159	Murine	CYTOPLASM(non-PSE)
267	AVNDIAAMHSQKIGN	AAO89723.2	7	2	5		CBU_0159	Murine	CYTOPLASM(non-PSE)
268	VNDIAAMHSQKIGNA	AAO89723.2	8	2	6		CBU_0159	Murine	CYTOPLASM(non-PSE)
305	IEPYGAVTNLGRSYR	AAO89723.2	8	6	2		CBU_0159	Murine	CYTOPLASM(non-PSE)
131	LREDINRVIPDLAGN	AAO89725.1	7	2	5		CBU_0165	Murine	PSE-Membrane
132	REDINRVIPDLAGNE	AAO89725.1	8	3	5		CBU_0165	Murine	PSE-Membrane
151	FKKNFYQLPINKVID	AAO89725.1	8	5	3		CBU_0165	Murine	PSE-Membrane
152	KKNFYQLPINKVIDR	AAO89725.1	8	4	4		CBU_0165	Murine	PSE-Membrane
109	DGEVLSSYIARQKGK	AAO89735.1	8	1	7		CBU_0175	Murine	CYTOPLASM(non-PSE)
198	IIAYIESALSHRQRQ	AAO89737.2	8	1	7		CBU_0177	Murine	PSE-Membrane
451	HLYPPYYAAPVIREA	AAO89737.2	7	2	5		CBU_0177	Murine	PSE-Membrane
452	LYPPYYAAPVIREAF	AAO89737.2	7	2	5		CBU_0177	Murine	PSE-Membrane
453	YPPYYAAPVIREAFL	AAO89737.2	7	2	5		CBU_0177	Murine	PSE-Membrane
454	PPYYAAPVIREAFLK	AAO89737.2	7	2	5		CBU_0177	Murine	PSE-Membrane
462	IREAFLKAHPEVEKA	AAO89737.2	8	3	5		CBU_0177	Murine	PSE-Membrane
463	REAFLKAHPEVEKAL	AAO89737.2	8	7	1		CBU_0177	Murine	PSE-Membrane
25	FDPLKIIATHGEPIP	AAO89739.1	8	4	4		CBU_0179	Murine	CYTOPLASM(non-PSE)
26	DPLKIIATHGEPIPT	AAO89739.1	8	5	3		CBU_0179	Murine	CYTOPLASM(non-PSE)
87	DSIQAIGSHGQTIRH	AAO89739.1	8	7	1		CBU_0179	Murine	CYTOPLASM(non-PSE)
50	LASLLYAHASPNTKQ	AAO89740.2	7	2	5		CBU_0180	Murine	PSE-Cellwall
114	LAKKYKSLTALHPNQ	AAO89740.2	8	4	4		CBU_0180	Murine	PSE-Cellwall
115	AKKYKSLTALHPNQT	AAO89740.2	8	4	4		CBU_0180	Murine	PSE-Cellwall
143	LKYPLSSAKTLIIKR	AAO89740.2	8	5	3		CBU_0180	Murine	PSE-Cellwall
144	KYPLSSAKTLIIKRE	AAO89740.2	8	4	4		CBU_0180	Murine	PSE-Cellwall
172	TTALGYKSVTIHHSL	AAO89740.2	7	2	5		CBU_0180	Murine	PSE-Cellwall
173	TALGYKSVTIHHSLN	AAO89740.2	8	1	7		CBU_0180	Murine	PSE-Cellwall
174	ALGYKSVTIHHSLNQ	AAO89740.2	8	1	7		CBU_0180	Murine	PSE-Cellwall
175	LGYKSVTIHHSLNQD	AAO89740.2	8	2	6		CBU_0180	Murine	PSE-Cellwall
176	GYKSVTIHHSLNQDA	AAO89740.2	8	7	1		CBU_0180	Murine	PSE-Cellwall
254	YQAVRYTYPIAHTAY	AAO89740.2	7	2	5		CBU_0180	Murine	PSE-Cellwall
255	QAVRYTYPIAHTAYY	AAO89740.2	6	1	5		CBU_0180	Murine	PSE-Cellwall
256	AVRYTYPIAHTAYYT	AAO89740.2	6	1	5		CBU_0180	Murine	PSE-Cellwall
18	EKYLRGVETVKENRE	AAO89743.2	7	1	6		CBU_0183	Murine	CYTOPLASM(non-PSE)
98	SPYNAYITYAKAYAD	AAO89753.2	8	5	3		CBU_0193	Murine	CYTOPLASM(non-PSE)
99	PYNAYITYAKAYADH	AAO89753.2	8	2	6		CBU_0193	Murine	CYTOPLASM(non-PSE)
100	YNAYITYAKAYADHF	AAO89753.2	8	2	6		CBU_0193	Murine	CYTOPLASM(non-PSE)
101	NAYITYAKAYADHFN	AAO89753.2	8	2	6		CBU_0193	Murine	CYTOPLASM(non-PSE)
25	AANEFARELVHRMSD	AAO89754.1	8	8	0	sda	CBU_0194	Murine	CYTOPLASM(non-PSE)
243	YRKLLAIGPPGAAHP	AAO89754.1	8	7	1	sda	CBU_0194	Murine	CYTOPLASM(non-PSE)
275	AAGGRVVTAPTNGAA	AAO89754.1	8	4	4	sda	CBU_0194	Murine	CYTOPLASM(non-PSE)
276	AGGRVVTAPTNGAAG	AAO89754.1	8	2	6	sda	CBU_0194	Murine	CYTOPLASM(non-PSE)
277	GGRVVTAPTNGAAGI	AAO89754.1	8	2	6	sda	CBU_0194	Murine	CYTOPLASM(non-PSE)
393	ERNAMGSVKAVNAAR	AAO89754.1	6	1	5	sda	CBU_0194	Murine	CYTOPLASM(non-PSE)
397	MGSVKAVNAARLALA	AAO89754.1	8	5	3	sda	CBU_0194	Murine	CYTOPLASM(non-PSE)
188	LIQIIPTLTAPNPEK	AAO89755.1	8	3	5	ampG	CBU_0195	Murine	MEMBRANE(non-PSE)
189	IQIIPTLTAPNPEKP	AAO89755.1	8	8	0	ampG	CBU_0195	Murine	MEMBRANE(non-PSE)
206	PPVTLHAAVVAPFRE	AAO89755.1	7	2	5	ampG	CBU_0195	Murine	MEMBRANE(non-PSE)
201	GTRQWIELQTHEAHT	AAO89757.1	8	6	2		CBU_0197	Murine	PSE-Membrane
202	TRQWIELQTHEAHTL	AAO89757.1	8	6	2		CBU_0197	Murine	PSE-Membrane
380	VHRLSALKIDASGQP	AAO89757.1	7	2	5		CBU_0197	Murine	PSE-Membrane
550	SLTQVRGSVASTGST	AAO89757.1	6	1	5		CBU_0197	Murine	PSE-Membrane
652	TGDVVFIGADEKQTP	AAO89757.1	8	7	1		CBU_0197	Murine	PSE-Membrane
747	SVRAIRTMKTSPIVP	AAO89757.1	7	2	5		CBU_0197	Murine	PSE-Membrane
748	VRAIRTMKTSPIVPQ	AAO89757.1	7	2	5		CBU_0197	Murine	PSE-Membrane
59	KHDFVPATIRKFYEE	AAO89758.1	8	4	4		CBU_0198	Murine	PSE-Membrane
248	YFSTVVVTPEPQKAQ	AAO89758.1	8	3	5		CBU_0198	Murine	PSE-Membrane
249	FSTVVVTPEPQKAQG	AAO89758.1	8	3	5		CBU_0198	Murine	PSE-Membrane
261	AQGLYVPVKIHLDMQ	AAO89758.1	8	3	5		CBU_0198	Murine	PSE-Membrane
262	QGLYVPVKIHLDMQP	AAO89758.1	8	3	5		CBU_0198	Murine	PSE-Membrane
310	FNAYLRASPSNSALV	AAO89758.1	6	1	5		CBU_0198	Murine	PSE-Membrane
311	NAYLRASPSNSALVA	AAO89758.1	7	2	5		CBU_0198	Murine	PSE-Membrane
321	SALVANYIIPGSNPA	AAO89758.1	8	7	1		CBU_0198	Murine	PSE-Membrane
416	RGHSIVATISGASES	AAO89758.1	8	6	2		CBU_0198	Murine	PSE-Membrane
417	GHSIVATISGASESV	AAO89758.1	8	7	1		CBU_0198	Murine	PSE-Membrane
552	MFELTIANAISEPKK	AAO89758.1	8	8	0		CBU_0198	Murine	PSE-Membrane
126	TTDGFLYSNAKLEKQ	AAO89759.1	7	1	6	coaA	CBU_0199	Murine	CYTOPLASM(non-PSE)
127	TDGFLYSNAKLEKQG	AAO89759.1	8	2	6	coaA	CBU_0199	Murine	CYTOPLASM(non-PSE)
128	DGFLYSNAKLEKQGL	AAO89759.1	8	7	1	coaA	CBU_0199	Murine	CYTOPLASM(non-PSE)
136	WRRRYQQISSQREGV	AAO89768.1	8	4	4		CBU_0209	Murine	CYTOPLASM(non-PSE)
137	RRRYQQISSQREGVI	AAO89768.1	8	4	4		CBU_0209	Murine	CYTOPLASM(non-PSE)
15	LDPVRHDPVVLAASN	AAO89772.1	8	7	1		CBU_0213	Murine	CYTOPLASM(non-PSE)
16	DPVRHDPVVLAASNL	AAO89772.1	8	7	1		CBU_0213	Murine	CYTOPLASM(non-PSE)
136	TIEENIIASFSNKDK	AAO89774.2	8	3	5		CBU_0215	Murine	PSE-Cellwall
137	IEENIIASFSNKDKP	AAO89774.2	8	3	5		CBU_0215	Murine	PSE-Cellwall
138	EENIIASFSNKDKPS	AAO89774.2	8	2	6		CBU_0215	Murine	PSE-Cellwall
267	VDEAFINTWTTAAKK	AAO89774.2	8	8	0		CBU_0215	Murine	PSE-Cellwall
282	QLAAIIHTKTNVIDD	AAO89774.2	8	6	2		CBU_0215	Murine	PSE-Cellwall
283	LAAIIHTKTNVIDDQ	AAO89774.2	8	3	5		CBU_0215	Murine	PSE-Cellwall
284	AAIIHTKTNVIDDQD	AAO89774.2	8	3	5		CBU_0215	Murine	PSE-Cellwall
316	AEKIKIMIPVPALNG	AAO89774.2	8	5	3		CBU_0215	Murine	PSE-Cellwall
317	EKIKIMIPVPALNGS	AAO89774.2	8	4	4		CBU_0215	Murine	PSE-Cellwall
318	KIKIMIPVPALNGSA	AAO89774.2	8	4	4		CBU_0215	Murine	PSE-Cellwall
253	PEKMAAIEAQWQTQK	AAO89777.1	8	4	4	cydA-1	CBU_0218	Murine	PSE-Membrane
330	AMRKMLEAKATPQDR	AAO89777.1	8	7	1	cydA-1	CBU_0218	Murine	PSE-Membrane
331	MRKMLEAKATPQDRS	AAO89777.1	8	4	4	cydA-1	CBU_0218	Murine	PSE-Membrane
362	RYNPHVVNSTPAEIE	AAO89777.1	6	1	5	cydA-1	CBU_0218	Murine	PSE-Membrane
363	YNPHVVNSTPAEIEA	AAO89777.1	6	1	5	cydA-1	CBU_0218	Murine	PSE-Membrane
364	NPHVVNSTPAEIEAA	AAO89777.1	7	2	5	cydA-1	CBU_0218	Murine	PSE-Membrane
20	KKRWYVIHTYSGDEN	AAO89783.2	7	2	5	nusG	CBU_0225	Murine	CYTOPLASM(non-PSE)
55	KSDQAIRGATVLPHG	AAO89785.1	8	2	6	rplA	CBU_0227	Murine	CYTOPLASM(non-PSE)
56	SDQAIRGATVLPHGS	AAO89785.1	8	1	7	rplA	CBU_0227	Murine	CYTOPLASM(non-PSE)
57	DQAIRGATVLPHGSG	AAO89785.1	8	1	7	rplA	CBU_0227	Murine	CYTOPLASM(non-PSE)
58	QAIRGATVLPHGSGR	AAO89785.1	8	3	5	rplA	CBU_0227	Murine	CYTOPLASM(non-PSE)
80	AQGDNVEKAKAAGAD	AAO89785.1	8	3	5	rplA	CBU_0227	Murine	CYTOPLASM(non-PSE)
81	QGDNVEKAKAAGADI	AAO89785.1	8	2	6	rplA	CBU_0227	Murine	CYTOPLASM(non-PSE)
82	GDNVEKAKAAGADIV	AAO89785.1	8	2	6	rplA	CBU_0227	Murine	CYTOPLASM(non-PSE)
145	TVTTDVASAVKNAKQ	AAO89785.1	8	7	1	rplA	CBU_0227	Murine	CYTOPLASM(non-PSE)
146	VTTDVASAVKNAKQG	AAO89785.1	8	4	4	rplA	CBU_0227	Murine	CYTOPLASM(non-PSE)
192	ALLNDIKKAKPSAAK	AAO89785.1	8	3	5	rplA	CBU_0227	Murine	CYTOPLASM(non-PSE)
193	LLNDIKKAKPSAAKG	AAO89785.1	8	1	7	rplA	CBU_0227	Murine	CYTOPLASM(non-PSE)
194	LNDIKKAKPSAAKGT	AAO89785.1	8	1	7	rplA	CBU_0227	Murine	CYTOPLASM(non-PSE)
195	NDIKKAKPSAAKGTY	AAO89785.1	8	3	5	rplA	CBU_0227	Murine	CYTOPLASM(non-PSE)
26	VAADYRGLTVSEMSD	AAO89786.1	7	1	6	rplJ	CBU_0228	Murine	CYTOPLASM(non-PSE)
27	AADYRGLTVSEMSDL	AAO89786.1	6	0	6	rplJ	CBU_0228	Murine	CYTOPLASM(non-PSE)
49	RVHMRVYRNTLARRA	AAO89786.1	8	2	6	rplJ	CBU_0228	Murine	CYTOPLASM(non-PSE)
50	VHMRVYRNTLARRAF	AAO89786.1	8	1	7	rplJ	CBU_0228	Murine	CYTOPLASM(non-PSE)
51	HMRVYRNTLARRAFK	AAO89786.1	8	1	7	rplJ	CBU_0228	Murine	CYTOPLASM(non-PSE)
52	MRVYRNTLARRAFKE	AAO89786.1	8	1	7	rplJ	CBU_0228	Murine	CYTOPLASM(non-PSE)
53	RVYRNTLARRAFKET	AAO89786.1	8	2	6	rplJ	CBU_0228	Murine	CYTOPLASM(non-PSE)
160	QVARVMAAVRDQKAA	AAO89786.1	7	2	5	rplJ	CBU_0228	Murine	CYTOPLASM(non-PSE)
39	AEKIVYGALDVVAKR	AAO89792.1	8	6	2	rpsG	CBU_0234	Murine	CYTOPLASM(non-PSE)
40	EKIVYGALDVVAKRV	AAO89792.1	8	7	1	rpsG	CBU_0234	Murine	CYTOPLASM(non-PSE)
171	KKREDVHRMAKANQA	AAO89792.1	8	5	3	rpsG	CBU_0234	Murine	CYTOPLASM(non-PSE)
172	KREDVHRMAKANQAF	AAO89792.1	8	1	7	rpsG	CBU_0234	Murine	CYTOPLASM(non-PSE)
173	REDVHRMAKANQAFA	AAO89792.1	8	1	7	rpsG	CBU_0234	Murine	CYTOPLASM(non-PSE)
174	EDVHRMAKANQAFAH	AAO89792.1	8	1	7	rpsG	CBU_0234	Murine	CYTOPLASM(non-PSE)
175	DVHRMAKANQAFAHY	AAO89792.1	7	2	5	rpsG	CBU_0234	Murine	CYTOPLASM(non-PSE)
41	VETDGYRAFQVAYGK	AAO89796.1	8	1	7	rplC	CBU_0238	Murine	CYTOPLASM(non-PSE)
42	ETDGYRAFQVAYGKK	AAO89796.1	8	0	8	rplC	CBU_0238	Murine	CYTOPLASM(non-PSE)
43	TDGYRAFQVAYGKKS	AAO89796.1	8	0	8	rplC	CBU_0238	Murine	CYTOPLASM(non-PSE)
44	DGYRAFQVAYGKKSS	AAO89796.1	8	1	7	rplC	CBU_0238	Murine	CYTOPLASM(non-PSE)
45	GYRAFQVAYGKKSSA	AAO89796.1	8	4	4	rplC	CBU_0238	Murine	CYTOPLASM(non-PSE)
73	RKNWKKAYVMLAPGS	AAO89798.1	8	5	3	rplW	CBU_0240	Murine	CYTOPLASM(non-PSE)
42	LLQKRLKGAAVSRIQ	AAO89802.1	6	1	5	rpsC	CBU_0244	Murine	CYTOPLASM(non-PSE)
43	LQKRLKGAAVSRIQI	AAO89802.1	6	1	5	rpsC	CBU_0244	Murine	CYTOPLASM(non-PSE)
44	QKRLKGAAVSRIQIE	AAO89802.1	7	2	5	rpsC	CBU_0244	Murine	CYTOPLASM(non-PSE)
63	NAKIIIHSARPGVII	AAO89802.1	7	1	6	rpsC	CBU_0244	Murine	CYTOPLASM(non-PSE)
64	AKIIIHSARPGVIIG	AAO89802.1	8	2	6	rpsC	CBU_0244	Murine	CYTOPLASM(non-PSE)
65	KIIIHSARPGVIIGK	AAO89802.1	8	3	5	rpsC	CBU_0244	Murine	CYTOPLASM(non-PSE)
178	FRADIDYATASAKTT	AAO89802.1	8	6	2	rpsC	CBU_0244	Murine	CYTOPLASM(non-PSE)
179	RADIDYATASAKTTY	AAO89802.1	8	6	2	rpsC	CBU_0244	Murine	CYTOPLASM(non-PSE)
180	ADIDYATASAKTTYG	AAO89802.1	6	1	5	rpsC	CBU_0244	Murine	CYTOPLASM(non-PSE)
203	FKGEVHAPKPQAEEA	AAO89802.1	6	1	5	rpsC	CBU_0244	Murine	CYTOPLASM(non-PSE)
204	KGEVHAPKPQAEEAA	AAO89802.1	6	1	5	rpsC	CBU_0244	Murine	CYTOPLASM(non-PSE)
46	VRRDIARVKTLLGEK	AAO89804.1	7	2	5	rpmC	CBU_0246	Murine	CYTOPLASM(non-PSE)
47	RRDIARVKTLLGEKE	AAO89804.1	7	1	6	rpmC	CBU_0246	Murine	CYTOPLASM(non-PSE)
53	KKGDVMHAVVVRTRK	AAO89806.1	8	1	7	rplN	CBU_0248	Murine	CYTOPLASM(non-PSE)
54	KGDVMHAVVVRTRKG	AAO89806.1	8	1	7	rplN	CBU_0248	Murine	CYTOPLASM(non-PSE)
55	GDVMHAVVVRTRKGV	AAO89806.1	8	1	7	rplN	CBU_0248	Murine	CYTOPLASM(non-PSE)
95	GTRVFGPVVRELRTD	AAO89806.1	8	6	2	rplN	CBU_0248	Murine	CYTOPLASM(non-PSE)
67	HVSNVAIYNPAAKKA	AAO89807.1	8	5	3	rplX	CBU_0249	Murine	CYTOPLASM(non-PSE)
68	VSNVAIYNPAAKKAD	AAO89807.1	8	2	6	rplX	CBU_0249	Murine	CYTOPLASM(non-PSE)
69	SNVAIYNPAAKKADR	AAO89807.1	8	1	7	rplX	CBU_0249	Murine	CYTOPLASM(non-PSE)
70	NVAIYNPAAKKADRV	AAO89807.1	8	3	5	rplX	CBU_0249	Murine	CYTOPLASM(non-PSE)
71	VAIYNPAAKKADRVG	AAO89807.1	8	6	2	rplX	CBU_0249	Murine	CYTOPLASM(non-PSE)
5	QELYKKTITPALQKE	AAO89808.1	8	7	1	rplE	CBU_0250	Murine	CYTOPLASM(non-PSE)
19	EFGFKSVMAVPRLEK	AAO89808.1	8	6	2	rplE	CBU_0250	Murine	CYTOPLASM(non-PSE)
139	PEIQYDKVDAIRGMD	AAO89808.1	8	5	3	rplE	CBU_0250	Murine	CYTOPLASM(non-PSE)
150	RGMDITITTTARTDE	AAO89808.1	8	3	5	rplE	CBU_0250	Murine	CYTOPLASM(non-PSE)
151	GMDITITTTARTDEE	AAO89808.1	8	3	5	rplE	CBU_0250	Murine	CYTOPLASM(non-PSE)
10	SDMLTRIRNAQAVRK	AAO89810.2	7	2	5	rpsH	CBU_0252	Murine	CYTOPLASM(non-PSE)
31	RSKLKMSIANVLKEE	AAO89810.2	8	4	4	rpsH	CBU_0252	Murine	CYTOPLASM(non-PSE)
32	SKLKMSIANVLKEEG	AAO89810.2	8	6	2	rpsH	CBU_0252	Murine	CYTOPLASM(non-PSE)
35	TRVIHRAVKVTKTDA	AAO89811.1	8	5	3	rplF	CBU_0253	Murine	CYTOPLASM(non-PSE)
36	RVIHRAVKVTKTDAE	AAO89811.1	8	5	3	rplF	CBU_0253	Murine	CYTOPLASM(non-PSE)
137	ADKQRVSQVAANIRE	AAO89811.1	8	3	5	rplF	CBU_0253	Murine	CYTOPLASM(non-PSE)
140	QRVSQVAANIREIRP	AAO89811.1	8	6	2	rplF	CBU_0253	Murine	CYTOPLASM(non-PSE)
141	RVSQVAANIREIRPP	AAO89811.1	8	4	4	rplF	CBU_0253	Murine	CYTOPLASM(non-PSE)
32	LNHIYAQLISPRDSK	AAO89812.1	7	2	5	rplR	CBU_0254	Murine	CYTOPLASM(non-PSE)
72	TAIGKLIAQRAKKAG	AAO89812.1	7	2	5	rplR	CBU_0254	Murine	CYTOPLASM(non-PSE)
74	ISVPLYGATLHHAIK	AAO89813.1	8	4	4	rpsE	CBU_0255	Murine	CYTOPLASM(non-PSE)
75	SVPLYGATLHHAIKA	AAO89813.1	8	4	4	rpsE	CBU_0255	Murine	CYTOPLASM(non-PSE)
80	GATLHHAIKATHASS	AAO89813.1	8	5	3	rpsE	CBU_0255	Murine	CYTOPLASM(non-PSE)
81	ATLHHAIKATHASST	AAO89813.1	8	4	4	rpsE	CBU_0255	Murine	CYTOPLASM(non-PSE)
82	TLHHAIKATHASSTV	AAO89813.1	6	1	5	rpsE	CBU_0255	Murine	CYTOPLASM(non-PSE)
143	FKGLKQMETPESVAA	AAO89813.1	8	7	1	rpsE	CBU_0255	Murine	CYTOPLASM(non-PSE)
2	QLNDLKPAKGARHQK	AAO89815.1	8	7	1	rplO	CBU_0257	Murine	CYTOPLASM(non-PSE)
67	TSRKELISAEVRLGE	AAO89815.1	8	3	5	rplO	CBU_0257	Murine	CYTOPLASM(non-PSE)
69	RKELISAEVRLGELN	AAO89815.1	8	2	6	rplO	CBU_0257	Murine	CYTOPLASM(non-PSE)
101	ISRQIKRVKIFAAGK	AAO89815.1	7	2	5	rplO	CBU_0257	Murine	CYTOPLASM(non-PSE)
102	SRQIKRVKIFAAGKL	AAO89815.1	7	2	5	rplO	CBU_0257	Murine	CYTOPLASM(non-PSE)
118	KPVTIRGLRVTKGVK	AAO89815.1	7	2	5	rplO	CBU_0257	Murine	CYTOPLASM(non-PSE)
119	PVTIRGLRVTKGVKA	AAO89815.1	7	0	7	rplO	CBU_0257	Murine	CYTOPLASM(non-PSE)
120	VTIRGLRVTKGVKAA	AAO89815.1	7	2	5	rplO	CBU_0257	Murine	CYTOPLASM(non-PSE)
127	VTKGVKAAVEAAGGK	AAO89815.1	8	3	5	rplO	CBU_0257	Murine	CYTOPLASM(non-PSE)
128	TKGVKAAVEAAGGKI	AAO89815.1	8	4	4	rplO	CBU_0257	Murine	CYTOPLASM(non-PSE)
232	FERAQRRITINYAKR	AAO89816.1	7	2	5	secY	CBU_0258	Murine	MEMBRANE(non-PSE)
233	ERAQRRITINYAKRQ	AAO89816.1	8	1	7	secY	CBU_0258	Murine	MEMBRANE(non-PSE)
234	RAQRRITINYAKRQQ	AAO89816.1	7	1	6	secY	CBU_0258	Murine	MEMBRANE(non-PSE)
236	QRRITINYAKRQQGR	AAO89816.1	6	1	5	secY	CBU_0258	Murine	MEMBRANE(non-PSE)
147	MGRGYEPSSARSTGD	AAO89821.1	7	2	5	rpoA	CBU_0263	Murine	CYTOPLASM(non-PSE)
148	GRGYEPSSARSTGDQ	AAO89821.1	7	2	5	rpoA	CBU_0263	Murine	CYTOPLASM(non-PSE)
179	RRVTYSVENARVEKR	AAO89821.1	8	4	4	rpoA	CBU_0263	Murine	CYTOPLASM(non-PSE)
180	RVTYSVENARVEKRT	AAO89821.1	8	6	2	rpoA	CBU_0263	Murine	CYTOPLASM(non-PSE)
211	PEEAIRFAAAVLQHQ	AAO89821.1	8	3	5	rpoA	CBU_0263	Murine	CYTOPLASM(non-PSE)
212	EEAIRFAAAVLQHQL	AAO89821.1	8	4	4	rpoA	CBU_0263	Murine	CYTOPLASM(non-PSE)
277	RLIGSYVLTKINASK	AAO89823.1	8	4	4		CBU_0265	Murine	MEMBRANE(non-PSE)
278	LIGSYVLTKINASKV	AAO89823.1	8	3	5		CBU_0265	Murine	MEMBRANE(non-PSE)
279	IGSYVLTKINASKVL	AAO89823.1	8	3	5		CBU_0265	Murine	MEMBRANE(non-PSE)
25	GEWINYAKQEPSLTG	AAO89828.1	8	5	3		CBU_0270	Murine	CYTOPLASM(non-PSE)
133	VDLVIYSIASPRRVH	AAO89828.1	7	0	7		CBU_0270	Murine	CYTOPLASM(non-PSE)
134	DLVIYSIASPRRVHP	AAO89828.1	8	1	7		CBU_0270	Murine	CYTOPLASM(non-PSE)
135	LVIYSIASPRRVHPR	AAO89828.1	8	1	7		CBU_0270	Murine	CYTOPLASM(non-PSE)
136	VIYSIASPRRVHPRT	AAO89828.1	7	2	5		CBU_0270	Murine	CYTOPLASM(non-PSE)
173	MTGEVSPVSIEPATE	AAO89828.1	6	1	5		CBU_0270	Murine	CYTOPLASM(non-PSE)
174	TGEVSPVSIEPATEK	AAO89828.1	8	3	5		CBU_0270	Murine	CYTOPLASM(non-PSE)
175	GEVSPVSIEPATEKE	AAO89828.1	5	0	5		CBU_0270	Murine	CYTOPLASM(non-PSE)
186	TEKEIRDTEAVMGGD	AAO89828.1	8	3	5		CBU_0270	Murine	CYTOPLASM(non-PSE)
187	EKEIRDTEAVMGGDD	AAO89828.1	8	2	6		CBU_0270	Murine	CYTOPLASM(non-PSE)
188	KEIRDTEAVMGGDDW	AAO89828.1	8	4	4		CBU_0270	Murine	CYTOPLASM(non-PSE)
233	HAVYRNGTIGRAKLH	AAO89828.1	8	5	3		CBU_0270	Murine	CYTOPLASM(non-PSE)
382	GIDYERGVEIEKAIP	AAO89828.1	6	1	5		CBU_0270	Murine	CYTOPLASM(non-PSE)
383	IDYERGVEIEKAIPS	AAO89828.1	7	2	5		CBU_0270	Murine	CYTOPLASM(non-PSE)
384	DYERGVEIEKAIPSI	AAO89828.1	8	2	6		CBU_0270	Murine	CYTOPLASM(non-PSE)
386	ERGVEIEKAIPSITV	AAO89828.1	8	5	3		CBU_0270	Murine	CYTOPLASM(non-PSE)
221	QLTFLYQTSTPSPDE	AAO89831.1	7	2	5		CBU_0273	Murine	CYTOPLASM(non-PSE)
222	LTFLYQTSTPSPDED	AAO89831.1	6	1	5		CBU_0273	Murine	CYTOPLASM(non-PSE)
48	EGQRRYVESLSAYAR	AAO89832.1	8	4	4	uvrA	CBU_0274	Murine	CYTOPLASM(non-PSE)
49	GQRRYVESLSAYARQ	AAO89832.1	8	2	6	uvrA	CBU_0274	Murine	CYTOPLASM(non-PSE)
50	QRRYVESLSAYARQF	AAO89832.1	8	2	6	uvrA	CBU_0274	Murine	CYTOPLASM(non-PSE)
73	VDVIEGLSPAIAIEQ	AAO89832.1	7	2	5	uvrA	CBU_0274	Murine	CYTOPLASM(non-PSE)
290	DPEKIIHNEKASLAN	AAO89832.1	8	2	6	uvrA	CBU_0274	Murine	CYTOPLASM(non-PSE)
291	PEKIIHNEKASLANG	AAO89832.1	8	1	7	uvrA	CBU_0274	Murine	CYTOPLASM(non-PSE)
292	EKIIHNEKASLANGA	AAO89832.1	8	1	7	uvrA	CBU_0274	Murine	CYTOPLASM(non-PSE)
293	KIIHNEKASLANGAI	AAO89832.1	8	2	6	uvrA	CBU_0274	Murine	CYTOPLASM(non-PSE)
294	IIHNEKASLANGAIR	AAO89832.1	6	1	5	uvrA	CBU_0274	Murine	CYTOPLASM(non-PSE)
295	IHNEKASLANGAIRG	AAO89832.1	6	1	5	uvrA	CBU_0274	Murine	CYTOPLASM(non-PSE)
380	IMERRYRETESQAVR	AAO89832.1	7	2	5	uvrA	CBU_0274	Murine	CYTOPLASM(non-PSE)
381	MERRYRETESQAVRE	AAO89832.1	7	1	6	uvrA	CBU_0274	Murine	CYTOPLASM(non-PSE)
382	ERRYRETESQAVREE	AAO89832.1	7	1	6	uvrA	CBU_0274	Murine	CYTOPLASM(non-PSE)
383	RRYRETESQAVREEL	AAO89832.1	7	2	5	uvrA	CBU_0274	Murine	CYTOPLASM(non-PSE)
653	LYPIVASRLNGATQR	AAO89832.1	8	4	4	uvrA	CBU_0274	Murine	CYTOPLASM(non-PSE)
794	DAREFFDAIPVIARK	AAO89832.1	8	5	3	uvrA	CBU_0274	Murine	CYTOPLASM(non-PSE)
795	AREFFDAIPVIARKL	AAO89832.1	8	5	3	uvrA	CBU_0274	Murine	CYTOPLASM(non-PSE)
796	REFFDAIPVIARKLQ	AAO89832.1	8	6	2	uvrA	CBU_0274	Murine	CYTOPLASM(non-PSE)
12	ANEGVFYSKPLLSTA	AAO89834.2	8	5	3		CBU_0276	Murine	CYTOPLASM(non-PSE)
13	NEGVFYSKPLLSTAL	AAO89834.2	8	6	2		CBU_0276	Murine	CYTOPLASM(non-PSE)
179	WHLQQVASTVNRHQK	AAO89834.2	8	5	3		CBU_0276	Murine	CYTOPLASM(non-PSE)
180	HLQQVASTVNRHQKD	AAO89834.2	8	3	5		CBU_0276	Murine	CYTOPLASM(non-PSE)
181	LQQVASTVNRHQKDY	AAO89834.2	8	5	3		CBU_0276	Murine	CYTOPLASM(non-PSE)
194	DYEISMTKGKAVAAD	AAO89834.2	8	5	3		CBU_0276	Murine	CYTOPLASM(non-PSE)
61	LHGLHITTPALSIAG	AAO89836.1	8	6	2		CBU_0278	Murine	MEMBRANE(non-PSE)
59	VRRLNISPTQASKIQ	AAO89843.1	8	3	5		CBU_0285	Murine	CYTOPLASM(non-PSE)
60	RRLNISPTQASKIQS	AAO89843.1	8	4	4		CBU_0285	Murine	CYTOPLASM(non-PSE)
61	RLNISPTQASKIQSG	AAO89843.1	8	4	4		CBU_0285	Murine	CYTOPLASM(non-PSE)
73	KDFDIATNARPHEIR	AAO89844.1	8	7	1	pcnB	CBU_0286	Murine	CYTOPLASM(non-PSE)
74	DFDIATNARPHEIRK	AAO89844.1	8	8	0	pcnB	CBU_0286	Murine	CYTOPLASM(non-PSE)
108	PNEIIEVSTFRANAE	AAO89844.1	7	2	5	pcnB	CBU_0286	Murine	CYTOPLASM(non-PSE)
185	QRLIRMIGDPTQRYH	AAO89844.1	5	0	5	pcnB	CBU_0286	Murine	CYTOPLASM(non-PSE)
336	LFPALYHGINTALQR	AAO89844.1	8	5	3	pcnB	CBU_0286	Murine	CYTOPLASM(non-PSE)
337	FPALYHGINTALQRQ	AAO89844.1	8	2	6	pcnB	CBU_0286	Murine	CYTOPLASM(non-PSE)
338	PALYHGINTALQRQV	AAO89844.1	8	1	7	pcnB	CBU_0286	Murine	CYTOPLASM(non-PSE)
339	ALYHGINTALQRQVT	AAO89844.1	8	7	1	pcnB	CBU_0286	Murine	CYTOPLASM(non-PSE)
1	MTIAYVGVGANLDNP	AAO89845.1	7	2	5	folK-2	CBU_0287	Murine	CYTOPLASM(non-PSE)
2	TIAYVGVGANLDNPL	AAO89845.1	7	2	5	folK-2	CBU_0287	Murine	CYTOPLASM(non-PSE)
50	DQPDYINAVAAVETT	AAO89845.1	7	2	5	folK-2	CBU_0287	Murine	CYTOPLASM(non-PSE)
69	LTGLLVDFAKTHQAN	AAO89846.1	8	7	1	coaD	CBU_0288	Murine	CYTOPLASM(non-PSE)
70	TGLLVDFAKTHQANF	AAO89846.1	8	7	1	coaD	CBU_0288	Murine	CYTOPLASM(non-PSE)
28	HEPYRYTSGILSPIY	AAO89853.2	8	3	5	pyrE	CBU_0296	Murine	CYTOPLASM(non-PSE)
96	LPMIYVRAKAKTHGK	AAO89853.2	7	2	5	pyrE	CBU_0296	Murine	CYTOPLASM(non-PSE)
97	PMIYVRAKAKTHGKQ	AAO89853.2	8	1	7	pyrE	CBU_0296	Murine	CYTOPLASM(non-PSE)
91	HIPIIGVVEPGARAA	AAO89855.1	8	7	1	murI	CBU_0298	Murine	CYTOPLASM(non-PSE)
101	GARAAVVATKNNKVA	AAO89855.1	8	2	6	murI	CBU_0298	Murine	CYTOPLASM(non-PSE)
102	ARAAVVATKNNKVAL	AAO89855.1	7	2	5	murI	CBU_0298	Murine	CYTOPLASM(non-PSE)
202	LGDQINIINSAKATA	AAO89855.1	7	2	5	murI	CBU_0298	Murine	CYTOPLASM(non-PSE)
203	GDQINIINSAKATAT	AAO89855.1	8	1	7	murI	CBU_0298	Murine	CYTOPLASM(non-PSE)
204	DQINIINSAKATATE	AAO89855.1	8	3	5	murI	CBU_0298	Murine	CYTOPLASM(non-PSE)
205	QINIINSAKATATEV	AAO89855.1	8	2	6	murI	CBU_0298	Murine	CYTOPLASM(non-PSE)
206	INIINSAKATATEVQ	AAO89855.1	7	2	5	murI	CBU_0298	Murine	CYTOPLASM(non-PSE)
22	IRQAYLMAFSAHRAQ	AAO89860.1	8	5	3	spoT	CBU_0303	Murine	CYTOPLASM(non-PSE)
23	RQAYLMAFSAHRAQK	AAO89860.1	8	2	6	spoT	CBU_0303	Murine	CYTOPLASM(non-PSE)
24	QAYLMAFSAHRAQKR	AAO89860.1	8	1	7	spoT	CBU_0303	Murine	CYTOPLASM(non-PSE)
25	AYLMAFSAHRAQKRR	AAO89860.1	8	3	5	spoT	CBU_0303	Murine	CYTOPLASM(non-PSE)
289	ERFKDYIAIPKANGY	AAO89860.1	8	6	2	spoT	CBU_0303	Murine	CYTOPLASM(non-PSE)
290	RFKDYIAIPKANGYQ	AAO89860.1	8	3	5	spoT	CBU_0303	Murine	CYTOPLASM(non-PSE)
291	FKDYIAIPKANGYQS	AAO89860.1	7	2	5	spoT	CBU_0303	Murine	CYTOPLASM(non-PSE)
456	AWLDFVVTSKARGSI	AAO89860.1	8	5	3	spoT	CBU_0303	Murine	CYTOPLASM(non-PSE)
457	WLDFVVTSKARGSIR	AAO89860.1	8	2	6	spoT	CBU_0303	Murine	CYTOPLASM(non-PSE)
458	LDFVVTSKARGSIRH	AAO89860.1	8	1	7	spoT	CBU_0303	Murine	CYTOPLASM(non-PSE)
459	DFVVTSKARGSIRHF	AAO89860.1	8	6	2	spoT	CBU_0303	Murine	CYTOPLASM(non-PSE)
538	VAQRIAAVAEEAEAE	AAO89860.1	7	2	5	spoT	CBU_0303	Murine	CYTOPLASM(non-PSE)
26	GGPDYVPAPSYAGVY	AAO89864.1	8	2	6		CBU_0307	Murine	SECRETED
27	GPDYVPAPSYAGVYL	AAO89864.1	8	4	4		CBU_0307	Murine	SECRETED
147	KLGVAYTYNRANAGL	AAO89864.1	8	4	4		CBU_0307	Murine	SECRETED
148	LGVAYTYNRANAGLP	AAO89864.1	8	2	6		CBU_0307	Murine	SECRETED
149	GVAYTYNRANAGLPT	AAO89864.1	8	2	6		CBU_0307	Murine	SECRETED
89	ASDWWIAGVKAQYQY	AAO89868.2	7	2	5		CBU_0311	Murine	PSE-Membrane
90	SDWWIAGVKAQYQYD	AAO89868.2	8	3	5		CBU_0311	Murine	PSE-Membrane
91	DWWIAGVKAQYQYDN	AAO89868.2	8	3	5		CBU_0311	Murine	PSE-Membrane
131	LTAMLLAGIKVNEAN	AAO89868.2	6	1	5		CBU_0311	Murine	PSE-Membrane
132	TAMLLAGIKVNEANA	AAO89868.2	7	2	5		CBU_0311	Murine	PSE-Membrane
133	AMLLAGIKVNEANAV	AAO89868.2	8	2	6		CBU_0311	Murine	PSE-Membrane
134	MLLAGIKVNEANAVY	AAO89868.2	8	2	6		CBU_0311	Murine	PSE-Membrane
135	LLAGIKVNEANAVYL	AAO89868.2	8	4	4		CBU_0311	Murine	PSE-Membrane
86	HQQYYLTQLTQNAQP	AAO89870.2	8	8	0		CBU_0313	Murine	PSE-Cellwall
162	GRRDVVASTNAALNY	AAO89870.2	8	4	4		CBU_0313	Murine	PSE-Cellwall
288	NPGFRRSSTMPNHTY	AAO89870.2	7	1	6		CBU_0313	Murine	PSE-Cellwall
380	QATPYTPVHNARISE	AAO89870.2	8	4	4		CBU_0313	Murine	PSE-Cellwall
381	ATPYTPVHNARISED	AAO89870.2	8	3	5		CBU_0313	Murine	PSE-Cellwall
382	TPYTPVHNARISEDN	AAO89870.2	8	3	5		CBU_0313	Murine	PSE-Cellwall
398	PGPKRIVHVVKAHET	AAO89870.2	7	2	5		CBU_0313	Murine	PSE-Cellwall
399	GPKRIVHVVKAHETI	AAO89870.2	7	2	5		CBU_0313	Murine	PSE-Cellwall
400	PKRIVHVVKAHETIA	AAO89870.2	8	1	7		CBU_0313	Murine	PSE-Cellwall
401	KRIVHVVKAHETIAQ	AAO89870.2	8	1	7		CBU_0313	Murine	PSE-Cellwall
404	VHVVKAHETIAQIAH	AAO89870.2	8	6	2		CBU_0313	Murine	PSE-Cellwall
430	WNNINKPKTLAAGDK	AAO89870.2	6	1	5		CBU_0313	Murine	PSE-Cellwall
200	TDRDSLSVIRANAAE	AAO89874.2	8	5	3	dnaQ	CBU_0317	Murine	CYTOPLASM(non-PSE)
201	DRDSLSVIRANAAET	AAO89874.2	8	2	6	dnaQ	CBU_0317	Murine	CYTOPLASM(non-PSE)
202	RDSLSVIRANAAETE	AAO89874.2	8	1	7	dnaQ	CBU_0317	Murine	CYTOPLASM(non-PSE)
203	DSLSVIRANAAETEA	AAO89874.2	8	3	5	dnaQ	CBU_0317	Murine	CYTOPLASM(non-PSE)
204	SLSVIRANAAETEAH	AAO89874.2	8	4	4	dnaQ	CBU_0317	Murine	CYTOPLASM(non-PSE)
205	LSVIRANAAETEAHR	AAO89874.2	8	3	5	dnaQ	CBU_0317	Murine	CYTOPLASM(non-PSE)
206	SVIRANAAETEAHRA	AAO89874.2	8	5	3	dnaQ	CBU_0317	Murine	CYTOPLASM(non-PSE)
26	DDPAYTYALTLGDQD	AAO89875.1	7	2	5	enhA.2	CBU_0318	Murine	SECRETED
27	DPAYTYALTLGDQDN	AAO89875.1	7	2	5	enhA.2	CBU_0318	Murine	SECRETED
105	ADGYLVASGKANGGA	AAO89875.1	8	4	4	enhA.2	CBU_0318	Murine	SECRETED
106	DGYLVASGKANGGAA	AAO89875.1	8	5	3	enhA.2	CBU_0318	Murine	SECRETED
241	RQTLKNMTPATISKA	AAO89877.1	8	6	2	icmH	CBU_0321	Murine	PSE-Membrane
4	QINHRIKTIIAAQSQ	AAO89879.1	8	3	5		CBU_0323	Murine	CYTOPLASM(non-PSE)
5	INHRIKTIIAAQSQI	AAO89879.1	8	3	5		CBU_0323	Murine	CYTOPLASM(non-PSE)
6	NHRIKTIIAAQSQIP	AAO89879.1	8	1	7		CBU_0323	Murine	CYTOPLASM(non-PSE)
7	HRIKTIIAAQSQIPI	AAO89879.1	8	4	4		CBU_0323	Murine	CYTOPLASM(non-PSE)
9	PSAIAYRIVDSQGAT	AAO89880.2	8	5	3		CBU_0324	Murine	PSE-Membrane
10	SAIAYRIVDSQGATK	AAO89880.2	8	2	6		CBU_0324	Murine	PSE-Membrane
11	AIAYRIVDSQGATKR	AAO89880.2	8	1	7		CBU_0324	Murine	PSE-Membrane
12	IAYRIVDSQGATKRE	AAO89880.2	8	3	5		CBU_0324	Murine	PSE-Membrane
69	ACLYAGIIAVPAYPP	AAO89880.2	6	0	6		CBU_0324	Murine	PSE-Membrane
360	VGEIWLKGPSVAKGY	AAO89880.2	8	5	3		CBU_0324	Murine	PSE-Membrane
381	TESVFDAYTHEGKGP	AAO89880.2	8	3	5		CBU_0324	Murine	PSE-Membrane
439	SDENIRTASVAAFSI	AAO89880.2	8	5	3		CBU_0324	Murine	PSE-Membrane
20	KESAVITYPASKKIY	AAO89886.2	8	6	2	thiC	CBU_0330	Murine	CYTOPLASM(non-PSE)
105	ITPEMEYAAIRENQK	AAO89886.2	7	2	5	thiC	CBU_0330	Murine	CYTOPLASM(non-PSE)
106	TPEMEYAAIRENQKR	AAO89886.2	8	2	6	thiC	CBU_0330	Murine	CYTOPLASM(non-PSE)
107	PEMEYAAIRENQKRE	AAO89886.2	8	3	5	thiC	CBU_0330	Murine	CYTOPLASM(non-PSE)
460	KEGLIAYKIAAHAAD	AAO89886.2	8	1	7	thiC	CBU_0330	Murine	CYTOPLASM(non-PSE)
461	EGLIAYKIAAHAADL	AAO89886.2	8	3	5	thiC	CBU_0330	Murine	CYTOPLASM(non-PSE)
463	LIAYKIAAHAADLAK	AAO89886.2	8	1	7	thiC	CBU_0330	Murine	CYTOPLASM(non-PSE)
464	IAYKIAAHAADLAKG	AAO89886.2	8	2	6	thiC	CBU_0330	Murine	CYTOPLASM(non-PSE)
465	AYKIAAHAADLAKGH	AAO89886.2	8	1	7	thiC	CBU_0330	Murine	CYTOPLASM(non-PSE)
466	YKIAAHAADLAKGHP	AAO89886.2	8	3	5	thiC	CBU_0330	Murine	CYTOPLASM(non-PSE)
213	ELIYLHAPDVRLNRP	AAO89887.2	7	2	5		CBU_0331	Murine	CYTOPLASM(non-PSE)
231	LHPRYRLYIVPRAHH	AAO89887.2	6	1	5		CBU_0331	Murine	CYTOPLASM(non-PSE)
232	HPRYRLYIVPRAHHI	AAO89887.2	7	2	5		CBU_0331	Murine	CYTOPLASM(non-PSE)
233	PRYRLYIVPRAHHIY	AAO89887.2	7	2	5		CBU_0331	Murine	CYTOPLASM(non-PSE)
271	LSAVYSVHPAFAEAR	AAO89887.2	8	2	6		CBU_0331	Murine	CYTOPLASM(non-PSE)
272	SAVYSVHPAFAEARI	AAO89887.2	8	2	6		CBU_0331	Murine	CYTOPLASM(non-PSE)
286	IIETVTALRPALSDN	AAO89887.2	7	2	5		CBU_0331	Murine	CYTOPLASM(non-PSE)
42	IPGINYEKIIIQPGD	AAO89888.1	8	2	6	thiS	CBU_0332	Murine	CYTOPLASM(non-PSE)
43	PGINYEKIIIQPGDR	AAO89888.1	8	1	7	thiS	CBU_0332	Murine	CYTOPLASM(non-PSE)
44	GINYEKIIIQPGDRI	AAO89888.1	8	1	7	thiS	CBU_0332	Murine	CYTOPLASM(non-PSE)
45	INYEKIIIQPGDRIE	AAO89888.1	8	5	3	thiS	CBU_0332	Murine	CYTOPLASM(non-PSE)
73	SSVKEAVNTARAARE	AAO89889.1	8	4	4	thiG	CBU_0333	Murine	CYTOPLASM(non-PSE)
75	VKEAVNTARAARELF	AAO89889.1	7	2	5	thiG	CBU_0333	Murine	CYTOPLASM(non-PSE)
76	KEAVNTARAARELFN	AAO89889.1	7	2	5	thiG	CBU_0333	Murine	CYTOPLASM(non-PSE)
239	ARNVAKATTPLIGKP	AAO89889.1	8	3	5	thiG	CBU_0333	Murine	CYTOPLASM(non-PSE)
240	RNVAKATTPLIGKPF	AAO89889.1	6	1	5	thiG	CBU_0333	Murine	CYTOPLASM(non-PSE)
34	HAASIITTITAQNAE	AAO89890.1	8	4	4	thiDE	CBU_0334	Murine	CYTOPLASM(non-PSE)
35	AASIITTITAQNAEQ	AAO89890.1	8	2	6	thiDE	CBU_0334	Murine	CYTOPLASM(non-PSE)
36	ASIITTITAQNAEQV	AAO89890.1	8	2	6	thiDE	CBU_0334	Murine	CYTOPLASM(non-PSE)
309	TIQLRIKNASPQKIK	AAO89890.1	8	2	6	thiDE	CBU_0334	Murine	CYTOPLASM(non-PSE)
310	IQLRIKNASPQKIKK	AAO89890.1	8	1	7	thiDE	CBU_0334	Murine	CYTOPLASM(non-PSE)
311	QLRIKNASPQKIKKA	AAO89890.1	8	1	7	thiDE	CBU_0334	Murine	CYTOPLASM(non-PSE)
312	LRIKNASPQKIKKAV	AAO89890.1	8	4	4	thiDE	CBU_0334	Murine	CYTOPLASM(non-PSE)
319	PQKIKKAVIESVALA	AAO89890.1	8	7	1	thiDE	CBU_0334	Murine	CYTOPLASM(non-PSE)
383	THTLYELSRAHAIQP	AAO89890.1	7	0	7	thiDE	CBU_0334	Murine	CYTOPLASM(non-PSE)
384	HTLYELSRAHAIQPS	AAO89890.1	8	1	7	thiDE	CBU_0334	Murine	CYTOPLASM(non-PSE)
140	GRQEKYRTATIKNLK	AAO89891.1	7	2	5		CBU_0335	Murine	CYTOPLASM(non-PSE)
141	RQEKYRTATIKNLKT	AAO89891.1	7	1	6		CBU_0335	Murine	CYTOPLASM(non-PSE)
142	QEKYRTATIKNLKTA	AAO89891.1	7	1	6		CBU_0335	Murine	CYTOPLASM(non-PSE)
167	KPNDYRLNSAAPYKI	AAO89891.1	7	2	5		CBU_0335	Murine	CYTOPLASM(non-PSE)
168	PNDYRLNSAAPYKIS	AAO89891.1	8	2	6		CBU_0335	Murine	CYTOPLASM(non-PSE)
169	NDYRLNSAAPYKISE	AAO89891.1	8	3	5		CBU_0335	Murine	CYTOPLASM(non-PSE)
15	EPEVIKPVETGQSFA	AAO89893.1	7	2	5	fis	CBU_0337	Murine	CYTOPLASM(non-PSE)
16	PEVIKPVETGQSFAS	AAO89893.1	7	2	5	fis	CBU_0337	Murine	CYTOPLASM(non-PSE)
63	LLRVVMRYTKNNQSK	AAO89893.1	8	2	6	fis	CBU_0337	Murine	CYTOPLASM(non-PSE)
64	LRVVMRYTKNNQSKA	AAO89893.1	8	2	6	fis	CBU_0337	Murine	CYTOPLASM(non-PSE)
65	RVVMRYTKNNQSKAA	AAO89893.1	8	2	6	fis	CBU_0337	Murine	CYTOPLASM(non-PSE)
66	VVMRYTKNNQSKAAK	AAO89893.1	7	1	6	fis	CBU_0337	Murine	CYTOPLASM(non-PSE)
163	PDVMARYTTTITADK	AAO89894.2	6	1	5	pepN	CBU_0338	Murine	CYTOPLASM(non-PSE)
164	DVMARYTTTITADKN	AAO89894.2	7	2	5	pepN	CBU_0338	Murine	CYTOPLASM(non-PSE)
298	IFNTKYILANPQSAT	AAO89894.2	7	1	6	pepN	CBU_0338	Murine	CYTOPLASM(non-PSE)
299	FNTKYILANPQSATD	AAO89894.2	8	1	7	pepN	CBU_0338	Murine	CYTOPLASM(non-PSE)
300	NTKYILANPQSATDD	AAO89894.2	8	0	8	pepN	CBU_0338	Murine	CYTOPLASM(non-PSE)
301	TKYILANPQSATDDN	AAO89894.2	8	3	5	pepN	CBU_0338	Murine	CYTOPLASM(non-PSE)
311	ATDDNYVAIESVIGH	AAO89894.2	8	5	3	pepN	CBU_0338	Murine	CYTOPLASM(non-PSE)
312	TDDNYVAIESVIGHE	AAO89894.2	8	2	6	pepN	CBU_0338	Murine	CYTOPLASM(non-PSE)
313	DDNYVAIESVIGHEY	AAO89894.2	8	4	4	pepN	CBU_0338	Murine	CYTOPLASM(non-PSE)
547	AETEFKFVNVNHKPT	AAO89894.2	8	3	5	pepN	CBU_0338	Murine	CYTOPLASM(non-PSE)
697	LPLYEYTPADIGKRK	AAO89894.2	8	3	5	pepN	CBU_0338	Murine	CYTOPLASM(non-PSE)
698	PLYEYTPADIGKRKL	AAO89894.2	8	6	2	pepN	CBU_0338	Murine	CYTOPLASM(non-PSE)
840	ADYVLAIDPANPQVA	AAO89894.2	6	1	5	pepN	CBU_0338	Murine	CYTOPLASM(non-PSE)
841	DYVLAIDPANPQVAA	AAO89894.2	8	2	6	pepN	CBU_0338	Murine	CYTOPLASM(non-PSE)
842	YVLAIDPANPQVAAR	AAO89894.2	8	4	4	pepN	CBU_0338	Murine	CYTOPLASM(non-PSE)
154	TAKEKAVTAETIMGR	AAO89899.1	6	1	5		CBU_0343	Murine	CYTOPLASM(non-PSE)
231	NADFIRSLTSLNEQQ	AAO89899.1	8	6	2		CBU_0343	Murine	CYTOPLASM(non-PSE)
40	DPLPLKVIRPTVAQG	AAO89904.1	8	5	3	gph	CBU_0349	Murine	CYTOPLASM(non-PSE)
41	PLPLKVIRPTVAQGT	AAO89904.1	8	4	4	gph	CBU_0349	Murine	CYTOPLASM(non-PSE)
42	LPLKVIRPTVAQGTR	AAO89904.1	8	3	5	gph	CBU_0349	Murine	CYTOPLASM(non-PSE)
43	PLKVIRPTVAQGTRG	AAO89904.1	8	2	6	gph	CBU_0349	Murine	CYTOPLASM(non-PSE)
44	LKVIRPTVAQGTRGI	AAO89904.1	8	2	6	gph	CBU_0349	Murine	CYTOPLASM(non-PSE)
45	KVIRPTVAQGTRGIL	AAO89904.1	8	5	3	gph	CBU_0349	Murine	CYTOPLASM(non-PSE)
173	DTEGDIQAAKAAGML	AAO89904.1	6	0	6	gph	CBU_0349	Murine	CYTOPLASM(non-PSE)
174	TEGDIQAAKAAGMLA	AAO89904.1	8	2	6	gph	CBU_0349	Murine	CYTOPLASM(non-PSE)
175	EGDIQAAKAAGMLAV	AAO89904.1	8	2	6	gph	CBU_0349	Murine	CYTOPLASM(non-PSE)
190	AATYGYLSANSTPQD	AAO89904.1	7	2	5	gph	CBU_0349	Murine	CYTOPLASM(non-PSE)
191	ATYGYLSANSTPQDW	AAO89904.1	7	2	5	gph	CBU_0349	Murine	CYTOPLASM(non-PSE)
192	TYGYLSANSTPQDWK	AAO89904.1	7	2	5	gph	CBU_0349	Murine	CYTOPLASM(non-PSE)
221	SQTMVRFEGVKAVHD	AAO89907.1	8	6	2	czcD.1	CBU_0352	Murine	MEMBRANE(non-PSE)
222	QTMVRFEGVKAVHDV	AAO89907.1	8	4	4	czcD.1	CBU_0352	Murine	MEMBRANE(non-PSE)
223	TMVRFEGVKAVHDVH	AAO89907.1	8	3	5	czcD.1	CBU_0352	Murine	MEMBRANE(non-PSE)
224	MVRFEGVKAVHDVHI	AAO89907.1	7	2	5	czcD.1	CBU_0352	Murine	MEMBRANE(non-PSE)
117	REEITAVLTTATRDD	AAO89908.1	8	4	4		CBU_0353	Murine	PSE-Membrane
309	FGTALIYTASTARLG	AAO89909.2	8	6	2		CBU_0354	Murine	MEMBRANE(non-PSE)
310	GTALIYTASTARLGF	AAO89909.2	8	3	5		CBU_0354	Murine	MEMBRANE(non-PSE)
311	TALIYTASTARLGFA	AAO89909.2	8	3	5		CBU_0354	Murine	MEMBRANE(non-PSE)
312	ALIYTASTARLGFAM	AAO89909.2	7	2	5		CBU_0354	Murine	MEMBRANE(non-PSE)
183	SRFFIKIKSQGGHGH	AAO89917.1	7	2	5		CBU_0362	Murine	CYTOPLASM(non-PSE)
232	ITINQFHAGKDNNAI	AAO89917.1	6	1	5		CBU_0362	Murine	CYTOPLASM(non-PSE)
233	TINQFHAGKDNNAIP	AAO89917.1	7	2	5		CBU_0362	Murine	CYTOPLASM(non-PSE)
234	INQFHAGKDNNAIPS	AAO89917.1	7	2	5		CBU_0362	Murine	CYTOPLASM(non-PSE)
273	VLIMKAISPHASLLK	AAO89918.2	8	3	5		CBU_0364	Murine	MEMBRANE(non-PSE)
274	LIMKAISPHASLLKH	AAO89918.2	8	8	0		CBU_0364	Murine	MEMBRANE(non-PSE)
91	DIPIVLLTAKAEEEN	AAO89921.1	8	5	3	phoB	CBU_0367	Murine	CYTOPLASM(non-PSE)
92	IPIVLLTAKAEEENK	AAO89921.1	8	2	6	phoB	CBU_0367	Murine	CYTOPLASM(non-PSE)
93	PIVLLTAKAEEENKV	AAO89921.1	7	2	5	phoB	CBU_0367	Murine	CYTOPLASM(non-PSE)
145	QEIKIGDIKINTAKH	AAO89921.1	8	3	5	phoB	CBU_0367	Murine	CYTOPLASM(non-PSE)
146	EIKIGDIKINTAKHL	AAO89921.1	8	4	4	phoB	CBU_0367	Murine	CYTOPLASM(non-PSE)
302	DSPAIYKAITAQELL	AAO89926.1	8	4	4		CBU_0372	Murine	PSE-Membrane
31	HQSVQVVTPPVSGAS	AAO89931.1	8	5	3		CBU_0378	Murine	MEMBRANE(non-PSE)
57	LKSTPGYVTVHRAYA	AAO89931.1	8	6	2		CBU_0378	Murine	MEMBRANE(non-PSE)
58	KSTPGYVTVHRAYAP	AAO89931.1	8	1	7		CBU_0378	Murine	MEMBRANE(non-PSE)
59	STPGYVTVHRAYAPL	AAO89931.1	8	5	3		CBU_0378	Murine	MEMBRANE(non-PSE)
60	TPGYVTVHRAYAPLA	AAO89931.1	8	6	2		CBU_0378	Murine	MEMBRANE(non-PSE)
61	PGYVTVHRAYAPLAV	AAO89931.1	8	6	2		CBU_0378	Murine	MEMBRANE(non-PSE)
62	GYVTVHRAYAPLAVS	AAO89931.1	8	6	2		CBU_0378	Murine	MEMBRANE(non-PSE)
130	LYFRDYLKSHPAEAK	AAO89934.2	7	2	5	grpB	CBU_0381	Murine	CYTOPLASM(non-PSE)
131	YFRDYLKSHPAEAKK	AAO89934.2	8	2	6	grpB	CBU_0381	Murine	CYTOPLASM(non-PSE)
132	FRDYLKSHPAEAKKY	AAO89934.2	8	1	7	grpB	CBU_0381	Murine	CYTOPLASM(non-PSE)
133	RDYLKSHPAEAKKYA	AAO89934.2	8	1	7	grpB	CBU_0381	Murine	CYTOPLASM(non-PSE)
142	EAKKYADLKIKLAQK	AAO89934.2	8	6	2	grpB	CBU_0381	Murine	CYTOPLASM(non-PSE)
143	AKKYADLKIKLAQKL	AAO89934.2	8	7	1	grpB	CBU_0381	Murine	CYTOPLASM(non-PSE)
141	IMKILATTTNQISEG	AAO89935.1	8	6	2	ispB	CBU_0382	Murine	CYTOPLASM(non-PSE)
142	MKILATTTNQISEGE	AAO89935.1	8	6	2	ispB	CBU_0382	Murine	CYTOPLASM(non-PSE)
221	DDLLDYSKDASALDK	AAO89935.1	8	5	3	ispB	CBU_0382	Murine	CYTOPLASM(non-PSE)
246	ATLPLIYAKQQAQPA	AAO89935.1	8	7	1	ispB	CBU_0382	Murine	CYTOPLASM(non-PSE)
247	TLPLIYAKQQAQPAQ	AAO89935.1	8	3	5	ispB	CBU_0382	Murine	CYTOPLASM(non-PSE)
248	LPLIYAKQQAQPAQA	AAO89935.1	8	3	5	ispB	CBU_0382	Murine	CYTOPLASM(non-PSE)
249	PLIYAKQQAQPAQAE	AAO89935.1	8	1	7	ispB	CBU_0382	Murine	CYTOPLASM(non-PSE)
110	QATINNAKAFLEVKK	AAO89936.2	8	4	4	tag	CBU_0383	Murine	CYTOPLASM(non-PSE)
131	DYIWHFVDGHPIQNQ	AAO89936.2	6	1	5	tag	CBU_0383	Murine	CYTOPLASM(non-PSE)
628	DSGYYESQLHLQGRD	AAO89941.1	8	6	2		CBU_0388	Murine	CYTOPLASM(non-PSE)
734	KEKILGSKATLIMQN	AAO89941.1	7	2	5		CBU_0388	Murine	CYTOPLASM(non-PSE)
1009	KSIIERVKALVSVDK	AAO89941.1	8	2	6		CBU_0388	Murine	CYTOPLASM(non-PSE)
1188	LEVDLTITTAAPQQD	AAO89941.1	8	2	6		CBU_0388	Murine	CYTOPLASM(non-PSE)
1189	EVDLTITTAAPQQDL	AAO89941.1	8	2	6		CBU_0388	Murine	CYTOPLASM(non-PSE)
1190	VDLTITTAAPQQDLK	AAO89941.1	8	4	4		CBU_0388	Murine	CYTOPLASM(non-PSE)
1228	YNEIFASEPVKIRFT	AAO89941.1	7	2	5		CBU_0388	Murine	CYTOPLASM(non-PSE)
31	AVKKILKSLQANDSS	AAO89942.1	8	4	4	rpsT	CBU_0389	Murine	CYTOPLASM(non-PSE)
32	VKKILKSLQANDSSA	AAO89942.1	8	4	4	rpsT	CBU_0389	Murine	CYTOPLASM(non-PSE)
33	KKILKSLQANDSSAA	AAO89942.1	8	4	4	rpsT	CBU_0389	Murine	CYTOPLASM(non-PSE)
63	GRRIIHPNKAARLKS	AAO89942.1	8	2	6	rpsT	CBU_0389	Murine	CYTOPLASM(non-PSE)
64	RRIIHPNKAARLKSR	AAO89942.1	8	2	6	rpsT	CBU_0389	Murine	CYTOPLASM(non-PSE)
184	DGQRVSSTRVRQALQ	AAO89944.2	6	1	5	ribF	CBU_0391	Murine	CYTOPLASM(non-PSE)
185	GQRVSSTRVRQALQA	AAO89944.2	7	2	5	ribF	CBU_0391	Murine	CYTOPLASM(non-PSE)
256	NKKSYRGVASLGVRP	AAO89944.2	8	1	7	ribF	CBU_0391	Murine	CYTOPLASM(non-PSE)
257	KKSYRGVASLGVRPT	AAO89944.2	8	1	7	ribF	CBU_0391	Murine	CYTOPLASM(non-PSE)
329	EKYYQILSSLRDPES	AAO89944.2	7	2	5	ribF	CBU_0391	Murine	CYTOPLASM(non-PSE)
105	RPVFTVNEVLPGGPA	AAO89953.1	8	5	3		CBU_0400	Murine	SECRETED
36	YPAYRYYLVAANRRS	AAO89964.1	8	4	4	pilE	CBU_0412	Murine	PSE-Membrane
37	PAYRYYLVAANRRSA	AAO89964.1	8	2	6	pilE	CBU_0412	Murine	PSE-Membrane
38	AYRYYLVAANRRSAE	AAO89964.1	8	2	6	pilE	CBU_0412	Murine	PSE-Membrane
26	FGDGLFETIKAEKNE	AAO89970.1	8	1	7		CBU_0418	Murine	CYTOPLASM(non-PSE)
27	GDGLFETIKAEKNEL	AAO89970.1	8	1	7		CBU_0418	Murine	CYTOPLASM(non-PSE)
28	DGLFETIKAEKNELL	AAO89970.1	8	3	5		CBU_0418	Murine	CYTOPLASM(non-PSE)
202	PGIVRQIVIDIATKT	AAO89970.1	7	2	5		CBU_0418	Murine	CYTOPLASM(non-PSE)
108	HKPIDWYIADVQKAD	AAO89971.1	8	3	5		CBU_0419	Murine	PSE-Membrane
109	KPIDWYIADVQKADA	AAO89971.1	8	3	5		CBU_0419	Murine	PSE-Membrane
110	PIDWYIADVQKADAI	AAO89971.1	8	3	5		CBU_0419	Murine	PSE-Membrane
111	IDWYIADVQKADAIL	AAO89971.1	8	8	0		CBU_0419	Murine	PSE-Membrane
158	SHNYVIAPVTVDSKD	AAO89971.1	8	2	6		CBU_0419	Murine	PSE-Membrane
159	HNYVIAPVTVDSKDF	AAO89971.1	8	4	4		CBU_0419	Murine	PSE-Membrane
160	NYVIAPVTVDSKDFE	AAO89971.1	8	7	1		CBU_0419	Murine	PSE-Membrane
197	HYLNFIWAQTLRAQR	AAO89971.1	8	6	2		CBU_0419	Murine	PSE-Membrane
198	YLNFIWAQTLRAQRK	AAO89971.1	8	1	7		CBU_0419	Murine	PSE-Membrane
199	LNFIWAQTLRAQRKA	AAO89971.1	8	2	6		CBU_0419	Murine	PSE-Membrane
245	QKHGYRFISLPEALQ	AAO89971.1	8	7	1		CBU_0419	Murine	PSE-Membrane
246	KHGYRFISLPEALQD	AAO89971.1	8	4	4		CBU_0419	Murine	PSE-Membrane
247	HGYRFISLPEALQDP	AAO89971.1	8	7	1		CBU_0419	Murine	PSE-Membrane
258	LQDPYYKYAKSNSTE	AAO89971.1	8	2	6		CBU_0419	Murine	PSE-Membrane
259	QDPYYKYAKSNSTES	AAO89971.1	8	2	6		CBU_0419	Murine	PSE-Membrane
260	DPYYKYAKSNSTEST	AAO89971.1	8	2	6		CBU_0419	Murine	PSE-Membrane
261	PYYKYAKSNSTESTM	AAO89971.1	7	2	5		CBU_0419	Murine	PSE-Membrane
64	RNSNIIALNGPAARK	AAO89974.1	7	2	5	panD	CBU_0422	Murine	CYTOPLASM(non-PSE)
65	NSNIIALNGPAARKG	AAO89974.1	8	1	7	panD	CBU_0422	Murine	CYTOPLASM(non-PSE)
66	SNIIALNGPAARKGE	AAO89974.1	8	1	7	panD	CBU_0422	Murine	CYTOPLASM(non-PSE)
67	NIIALNGPAARKGEI	AAO89974.1	8	5	3	panD	CBU_0422	Murine	CYTOPLASM(non-PSE)
99	PDQYAYKITNSTINN	AAO89975.1	6	1	5	panC	CBU_0423	Murine	CYTOPLASM(non-PSE)
101	QYAYKITNSTINNQE	AAO89975.1	6	1	5	panC	CBU_0423	Murine	CYTOPLASM(non-PSE)
102	YAYKITNSTINNQEA	AAO89975.1	8	5	3	panC	CBU_0423	Murine	CYTOPLASM(non-PSE)
103	AYKITNSTINNQEAE	AAO89975.1	8	4	4	panC	CBU_0423	Murine	CYTOPLASM(non-PSE)
165	DTEIIGCKIVRNEFG	AAO89975.1	8	5	3	panC	CBU_0423	Murine	CYTOPLASM(non-PSE)
65	MAQHIQAVSRGAPNK	AAO89976.1	8	7	1	panB	CBU_0424	Murine	CYTOPLASM(non-PSE)
150	GGFKVQGKEPSAAKK	AAO89976.1	8	4	4	panB	CBU_0424	Murine	CYTOPLASM(non-PSE)
162	AKKLMADAKALAETG	AAO89976.1	8	6	2	panB	CBU_0424	Murine	CYTOPLASM(non-PSE)
1	MEGVIYSPTVVDSKP	AAO89977.1	8	3	5		CBU_0425	Murine	CYTOPLASM(non-PSE)
2	EGVIYSPTVVDSKPH	AAO89977.1	8	3	5		CBU_0425	Murine	CYTOPLASM(non-PSE)
83	LNATDFEYSETQPIE	AAO89977.1	6	1	5		CBU_0425	Murine	CYTOPLASM(non-PSE)
84	NATDFEYSETQPIET	AAO89977.1	6	1	5		CBU_0425	Murine	CYTOPLASM(non-PSE)
85	ATDFEYSETQPIETL	AAO89977.1	6	1	5		CBU_0425	Murine	CYTOPLASM(non-PSE)
140	SQLFRTIDAILVKTS	AAO89977.1	8	7	1		CBU_0425	Murine	CYTOPLASM(non-PSE)
211	AKNLIIAPPQPEEKQ	AAO89977.1	8	4	4		CBU_0425	Murine	CYTOPLASM(non-PSE)
277	GEFVQDIKVLKNKEP	AAO89977.1	7	1	6		CBU_0425	Murine	CYTOPLASM(non-PSE)
345	FQPLFYGNHSHLGGK	AAO89977.1	7	2	5		CBU_0425	Murine	CYTOPLASM(non-PSE)
346	QPLFYGNHSHLGGKD	AAO89977.1	8	2	6		CBU_0425	Murine	CYTOPLASM(non-PSE)
380	LQSYSGYKAPRANWD	AAO89977.1	7	1	6		CBU_0425	Murine	CYTOPLASM(non-PSE)
381	QSYSGYKAPRANWDQ	AAO89977.1	7	2	5		CBU_0425	Murine	CYTOPLASM(non-PSE)
382	SYSGYKAPRANWDQP	AAO89977.1	5	0	5		CBU_0425	Murine	CYTOPLASM(non-PSE)
383	YSGYKAPRANWDQPS	AAO89977.1	5	0	5		CBU_0425	Murine	CYTOPLASM(non-PSE)
402	DVESWINNIKPLSAP	AAO89977.1	8	4	4		CBU_0425	Murine	CYTOPLASM(non-PSE)
403	VESWINNIKPLSAPP	AAO89977.1	8	1	7		CBU_0425	Murine	CYTOPLASM(non-PSE)
404	ESWINNIKPLSAPPT	AAO89977.1	8	2	6		CBU_0425	Murine	CYTOPLASM(non-PSE)
407	INNIKPLSAPPTSSN	AAO89977.1	8	6	2		CBU_0425	Murine	CYTOPLASM(non-PSE)
21	PQPMHTASPKAVALQ	AAO89978.2	6	1	5		CBU_0426	Murine	MEMBRANE(non-PSE)
56	LMYREDFHQTKTNVA	AAO89978.2	7	2	5		CBU_0426	Murine	MEMBRANE(non-PSE)
57	MYREDFHQTKTNVAH	AAO89978.2	8	1	7		CBU_0426	Murine	MEMBRANE(non-PSE)
58	YREDFHQTKTNVAHM	AAO89978.2	8	1	7		CBU_0426	Murine	MEMBRANE(non-PSE)
59	REDFHQTKTNVAHMK	AAO89978.2	8	0	8		CBU_0426	Murine	MEMBRANE(non-PSE)
60	EDFHQTKTNVAHMKR	AAO89978.2	8	1	7		CBU_0426	Murine	MEMBRANE(non-PSE)
141	LFGPYFAAKTAGPAA	AAO89978.2	8	2	6		CBU_0426	Murine	MEMBRANE(non-PSE)
142	FGPYFAAKTAGPAAL	AAO89978.2	8	3	5		CBU_0426	Murine	MEMBRANE(non-PSE)
308	PSGWHGIVSAVSMGG	AAO89978.2	7	1	6		CBU_0426	Murine	MEMBRANE(non-PSE)
166	EIKPYRPSLAERFGQ	AAO89987.1	8	4	4		CBU_0436	Murine	MEMBRANE(non-PSE)
41	LQAFEGVVIARRHRG	AAO89993.1	8	5	3	rplS	CBU_0442	Murine	CYTOPLASM(non-PSE)
77	LYSPLIASIKVNRRG	AAO89993.1	7	2	5	rplS	CBU_0442	Murine	CYTOPLASM(non-PSE)
78	YSPLIASIKVNRRGD	AAO89993.1	7	2	5	rplS	CBU_0442	Murine	CYTOPLASM(non-PSE)
79	SPLIASIKVNRRGDV	AAO89993.1	7	2	5	rplS	CBU_0442	Murine	CYTOPLASM(non-PSE)
112	PKTLAALYPQRVAFP	AAO90002.1	8	5	3	corB	CBU_0452	Murine	PSE-Membrane
157	GVKVSVQGTEVVSAE	AAO90002.1	6	1	5	corB	CBU_0452	Murine	PSE-Membrane
158	VKVSVQGTEVVSAEE	AAO90002.1	6	0	6	corB	CBU_0452	Murine	PSE-Membrane
159	KVSVQGTEVVSAEEL	AAO90002.1	6	0	6	corB	CBU_0452	Murine	PSE-Membrane
48	LAAAIHFARSEAIKR	AAO90003.2	8	4	4	fimT	CBU_0453	Murine	PSE-Membrane
49	AAAIHFARSEAIKRH	AAO90003.2	8	2	6	fimT	CBU_0453	Murine	PSE-Membrane
50	AAIHFARSEAIKRHS	AAO90003.2	8	3	5	fimT	CBU_0453	Murine	PSE-Membrane
12	RRRSKARSASANTAA	AAO90006.1	6	1	5		CBU_0456	Murine	SECRETED
13	RRSKARSASANTAAL	AAO90006.1	6	0	6		CBU_0456	Murine	SECRETED
14	RSKARSASANTAALR	AAO90006.1	6	0	6		CBU_0456	Murine	SECRETED
15	SKARSASANTAALRK	AAO90006.1	6	1	5		CBU_0456	Murine	SECRETED
38	RRKLRAAQKKLAKAK	AAO90006.1	6	1	5		CBU_0456	Murine	SECRETED
67	ARKVAAAKKTRAPSK	AAO90006.1	6	1	5		CBU_0456	Murine	SECRETED
28	FEPYYQWLKARFGQT	AAO90010.1	8	8	0	ampE	CBU_0460	Murine	MEMBRANE(non-PSE)
29	EPYYQWLKARFGQTS	AAO90010.1	8	6	2	ampE	CBU_0460	Murine	MEMBRANE(non-PSE)
58	HTPYLNTIPAETEAQ	AAO90011.1	7	2	5	pdhA	CBU_0461	Murine	CYTOPLASM(non-PSE)
362	DPQKVYAAYTEAMKD	AAO90011.1	8	2	6	pdhA	CBU_0461	Murine	CYTOPLASM(non-PSE)
507	NIRDRIVPIVADEAR	AAO90011.1	8	2	6	pdhA	CBU_0461	Murine	CYTOPLASM(non-PSE)
508	IRDRIVPIVADEART	AAO90011.1	8	1	7	pdhA	CBU_0461	Murine	CYTOPLASM(non-PSE)
509	RDRIVPIVADEARTL	AAO90011.1	8	1	7	pdhA	CBU_0461	Murine	CYTOPLASM(non-PSE)
510	DRIVPIVADEARTLG	AAO90011.1	7	2	5	pdhA	CBU_0461	Murine	CYTOPLASM(non-PSE)
604	VGDLVWAAADMHARG	AAO90011.1	8	6	2	pdhA	CBU_0461	Murine	CYTOPLASM(non-PSE)
767	SVDRYNRLHPDTAPK	AAO90011.1	8	4	4	pdhA	CBU_0461	Murine	CYTOPLASM(non-PSE)
768	VDRYNRLHPDTAPKQ	AAO90011.1	8	4	4	pdhA	CBU_0461	Murine	CYTOPLASM(non-PSE)
769	DRYNRLHPDTAPKQN	AAO90011.1	8	5	3	pdhA	CBU_0461	Murine	CYTOPLASM(non-PSE)
843	AKMVVYTALKALADQ	AAO90011.1	8	6	2	pdhA	CBU_0461	Murine	CYTOPLASM(non-PSE)
844	KMVVYTALKALADQN	AAO90011.1	8	4	4	pdhA	CBU_0461	Murine	CYTOPLASM(non-PSE)
845	MVVYTALKALADQNE	AAO90011.1	8	3	5	pdhA	CBU_0461	Murine	CYTOPLASM(non-PSE)
846	VVYTALKALADQNEF	AAO90011.1	8	6	2	pdhA	CBU_0461	Murine	CYTOPLASM(non-PSE)
81	EDIIRHLGISRAMID	AAO90019.1	7	2	5		CBU_0470	Murine	CYTOPLASM(non-PSE)
130	DDGIATGATIRVAIK	AAO90019.1	6	1	5		CBU_0470	Murine	CYTOPLASM(non-PSE)
151	CQRLVVAVPVAPEST	AAO90019.1	8	5	3		CBU_0470	Murine	CYTOPLASM(non-PSE)
152	QRLVVAVPVAPESTI	AAO90019.1	8	7	1		CBU_0470	Murine	CYTOPLASM(non-PSE)
509	DNNLVKAAIIKINNA	AAO90025.1	8	5	3		CBU_0476	Murine	CYTOPLASM(non-PSE)
522	NALEAFQNARLREAK	AAO90025.1	8	4	4		CBU_0476	Murine	CYTOPLASM(non-PSE)
537	MADIKRTLVLRNNEK	AAO90025.1	8	7	1		CBU_0476	Murine	CYTOPLASM(non-PSE)
34	IQHVYESAIKSGAEE	AAO90028.2	8	6	2	kdsB	CBU_0479	Murine	CYTOPLASM(non-PSE)
91	ANETLIFVKTSPGSA	AAO90029.1	8	4	4	argR	CBU_0480	Murine	CYTOPLASM(non-PSE)
92	NETLIFVKTSPGSAP	AAO90029.1	8	1	7	argR	CBU_0480	Murine	CYTOPLASM(non-PSE)
93	ETLIFVKTSPGSAPL	AAO90029.1	8	5	3	argR	CBU_0480	Murine	CYTOPLASM(non-PSE)
129	DTIFIAPKSIQQIDQ	AAO90029.1	7	2	5	argR	CBU_0480	Murine	CYTOPLASM(non-PSE)
121	TDPYYTNSVSFIADK	AAO90031.1	7	2	5		CBU_0482	Murine	SECRETED
122	DPYYTNSVSFIADKN	AAO90031.1	7	2	5		CBU_0482	Murine	SECRETED
244	KLNKALAAIKANGVY	AAO90031.1	8	4	4		CBU_0482	Murine	SECRETED
245	LNKALAAIKANGVYA	AAO90031.1	8	3	5		CBU_0482	Murine	SECRETED
246	NKALAAIKANGVYAA	AAO90031.1	8	1	7		CBU_0482	Murine	SECRETED
247	KALAAIKANGVYAAI	AAO90031.1	8	4	4		CBU_0482	Murine	SECRETED
254	ANGVYAAIVQKYFGQ	AAO90031.1	8	6	2		CBU_0482	Murine	SECRETED
1	MKRMLINATQPDEVR	AAO90035.1	8	4	4		CBU_0486	Murine	CYTOPLASM(non-PSE)
2	KRMLINATQPDEVRV	AAO90035.1	8	4	4		CBU_0486	Murine	CYTOPLASM(non-PSE)
189	LRYWEAVKQAAVAKP	AAO90035.1	8	7	1		CBU_0486	Murine	CYTOPLASM(non-PSE)
212	SDVIIRAIRDYLRQD	AAO90035.1	5	0	5		CBU_0486	Murine	CYTOPLASM(non-PSE)
213	DVIIRAIRDYLRQDV	AAO90035.1	5	0	5		CBU_0486	Murine	CYTOPLASM(non-PSE)
241	ARHYINQVRPQFVER	AAO90035.1	8	5	3		CBU_0486	Murine	CYTOPLASM(non-PSE)
242	RHYINQVRPQFVERL	AAO90035.1	8	5	3		CBU_0486	Murine	CYTOPLASM(non-PSE)
295	HSEALIAIDINSARA	AAO90035.1	8	3	5		CBU_0486	Murine	CYTOPLASM(non-PSE)
296	SEALIAIDINSARAT	AAO90035.1	8	3	5		CBU_0486	Murine	CYTOPLASM(non-PSE)
298	ALIAIDINSARATRG	AAO90035.1	8	7	1		CBU_0486	Murine	CYTOPLASM(non-PSE)
299	LIAIDINSARATRGA	AAO90035.1	8	3	5		CBU_0486	Murine	CYTOPLASM(non-PSE)
300	IAIDINSARATRGAS	AAO90035.1	8	2	6		CBU_0486	Murine	CYTOPLASM(non-PSE)
301	AIDINSARATRGASI	AAO90035.1	8	2	6		CBU_0486	Murine	CYTOPLASM(non-PSE)
343	IVIDFIDMTPLRNQR	AAO90035.1	8	8	0		CBU_0486	Murine	CYTOPLASM(non-PSE)
344	VIDFIDMTPLRNQRE	AAO90035.1	8	7	1		CBU_0486	Murine	CYTOPLASM(non-PSE)
422	SIIHIIQEQASKAKN	AAO90035.1	8	4	4		CBU_0486	Murine	CYTOPLASM(non-PSE)
423	IIHIIQEQASKAKNI	AAO90035.1	8	5	3		CBU_0486	Murine	CYTOPLASM(non-PSE)
424	IHIIQEQASKAKNIH	AAO90035.1	8	6	2		CBU_0486	Murine	CYTOPLASM(non-PSE)
467	PVKITIVPNQYMETP	AAO90035.1	5	0	5		CBU_0486	Murine	CYTOPLASM(non-PSE)
482	LYQLRQIKIDPASLE	AAO90035.1	7	2	5		CBU_0486	Murine	CYTOPLASM(non-PSE)
485	LRQIKIDPASLEHGK	AAO90035.1	7	2	5		CBU_0486	Murine	CYTOPLASM(non-PSE)
501	MASYKLTKVFKTEAP	AAO90035.1	8	5	3		CBU_0486	Murine	CYTOPLASM(non-PSE)
506	LTKVFKTEAPQKQEI	AAO90035.1	8	6	2		CBU_0486	Murine	CYTOPLASM(non-PSE)
507	TKVFKTEAPQKQEIR	AAO90035.1	8	5	3		CBU_0486	Murine	CYTOPLASM(non-PSE)
516	QKQEIRALSEPAIQQ	AAO90035.1	7	2	5		CBU_0486	Murine	CYTOPLASM(non-PSE)
517	KQEIRALSEPAIQQF	AAO90035.1	7	2	5		CBU_0486	Murine	CYTOPLASM(non-PSE)
200	SPNGLAAIGINHQSN	AAO90037.1	7	2	5		CBU_0489	Murine	SECRETED
201	PNGLAAIGINHQSNG	AAO90037.1	7	2	5		CBU_0489	Murine	SECRETED
47	PFRIRAYRSAARLID	AAO90038.2	6	1	5		CBU_0490	Murine	CYTOPLASM(non-PSE)
176	GKRRMKLADAEKIAV	AAO90038.2	8	6	2		CBU_0490	Murine	CYTOPLASM(non-PSE)
177	KRRMKLADAEKIAVP	AAO90038.2	8	4	4		CBU_0490	Murine	CYTOPLASM(non-PSE)
199	APDIKKVDIAGSFRR	AAO90038.2	7	0	7		CBU_0490	Murine	CYTOPLASM(non-PSE)
277	AMHYFTGSKSHNITI	AAO90038.2	6	1	5		CBU_0490	Murine	CYTOPLASM(non-PSE)
278	MHYFTGSKSHNITIR	AAO90038.2	6	1	5		CBU_0490	Murine	CYTOPLASM(non-PSE)
384	QTRGYRYMAITDHSK	AAO90038.2	8	8	0		CBU_0490	Murine	CYTOPLASM(non-PSE)
385	TRGYRYMAITDHSKH	AAO90038.2	8	5	3		CBU_0490	Murine	CYTOPLASM(non-PSE)
480	MDNPYFNILGHPSGR	AAO90038.2	8	5	3		CBU_0490	Murine	CYTOPLASM(non-PSE)
481	DNPYFNILGHPSGRL	AAO90038.2	8	5	3		CBU_0490	Murine	CYTOPLASM(non-PSE)
542	LGIKMVVSTDAHSIN	AAO90038.2	8	6	2		CBU_0490	Murine	CYTOPLASM(non-PSE)
543	GIKMVVSTDAHSINQ	AAO90038.2	8	3	5		CBU_0490	Murine	CYTOPLASM(non-PSE)
544	IKMVVSTDAHSINQL	AAO90038.2	8	6	2		CBU_0490	Murine	CYTOPLASM(non-PSE)
126	DRPAIIAAFPTKNER	AAO90040.1	8	3	5	plsX	CBU_0492	Murine	CYTOPLASM(non-PSE)
127	RPAIIAAFPTKNERE	AAO90040.1	8	2	6	plsX	CBU_0492	Murine	CYTOPLASM(non-PSE)
163	VMGSILSSAAHNIRN	AAO90040.1	8	5	3	plsX	CBU_0492	Murine	CYTOPLASM(non-PSE)
164	MGSILSSAAHNIRNP	AAO90040.1	8	3	5	plsX	CBU_0492	Murine	CYTOPLASM(non-PSE)
165	GSILSSAAHNIRNPR	AAO90040.1	8	4	4	plsX	CBU_0492	Murine	CYTOPLASM(non-PSE)
229	VCDGFVGNAVLKASE	AAO90040.1	8	6	2	plsX	CBU_0492	Murine	CYTOPLASM(non-PSE)
230	CDGFVGNAVLKASEG	AAO90040.1	8	6	2	plsX	CBU_0492	Murine	CYTOPLASM(non-PSE)
231	DGFVGNAVLKASEGV	AAO90040.1	8	5	3	plsX	CBU_0492	Murine	CYTOPLASM(non-PSE)
62	KRAIEMAGIDPAVID	AAO90041.1	8	3	5	fabH	CBU_0493	Murine	CYTOPLASM(non-PSE)
237	QSDIDWLIPHQANLR	AAO90041.1	8	6	2	fabH	CBU_0493	Murine	CYTOPLASM(non-PSE)
286	LDAAVRAGKIKRGDT	AAO90041.1	8	5	3	fabH	CBU_0493	Murine	CYTOPLASM(non-PSE)
37	SDKAIQQVSTIKVPP	AAO90046.1	7	2	5		CBU_0498	Murine	PSE-Membrane
38	DKAIQQVSTIKVPPG	AAO90046.1	8	1	7		CBU_0498	Murine	PSE-Membrane
39	KAIQQVSTIKVPPGT	AAO90046.1	7	2	5		CBU_0498	Murine	PSE-Membrane
134	ENPYIHHTIDRLSDQ	AAO90046.1	8	4	4		CBU_0498	Murine	PSE-Membrane
135	NPYIHHTIDRLSDQK	AAO90046.1	7	1	6		CBU_0498	Murine	PSE-Membrane
293	RASILAALKPESGDA	AAO90046.1	7	1	6		CBU_0498	Murine	PSE-Membrane
119	PARFRVIHTDQDLSN	AAO90047.2	6	1	5	tmk	CBU_0499	Murine	CYTOPLASM(non-PSE)
134	VKNQIMKAIKPLLTA	AAO90047.2	8	6	2	tmk	CBU_0499	Murine	CYTOPLASM(non-PSE)
135	KNQIMKAIKPLLTAS	AAO90047.2	8	3	5	tmk	CBU_0499	Murine	CYTOPLASM(non-PSE)
136	NQIMKAIKPLLTASP	AAO90047.2	8	2	6	tmk	CBU_0499	Murine	CYTOPLASM(non-PSE)
141	AIKPLLTASPLPGEK	AAO90047.2	8	4	4	tmk	CBU_0499	Murine	CYTOPLASM(non-PSE)
142	IKPLLTASPLPGEKT	AAO90047.2	8	4	4	tmk	CBU_0499	Murine	CYTOPLASM(non-PSE)
103	QHDGYQVAIIYPAEA	AAO90048.1	8	2	6	holB	CBU_0500	Murine	CYTOPLASM(non-PSE)
104	HDGYQVAIIYPAEAM	AAO90048.1	8	2	6	holB	CBU_0500	Murine	CYTOPLASM(non-PSE)
107	YQVAIIYPAEAMNRA	AAO90048.1	8	8	0	holB	CBU_0500	Murine	CYTOPLASM(non-PSE)
69	YRRGIYWTLARKEDD	AAO90053.1	8	3	5		CBU_0505	Murine	CYTOPLASM(non-PSE)
70	RRGIYWTLARKEDDR	AAO90053.1	8	2	6		CBU_0505	Murine	CYTOPLASM(non-PSE)
2	EKKIIRRVVPELQNG	AAO90054.1	7	1	6	recJ	CBU_0506	Murine	CYTOPLASM(non-PSE)
3	KKIIRRVVPELQNGF	AAO90054.1	7	2	5	recJ	CBU_0506	Murine	CYTOPLASM(non-PSE)
246	VHQGLRRIRAGQAHP	AAO90054.1	7	1	6	recJ	CBU_0506	Murine	CYTOPLASM(non-PSE)
247	HQGLRRIRAGQAHPG	AAO90054.1	8	1	7	recJ	CBU_0506	Murine	CYTOPLASM(non-PSE)
248	QGLRRIRAGQAHPGI	AAO90054.1	8	2	6	recJ	CBU_0506	Murine	CYTOPLASM(non-PSE)
249	GLRRIRAGQAHPGIL	AAO90054.1	8	4	4	recJ	CBU_0506	Murine	CYTOPLASM(non-PSE)
250	LRRIRAGQAHPGILA	AAO90054.1	8	4	4	recJ	CBU_0506	Murine	CYTOPLASM(non-PSE)
363	HQGVVGLVASRVKER	AAO90054.1	8	2	6	recJ	CBU_0506	Murine	CYTOPLASM(non-PSE)
380	RPTIVFAKMNDSTLK	AAO90054.1	8	5	3	recJ	CBU_0506	Murine	CYTOPLASM(non-PSE)
14	LNNIKSMISPESNTP	AAO90058.1	8	5	3		CBU_0510	Murine	CYTOPLASM(non-PSE)
75	TPDFIKQSAIKAIQE	AAO90063.2	8	3	5	aspB	CBU_0517	Murine	CYTOPLASM(non-PSE)
76	PDFIKQSAIKAIQEG	AAO90063.2	8	3	5	aspB	CBU_0517	Murine	CYTOPLASM(non-PSE)
98	DGTPALKAAIVHKLK	AAO90063.2	8	4	4	aspB	CBU_0517	Murine	CYTOPLASM(non-PSE)
99	GTPALKAAIVHKLKR	AAO90063.2	8	0	8	aspB	CBU_0517	Murine	CYTOPLASM(non-PSE)
100	TPALKAAIVHKLKRD	AAO90063.2	8	0	8	aspB	CBU_0517	Murine	CYTOPLASM(non-PSE)
101	PALKAAIVHKLKRDN	AAO90063.2	8	3	5	aspB	CBU_0517	Murine	CYTOPLASM(non-PSE)
167	AKPIIISATIDQNFK	AAO90063.2	8	4	4	aspB	CBU_0517	Murine	CYTOPLASM(non-PSE)
258	RDRTIIINGASKAYA	AAO90063.2	7	2	5	aspB	CBU_0517	Murine	CYTOPLASM(non-PSE)
304	SIAQVAATTALGAQR	AAO90063.2	8	2	6	aspB	CBU_0517	Murine	CYTOPLASM(non-PSE)
305	IAQVAATTALGAQRG	AAO90063.2	8	2	6	aspB	CBU_0517	Murine	CYTOPLASM(non-PSE)
338	ALNQMKGVHCIPADG	AAO90063.2	6	1	5	aspB	CBU_0517	Murine	CYTOPLASM(non-PSE)
339	LNQMKGVHCIPADGA	AAO90063.2	6	1	5	aspB	CBU_0517	Murine	CYTOPLASM(non-PSE)
340	NQMKGVHCIPADGAF	AAO90063.2	6	1	5	aspB	CBU_0517	Murine	CYTOPLASM(non-PSE)
42	GSGKTFTIANAIEKV	AAO90064.1	8	7	1	uvrB	CBU_0518	Murine	CYTOPLASM(non-PSE)
43	SGKTFTIANAIEKVQ	AAO90064.1	8	7	1	uvrB	CBU_0518	Murine	CYTOPLASM(non-PSE)
44	GKTFTIANAIEKVQR	AAO90064.1	8	5	3	uvrB	CBU_0518	Murine	CYTOPLASM(non-PSE)
119	IEQMRLSATKAITER	AAO90064.1	8	5	3	uvrB	CBU_0518	Murine	CYTOPLASM(non-PSE)
196	NGDIIDIYPADSERE	AAO90064.1	8	3	5	uvrB	CBU_0518	Murine	CYTOPLASM(non-PSE)
387	PQTIFISATPGPYEE	AAO90064.1	8	4	4	uvrB	CBU_0518	Murine	CYTOPLASM(non-PSE)
388	QTIFISATPGPYEEK	AAO90064.1	8	3	5	uvrB	CBU_0518	Murine	CYTOPLASM(non-PSE)
418	IDPEIEVRPVATQVD	AAO90064.1	8	5	3	uvrB	CBU_0518	Murine	CYTOPLASM(non-PSE)
419	DPEIEVRPVATQVDD	AAO90064.1	8	2	6	uvrB	CBU_0518	Murine	CYTOPLASM(non-PSE)
420	PEIEVRPVATQVDDL	AAO90064.1	8	4	4	uvrB	CBU_0518	Murine	CYTOPLASM(non-PSE)
469	NVRVRYLHSDIDTVE	AAO90064.1	8	5	3	uvrB	CBU_0518	Murine	CYTOPLASM(non-PSE)
585	PKSIQKAVTEIIEGA	AAO90064.1	8	6	2	uvrB	CBU_0518	Murine	CYTOPLASM(non-PSE)
593	TEIIEGARTYTERGR	AAO90064.1	8	4	4	uvrB	CBU_0518	Murine	CYTOPLASM(non-PSE)
618	EEAKYIAMTPKQLAK	AAO90064.1	8	2	6	uvrB	CBU_0518	Murine	CYTOPLASM(non-PSE)
619	EAKYIAMTPKQLAKE	AAO90064.1	8	2	6	uvrB	CBU_0518	Murine	CYTOPLASM(non-PSE)
645	ARNLEFEEAAAVRDK	AAO90064.1	8	3	5	uvrB	CBU_0518	Murine	CYTOPLASM(non-PSE)
646	RNLEFEEAAAVRDKI	AAO90064.1	7	2	5	uvrB	CBU_0518	Murine	CYTOPLASM(non-PSE)
647	NLEFEEAAAVRDKIQ	AAO90064.1	6	1	5	uvrB	CBU_0518	Murine	CYTOPLASM(non-PSE)
186	PGIWHAVKSRFFNPP	AAO90065.1	8	6	2		CBU_0519	Murine	MEMBRANE(non-PSE)
129	PAEKALINAESVRAG	AAO90067.2	8	5	3		CBU_0521	Murine	CYTOPLASM(non-PSE)
130	AEKALINAESVRAGT	AAO90067.2	8	2	6		CBU_0521	Murine	CYTOPLASM(non-PSE)
131	EKALINAESVRAGTR	AAO90067.2	8	2	6		CBU_0521	Murine	CYTOPLASM(non-PSE)
132	KALINAESVRAGTRL	AAO90067.2	8	3	5		CBU_0521	Murine	CYTOPLASM(non-PSE)
160	NDHYFFHDTIAKAAS	AAO90067.2	8	3	5		CBU_0521	Murine	CYTOPLASM(non-PSE)
161	DHYFFHDTIAKAASE	AAO90067.2	8	2	6		CBU_0521	Murine	CYTOPLASM(non-PSE)
162	HYFFHDTIAKAASEA	AAO90067.2	7	2	5		CBU_0521	Murine	CYTOPLASM(non-PSE)
166	HDTIAKAASEAGMRA	AAO90067.2	7	2	5		CBU_0521	Murine	CYTOPLASM(non-PSE)
214	HSLITWALAPHAPYT	AAO90067.2	8	7	1		CBU_0521	Murine	CYTOPLASM(non-PSE)
371	PAPEILKMATLNGAK	AAO90067.2	8	6	2		CBU_0521	Murine	CYTOPLASM(non-PSE)
372	APEILKMATLNGAKA	AAO90067.2	8	4	4		CBU_0521	Murine	CYTOPLASM(non-PSE)
373	PEILKMATLNGAKAL	AAO90067.2	8	5	3		CBU_0521	Murine	CYTOPLASM(non-PSE)
378	MATLNGAKALGLEDK	AAO90067.2	6	1	5		CBU_0521	Murine	CYTOPLASM(non-PSE)
9	RDEAVTGGYVHPIPE	AAO90068.1	6	1	5		CBU_0522	Murine	CYTOPLASM(non-PSE)
10	DEAVTGGYVHPIPEK	AAO90068.1	6	1	5		CBU_0522	Murine	CYTOPLASM(non-PSE)
11	EAVTGGYVHPIPEKN	AAO90068.1	6	1	5		CBU_0522	Murine	CYTOPLASM(non-PSE)
118	APAAMRYTEIRLSRF	AAO90070.2	8	4	4	gyrA	CBU_0524	Murine	CYTOPLASM(non-PSE)
119	PAAMRYTEIRLSRFA	AAO90070.2	8	3	5	gyrA	CBU_0524	Murine	CYTOPLASM(non-PSE)
238	GRGRIYVRAKTEIET	AAO90070.2	8	8	0	gyrA	CBU_0524	Murine	CYTOPLASM(non-PSE)
239	RGRIYVRAKTEIETT	AAO90070.2	8	4	4	gyrA	CBU_0524	Murine	CYTOPLASM(non-PSE)
240	GRIYVRAKTEIETTK	AAO90070.2	8	3	5	gyrA	CBU_0524	Murine	CYTOPLASM(non-PSE)
241	RIYVRAKTEIETTKS	AAO90070.2	8	8	0	gyrA	CBU_0524	Murine	CYTOPLASM(non-PSE)
445	RKEGYYLSPAQAQAI	AAO90070.2	8	5	3	gyrA	CBU_0524	Murine	CYTOPLASM(non-PSE)
545	SHEGYIKSQSLSSYQ	AAO90070.2	8	5	3	gyrA	CBU_0524	Murine	CYTOPLASM(non-PSE)
546	HEGYIKSQSLSSYQA	AAO90070.2	7	2	5	gyrA	CBU_0524	Murine	CYTOPLASM(non-PSE)
547	EGYIKSQSLSSYQAQ	AAO90070.2	8	8	0	gyrA	CBU_0524	Murine	CYTOPLASM(non-PSE)
628	KDEQISAILPIRAYD	AAO90070.2	8	2	6	gyrA	CBU_0524	Murine	CYTOPLASM(non-PSE)
629	DEQISAILPIRAYDG	AAO90070.2	8	2	6	gyrA	CBU_0524	Murine	CYTOPLASM(non-PSE)
643	GSHFVFMATAQGAIK	AAO90070.2	8	5	3	gyrA	CBU_0524	Murine	CYTOPLASM(non-PSE)
644	SHFVFMATAQGAIKK	AAO90070.2	8	4	4	gyrA	CBU_0524	Murine	CYTOPLASM(non-PSE)
742	KGNILTATVHGYGQR	AAO90070.2	8	3	5	gyrA	CBU_0524	Murine	CYTOPLASM(non-PSE)
801	DKGTLVRTRVNEISQ	AAO90070.2	8	6	2	gyrA	CBU_0524	Murine	CYTOPLASM(non-PSE)
802	KGTLVRTRVNEISQM	AAO90070.2	8	6	2	gyrA	CBU_0524	Murine	CYTOPLASM(non-PSE)
14	LLGITFAALNPQKVA	AAO90075.1	8	4	4		CBU_0529	Murine	MEMBRANE(non-PSE)
15	LGITFAALNPQKVAL	AAO90075.1	8	4	4		CBU_0529	Murine	MEMBRANE(non-PSE)
16	GITFAALNPQKVALN	AAO90075.1	8	4	4		CBU_0529	Murine	MEMBRANE(non-PSE)
74	KSKVKQIEAEVQNLR	AAO90075.1	7	2	5		CBU_0529	Murine	MEMBRANE(non-PSE)
87	VDRAIRVHQNLIARP	AAO90076.2	6	1	5		CBU_0530	Murine	CYTOPLASM(non-PSE)
88	DRAIRVHQNLIARPQ	AAO90076.2	6	1	5		CBU_0530	Murine	CYTOPLASM(non-PSE)
94	HQNLIARPQLAKEHR	AAO90076.2	8	7	1		CBU_0530	Murine	CYTOPLASM(non-PSE)
116	GQDYLRAGVLDRAER	AAO90076.2	8	4	4		CBU_0530	Murine	CYTOPLASM(non-PSE)
300	KAAIEFIAQQIQRQP	AAO90076.2	6	1	5		CBU_0530	Murine	CYTOPLASM(non-PSE)
5	DPKVIVAIDAGTVEQ	AAO90077.1	8	4	4	pyrF	CBU_0531	Murine	CYTOPLASM(non-PSE)
6	PKVIVAIDAGTVEQA	AAO90077.1	8	3	5	pyrF	CBU_0531	Murine	CYTOPLASM(non-PSE)
14	AGTVEQARAQINPLT	AAO90077.1	6	1	5	pyrF	CBU_0531	Murine	CYTOPLASM(non-PSE)
194	KRVMTPRAAIQAGSD	AAO90077.1	8	7	1	pyrF	CBU_0531	Murine	CYTOPLASM(non-PSE)
23	ITSLVFSAQAKPASE	AAO90078.2	8	2	6		CBU_0532	Murine	SECRETED
24	TSLVFSAQAKPASEV	AAO90078.2	8	2	6		CBU_0532	Murine	SECRETED
25	SLVFSAQAKPASEVI	AAO90078.2	8	5	3		CBU_0532	Murine	SECRETED
66	LLTTLKGIGVKKAKA	AAO90078.2	7	2	5		CBU_0532	Murine	SECRETED
67	LTTLKGIGVKKAKAI	AAO90078.2	7	2	5		CBU_0532	Murine	SECRETED
70	LKGIGVKKAKAIIAY	AAO90078.2	8	4	4		CBU_0532	Murine	SECRETED
71	KGIGVKKAKAIIAYR	AAO90078.2	8	2	6		CBU_0532	Murine	SECRETED
72	GIGVKKAKAIIAYRK	AAO90078.2	8	0	8		CBU_0532	Murine	SECRETED
73	IGVKKAKAIIAYRKK	AAO90078.2	8	3	5		CBU_0532	Murine	SECRETED
86	KKEGNFKSIEALSSV	AAO90078.2	8	2	6		CBU_0532	Murine	SECRETED
87	KEGNFKSIEALSSVP	AAO90078.2	8	1	7		CBU_0532	Murine	SECRETED
88	EGNFKSIEALSSVPG	AAO90078.2	8	0	8		CBU_0532	Murine	SECRETED
89	GNFKSIEALSSVPGI	AAO90078.2	8	2	6		CBU_0532	Murine	SECRETED
132	RGRILFSLASVNKPG	AAO90087.2	8	8	0	zipA	CBU_0541	Murine	PSE-Cellwall
115	LLERKYEAAQSEIEQ	AAO90089.1	6	1	5		CBU_0543	Murine	PSE-Membrane
116	LERKYEAAQSEIEQI	AAO90089.1	7	2	5		CBU_0543	Murine	PSE-Membrane
117	ERKYEAAQSEIEQIT	AAO90089.1	7	2	5		CBU_0543	Murine	PSE-Membrane
231	VRILRYVRAFKEKKN	AAO90089.1	7	1	6		CBU_0543	Murine	PSE-Membrane
763	CPLRKNKSALAELAG	AAO90089.1	8	6	2		CBU_0543	Murine	PSE-Membrane
147	QETIVSTENKLAYAK	AAO90091.2	7	2	5	lemA	CBU_0545	Murine	PSE-Membrane
152	STENKLAYAKQAYND	AAO90091.2	8	6	2	lemA	CBU_0545	Murine	PSE-Membrane
97	LLGANYREITPESAK	AAO90092.1	8	2	6	htpX	CBU_0546	Murine	MEMBRANE(non-PSE)
98	LGANYREITPESAKT	AAO90092.1	8	1	7	htpX	CBU_0546	Murine	MEMBRANE(non-PSE)
99	GANYREITPESAKTL	AAO90092.1	8	1	7	htpX	CBU_0546	Murine	MEMBRANE(non-PSE)
100	ANYREITPESAKTLE	AAO90092.1	7	1	6	htpX	CBU_0546	Murine	MEMBRANE(non-PSE)
102	YREITPESAKTLEEK	AAO90092.1	8	7	1	htpX	CBU_0546	Murine	MEMBRANE(non-PSE)
127	YQKAIALKPHFANAH	AAO90093.1	8	5	3		CBU_0547	Murine	CYTOPLASM(non-PSE)
152	ENYHQAIAELKRTVA	AAO90093.1	8	8	0		CBU_0547	Murine	CYTOPLASM(non-PSE)
158	IAELKRTVAMSSHHS	AAO90093.1	8	7	1		CBU_0547	Murine	CYTOPLASM(non-PSE)
303	DPNYREAHLNIAAVY	AAO90093.1	7	1	6		CBU_0547	Murine	CYTOPLASM(non-PSE)
340	DSEIEHILTALQKKE	AAO90093.1	7	2	5		CBU_0547	Murine	CYTOPLASM(non-PSE)
482	DDIFEKVKKALAAKG	AAO90093.1	7	2	5		CBU_0547	Murine	CYTOPLASM(non-PSE)
485	FEKVKKALAAKGLFA	AAO90093.1	8	7	1		CBU_0547	Murine	CYTOPLASM(non-PSE)
521	SKKYIIALIKRNNFK	AAO90093.1	8	5	3		CBU_0547	Murine	CYTOPLASM(non-PSE)
63	DEEVIFHITHPYEEK	AAO90094.1	8	2	6		CBU_0548	Murine	CYTOPLASM(non-PSE)
64	EEVIFHITHPYEEKP	AAO90094.1	8	2	6		CBU_0548	Murine	CYTOPLASM(non-PSE)
65	EVIFHITHPYEEKPW	AAO90094.1	8	4	4		CBU_0548	Murine	CYTOPLASM(non-PSE)
93	QDGINYWKVHAKALE	AAO90094.1	7	2	5		CBU_0548	Murine	CYTOPLASM(non-PSE)
119	VIVAIIGIETNYGER	AAO90094.1	7	2	5		CBU_0548	Murine	CYTOPLASM(non-PSE)
193	PSTYRHYAVTYAKQG	AAO90094.1	8	3	5		CBU_0548	Murine	CYTOPLASM(non-PSE)
194	STYRHYAVTYAKQGH	AAO90094.1	8	4	4		CBU_0548	Murine	CYTOPLASM(non-PSE)
196	YRHYAVTYAKQGHID	AAO90094.1	8	5	3		CBU_0548	Murine	CYTOPLASM(non-PSE)
266	KNKGIIPSAPIPDTK	AAO90094.1	8	4	4		CBU_0548	Murine	CYTOPLASM(non-PSE)
267	NKGIIPSAPIPDTKK	AAO90094.1	8	2	6		CBU_0548	Murine	CYTOPLASM(non-PSE)
235	PLGSGYHIIQSKIAI	AAO90095.2	8	5	3	rodA	CBU_0549	Murine	MEMBRANE(non-PSE)
236	LGSGYHIIQSKIAIG	AAO90095.2	8	4	4	rodA	CBU_0549	Murine	MEMBRANE(non-PSE)
237	GSGYHIIQSKIAIGS	AAO90095.2	8	1	7	rodA	CBU_0549	Murine	MEMBRANE(non-PSE)
238	SGYHIIQSKIAIGSG	AAO90095.2	8	3	5	rodA	CBU_0549	Murine	MEMBRANE(non-PSE)
239	GYHIIQSKIAIGSGG	AAO90095.2	8	4	4	rodA	CBU_0549	Murine	MEMBRANE(non-PSE)
304	RGFYISSQAQDTFTR	AAO90095.2	6	1	5	rodA	CBU_0549	Murine	MEMBRANE(non-PSE)
268	EESGAIVAIQPSTGQ	AAO90096.2	7	2	5	pbpA	CBU_0550	Murine	PSE-Membrane
269	ESGAIVAIQPSTGQV	AAO90096.2	8	3	5	pbpA	CBU_0550	Murine	PSE-Membrane
462	PLQLAQATATLAEHG	AAO90096.2	6	1	5	pbpA	CBU_0550	Murine	PSE-Membrane
207	PKTVLTYIKAHKLYQ	AAO90101.2	8	1	7	nadD	CBU_0556	Murine	CYTOPLASM(non-PSE)
208	KTVLTYIKAHKLYQQ	AAO90101.2	8	1	7	nadD	CBU_0556	Murine	CYTOPLASM(non-PSE)
61	SRTLRALNVHLTQTR	AAO90103.1	7	2	5		CBU_0558	Murine	PSE-Lipoprotein
65	RALNVHLTQTREAAP	AAO90103.1	8	4	4		CBU_0558	Murine	PSE-Lipoprotein
66	ALNVHLTQTREAAPV	AAO90103.1	8	4	4		CBU_0558	Murine	PSE-Lipoprotein
381	SATSYLKLSSAQKSQ	AAO90105.1	8	5	3		CBU_0560	Murine	CYTOPLASM(non-PSE)
382	ATSYLKLSSAQKSQN	AAO90105.1	8	2	6		CBU_0560	Murine	CYTOPLASM(non-PSE)
383	TSYLKLSSAQKSQNI	AAO90105.1	8	3	5		CBU_0560	Murine	CYTOPLASM(non-PSE)
290	GIPIYHEKTNKVFNG	AAO90108.1	7	2	5	cutE	CBU_0564	Murine	PSE-Membrane
426	NTGITAIISPEGKIV	AAO90108.1	8	5	3	cutE	CBU_0564	Murine	PSE-Membrane
62	EKKVRDVMIPRAQMV	AAO90109.2	8	6	2	corC	CBU_0565	Murine	CYTOPLASM(non-PSE)
320	PQALIFAIAREISPP	AAO90110.1	8	5	3		CBU_0566	Murine	MEMBRANE(non-PSE)
46	GSDFEIIGIPKSVDK	AAO90112.1	8	3	5		CBU_0568	Murine	CYTOPLASM(non-PSE)
161	EVSRIVLTRPAVEAG	AAO90112.1	8	8	0		CBU_0568	Murine	CYTOPLASM(non-PSE)
162	VSRIVLTRPAVEAGE	AAO90112.1	8	4	4		CBU_0568	Murine	CYTOPLASM(non-PSE)
163	SRIVLTRPAVEAGEK	AAO90112.1	8	4	4		CBU_0568	Murine	CYTOPLASM(non-PSE)
301	SNDIVRHPVVQRIIE	AAO90112.1	8	1	7		CBU_0568	Murine	CYTOPLASM(non-PSE)
302	NDIVRHPVVQRIIEA	AAO90112.1	8	2	6		CBU_0568	Murine	CYTOPLASM(non-PSE)
219	FNGFKQAVELAGEAE	AAO90114.1	8	8	0		CBU_0570	Murine	MEMBRANE(non-PSE)
322	SRTLYGLSANRQLPK	AAO90114.1	7	1	6		CBU_0570	Murine	MEMBRANE(non-PSE)
75	SVALYRAHSIFAAAP	AAO90121.2	8	3	5		CBU_0577	Murine	MEMBRANE(non-PSE)
80	RAHSIFAAAPVRLKP	AAO90121.2	8	4	4		CBU_0577	Murine	MEMBRANE(non-PSE)
81	AHSIFAAAPVRLKPA	AAO90121.2	8	3	5		CBU_0577	Murine	MEMBRANE(non-PSE)
404	RVPLYYLASYAHPQA	AAO90123.1	8	3	5		CBU_0579	Murine	PSE-Membrane
405	VPLYYLASYAHPQAI	AAO90123.1	8	3	5		CBU_0579	Murine	PSE-Membrane
406	PLYYLASYAHPQAIA	AAO90123.1	8	2	6		CBU_0579	Murine	PSE-Membrane
43	YQRIFQLRSQPSQPA	AAO90129.1	7	2	5		CBU_0585	Murine	CYTOPLASM(non-PSE)
44	QRIFQLRSQPSQPAK	AAO90129.1	7	2	5		CBU_0585	Murine	CYTOPLASM(non-PSE)
45	RIFQLRSQPSQPAKK	AAO90129.1	7	2	5		CBU_0585	Murine	CYTOPLASM(non-PSE)
46	IFQLRSQPSQPAKKP	AAO90129.1	7	2	5		CBU_0585	Murine	CYTOPLASM(non-PSE)
228	RDGFRLTDPRMDRRE	AAO90130.1	7	2	5		CBU_0586	Murine	CYTOPLASM(non-PSE)
573	EVQAYYIAQVEKTAR	AAO90130.1	8	2	6		CBU_0586	Murine	CYTOPLASM(non-PSE)
574	VQAYYIAQVEKTARR	AAO90130.1	8	0	8		CBU_0586	Murine	CYTOPLASM(non-PSE)
575	QAYYIAQVEKTARRY	AAO90130.1	8	2	6		CBU_0586	Murine	CYTOPLASM(non-PSE)
724	ARSIFVATGAKPNIA	AAO90130.1	8	2	6		CBU_0586	Murine	CYTOPLASM(non-PSE)
725	RSIFVATGAKPNIAY	AAO90130.1	8	2	6		CBU_0586	Murine	CYTOPLASM(non-PSE)
726	SIFVATGAKPNIAYV	AAO90130.1	7	2	5		CBU_0586	Murine	CYTOPLASM(non-PSE)
798	THPVFHGSVVKAIAS	AAO90130.1	7	2	5		CBU_0586	Murine	CYTOPLASM(non-PSE)
799	HPVFHGSVVKAIASA	AAO90130.1	7	2	5		CBU_0586	Murine	CYTOPLASM(non-PSE)
984	GHRVFYVALIEKAEE	AAO90130.1	8	7	1		CBU_0586	Murine	CYTOPLASM(non-PSE)
16	KKRDIVIADVRDQDS	AAO90131.1	7	2	5	glpE	CBU_0587	Murine	CYTOPLASM(non-PSE)
17	KRDIVIADVRDQDSY	AAO90131.1	7	2	5	glpE	CBU_0587	Murine	CYTOPLASM(non-PSE)
25	RPLVIPAQAGTQRTR	AAO90134.1	8	5	3		CBU_0590	Murine	CYTOPLASM(non-PSE)
145	ANRYQAGQVEVALKA	AAO90135.1	6	1	5		CBU_0591	Murine	CYTOPLASM(non-PSE)
164	AHPEFHEARSVAALF	AAO90142.2	7	2	5		CBU_0598	Murine	CYTOPLASM(non-PSE)
101	RDEFTVNIALIERHE	AAO90143.1	8	7	1	cysQ-1	CBU_0599	Murine	CYTOPLASM(non-PSE)
248	NPAFVAIGDVAQKEK	AAO90143.1	7	2	5	cysQ-1	CBU_0599	Murine	CYTOPLASM(non-PSE)
65	SPPFEFVLAALASKK	AAO90152.1	8	3	5		CBU_0608	Murine	CYTOPLASM(non-PSE)
215	AIEIINAKNWPALGR	AAO90152.1	6	0	6		CBU_0608	Murine	CYTOPLASM(non-PSE)
258	QPTIFGAKISGAGLG	AAO90152.1	7	2	5		CBU_0608	Murine	CYTOPLASM(non-PSE)
18	GEHAVVYGHPALSVA	AAO90153.1	6	1	5		CBU_0609	Murine	CYTOPLASM(non-PSE)
19	EHAVVYGHPALSVAI	AAO90153.1	6	1	5		CBU_0609	Murine	CYTOPLASM(non-PSE)
55	GIDFRREVTLQALRN	AAO90153.1	8	6	2		CBU_0609	Murine	CYTOPLASM(non-PSE)
150	AMGYHAATVSTRVVK	AAO90155.1	8	2	6	yaeT	CBU_0611	Murine	PSE-Membrane
184	VGSIQFVGNRAFSAR	AAO90155.1	7	2	5	yaeT	CBU_0611	Murine	PSE-Membrane
257	DKKHVYITIHLVEGP	AAO90155.1	8	5	3	yaeT	CBU_0611	Murine	PSE-Membrane
303	FSRQVIINTNKAIGD	AAO90155.1	7	1	6	yaeT	CBU_0611	Murine	PSE-Membrane
319	LGDRGYAFARVNVIP	AAO90155.1	7	2	5	yaeT	CBU_0611	Murine	PSE-Membrane
320	GDRGYAFARVNVIPT	AAO90155.1	7	2	5	yaeT	CBU_0611	Murine	PSE-Membrane
321	DRGYAFARVNVIPTI	AAO90155.1	7	2	5	yaeT	CBU_0611	Murine	PSE-Membrane
380	EGSLYSLSKIEESKR	AAO90155.1	8	4	4	yaeT	CBU_0611	Murine	PSE-Membrane
381	GSLYSLSKIEESKRR	AAO90155.1	8	1	7	yaeT	CBU_0611	Murine	PSE-Membrane
403	SDVKYTPQIVPNSPD	AAO90155.1	8	6	2	yaeT	CBU_0611	Murine	PSE-Membrane
404	DVKYTPQIVPNSPDQ	AAO90155.1	8	4	4	yaeT	CBU_0611	Murine	PSE-Membrane
405	VKYTPQIVPNSPDQV	AAO90155.1	8	7	1	yaeT	CBU_0611	Murine	PSE-Membrane
419	VDLNYHVKEIAAGRA	AAO90155.1	8	7	1	yaeT	CBU_0611	Murine	PSE-Membrane
420	DLNYHVKEIAAGRAS	AAO90155.1	8	3	5	yaeT	CBU_0611	Murine	PSE-Membrane
492	RGFSIYYSRVKPNTK	AAO90155.1	8	3	5	yaeT	CBU_0611	Murine	PSE-Membrane
493	GFSIYYSRVKPNTKF	AAO90155.1	8	3	5	yaeT	CBU_0611	Murine	PSE-Membrane
518	GADVTYAYPISERNS	AAO90155.1	6	1	5	yaeT	CBU_0611	Murine	PSE-Membrane
540	EHIKISQLDPAIAAP	AAO90155.1	7	2	5	yaeT	CBU_0611	Murine	PSE-Membrane
738	PDPEAATRPQIIQND	AAO90155.1	6	1	5	yaeT	CBU_0611	Murine	PSE-Membrane
25	DCKIHNVAAIAQAQP	AAO90157.1	8	2	6	lpxD	CBU_0613	Murine	CYTOPLASM(non-PSE)
26	CKIHNVAAIAQAQPG	AAO90157.1	7	2	5	lpxD	CBU_0613	Murine	CYTOPLASM(non-PSE)
27	KIHNVAAIAQAQPGE	AAO90157.1	6	1	5	lpxD	CBU_0613	Murine	CYTOPLASM(non-PSE)
29	HNVAAIAQAQPGEIS	AAO90157.1	6	1	5	lpxD	CBU_0613	Murine	CYTOPLASM(non-PSE)
38	QPGEISFVTDRKYRK	AAO90157.1	5	0	5	lpxD	CBU_0613	Murine	CYTOPLASM(non-PSE)
39	PGEISFVTDRKYRKY	AAO90157.1	5	0	5	lpxD	CBU_0613	Murine	CYTOPLASM(non-PSE)
170	GDRSIIHSGAVIGAD	AAO90157.1	8	4	4	lpxD	CBU_0613	Murine	CYTOPLASM(non-PSE)
171	DRSIIHSGAVIGADG	AAO90157.1	8	4	4	lpxD	CBU_0613	Murine	CYTOPLASM(non-PSE)
85	KDIYFFAGVDNARFK	AAO90158.1	8	5	3	fabZ	CBU_0614	Murine	CYTOPLASM(non-PSE)
3	DERAIIHPSATIGSN	AAO90159.1	8	5	3	lpxA	CBU_0615	Murine	CYTOPLASM(non-PSE)
4	ERAIIHPSATIGSNV	AAO90159.1	8	3	5	lpxA	CBU_0615	Murine	CYTOPLASM(non-PSE)
5	RAIIHPSATIGSNVT	AAO90159.1	8	4	4	lpxA	CBU_0615	Murine	CYTOPLASM(non-PSE)
33	GDGTEIAAHVVIDRN	AAO90159.1	8	5	3	lpxA	CBU_0615	Murine	CYTOPLASM(non-PSE)
34	DGTEIAAHVVIDRNT	AAO90159.1	8	3	5	lpxA	CBU_0615	Murine	CYTOPLASM(non-PSE)
35	GTEIAAHVVIDRNTI	AAO90159.1	8	6	2	lpxA	CBU_0615	Murine	CYTOPLASM(non-PSE)
106	GDNNYLMAYSHVAHD	AAO90159.1	8	3	5	lpxA	CBU_0615	Murine	CYTOPLASM(non-PSE)
107	DNNYLMAYSHVAHDC	AAO90159.1	7	2	5	lpxA	CBU_0615	Murine	CYTOPLASM(non-PSE)
123	VGNNVIFANTASIAG	AAO90159.1	8	7	1	lpxA	CBU_0615	Murine	CYTOPLASM(non-PSE)
124	GNNVIFANTASIAGH	AAO90159.1	8	4	4	lpxA	CBU_0615	Murine	CYTOPLASM(non-PSE)
125	NNVIFANTASIAGHV	AAO90159.1	8	6	2	lpxA	CBU_0615	Murine	CYTOPLASM(non-PSE)
126	NVIFANTASIAGHVS	AAO90159.1	8	7	1	lpxA	CBU_0615	Murine	CYTOPLASM(non-PSE)
144	MPYLLAIGTQAQHKD	AAO90161.2	8	6	2		CBU_0617	Murine	PSE-Membrane
486	LWRAYRYQTTIANFA	AAO90161.2	8	5	3		CBU_0617	Murine	PSE-Membrane
487	WRAYRYQTTIANFAI	AAO90161.2	8	3	5		CBU_0617	Murine	PSE-Membrane
488	RAYRYQTTIANFAIY	AAO90161.2	8	4	4		CBU_0617	Murine	PSE-Membrane
250	QNDISYVLAIAHAAV	AAO90164.1	8	5	3	lpxB	CBU_0620	Murine	CYTOPLASM(non-PSE)
251	NDISYVLAIAHAAVA	AAO90164.1	8	4	4	lpxB	CBU_0620	Murine	CYTOPLASM(non-PSE)
252	DISYVLAIAHAAVAA	AAO90164.1	8	3	5	lpxB	CBU_0620	Murine	CYTOPLASM(non-PSE)
253	ISYVLAIAHAAVAAS	AAO90164.1	8	5	3	lpxB	CBU_0620	Murine	CYTOPLASM(non-PSE)
254	SYVLAIAHAAVAASG	AAO90164.1	8	2	6	lpxB	CBU_0620	Murine	CYTOPLASM(non-PSE)
119	GHLERFNSAVKAVEP	AAO90165.1	8	8	0		CBU_0621	Murine	CYTOPLASM(non-PSE)
124	FNSAVKAVEPLISNP	AAO90165.1	8	3	5		CBU_0621	Murine	CYTOPLASM(non-PSE)
125	NSAVKAVEPLISNPR	AAO90165.1	8	1	7		CBU_0621	Murine	CYTOPLASM(non-PSE)
126	SAVKAVEPLISNPRF	AAO90165.1	8	4	4		CBU_0621	Murine	CYTOPLASM(non-PSE)
313	NEQFPISPIAAENVE	AAO90165.1	6	1	5		CBU_0621	Murine	CYTOPLASM(non-PSE)
10	LEVSIYAKGNLAQDR	AAO90170.1	8	4	4		CBU_0626	Murine	CYTOPLASM(non-PSE)
11	EVSIYAKGNLAQDRT	AAO90170.1	8	6	2		CBU_0626	Murine	CYTOPLASM(non-PSE)
88	QGVIFAAKIGQELSR	AAO90170.1	8	3	5		CBU_0626	Murine	CYTOPLASM(non-PSE)
383	YSRDQFVQSTNHLSR	AAO90170.1	7	2	5		CBU_0626	Murine	CYTOPLASM(non-PSE)
384	SRDQFVQSTNHLSRE	AAO90170.1	8	1	7		CBU_0626	Murine	CYTOPLASM(non-PSE)
385	RDQFVQSTNHLSREK	AAO90170.1	8	1	7		CBU_0626	Murine	CYTOPLASM(non-PSE)
386	DQFVQSTNHLSREKI	AAO90170.1	7	1	6		CBU_0626	Murine	CYTOPLASM(non-PSE)
613	LRTIRSAISNLEQLP	AAO90170.1	8	4	4		CBU_0626	Murine	CYTOPLASM(non-PSE)
641	RNPFFVPISPASSTS	AAO90170.1	8	2	6		CBU_0626	Murine	CYTOPLASM(non-PSE)
642	NPFFVPISPASSTSS	AAO90170.1	8	2	6		CBU_0626	Murine	CYTOPLASM(non-PSE)
68	LDVLVLTPVPVQPGV	AAO90172.1	8	8	0	ppa	CBU_0628	Murine	CYTOPLASM(non-PSE)
101	DSKVLAVPVVKACRA	AAO90172.1	8	5	3	ppa	CBU_0628	Murine	CYTOPLASM(non-PSE)
107	VPVVKACRAYEAIQS	AAO90172.1	8	3	5	ppa	CBU_0628	Murine	CYTOPLASM(non-PSE)
160	AKKEFEASIVRFKEK	AAO90172.1	8	6	2	ppa	CBU_0628	Murine	CYTOPLASM(non-PSE)
161	KKEFEASIVRFKEKK	AAO90172.1	8	5	3	ppa	CBU_0628	Murine	CYTOPLASM(non-PSE)
8	FFEKAIAQNAIRPSL	AAO90173.1	8	7	1	putA	CBU_0629	Murine	CYTOPLASM(non-PSE)
10	EKAIAQNAIRPSLNK	AAO90173.1	7	0	7	putA	CBU_0629	Murine	CYTOPLASM(non-PSE)
42	AFTPRLEAAVSRLAK	AAO90173.1	8	4	4	putA	CBU_0629	Murine	CYTOPLASM(non-PSE)
43	FTPRLEAAVSRLAKE	AAO90173.1	8	1	7	putA	CBU_0629	Murine	CYTOPLASM(non-PSE)
44	TPRLEAAVSRLAKEL	AAO90173.1	8	3	5	putA	CBU_0629	Murine	CYTOPLASM(non-PSE)
55	AKELVTAVREQESEK	AAO90173.1	7	2	5	putA	CBU_0629	Murine	CYTOPLASM(non-PSE)
56	KELVTAVREQESEKG	AAO90173.1	7	2	5	putA	CBU_0629	Murine	CYTOPLASM(non-PSE)
224	YYDSYHRAISVLGKS	AAO90173.1	8	3	5	putA	CBU_0629	Murine	CYTOPLASM(non-PSE)
225	YDSYHRAISVLGKSH	AAO90173.1	8	2	6	putA	CBU_0629	Murine	CYTOPLASM(non-PSE)
226	DSYHRAISVLGKSHP	AAO90173.1	8	5	3	putA	CBU_0629	Murine	CYTOPLASM(non-PSE)
521	PKGIFKTRTNSSGID	AAO90173.1	7	2	5	putA	CBU_0629	Murine	CYTOPLASM(non-PSE)
629	HKAELMAVVVREGGR	AAO90173.1	8	2	6	putA	CBU_0629	Murine	CYTOPLASM(non-PSE)
630	KAELMAVVVREGGRT	AAO90173.1	8	2	6	putA	CBU_0629	Murine	CYTOPLASM(non-PSE)
711	AAALVTGNAVIAKPS	AAO90173.1	8	7	1	putA	CBU_0629	Murine	CYTOPLASM(non-PSE)
791	RPGPIVPFVAETSGI	AAO90173.1	8	5	3	putA	CBU_0629	Murine	CYTOPLASM(non-PSE)
792	PGPIVPFVAETSGIN	AAO90173.1	8	4	4	putA	CBU_0629	Murine	CYTOPLASM(non-PSE)
874	VGPVIDANAQKTLQK	AAO90173.1	8	4	4	putA	CBU_0629	Murine	CYTOPLASM(non-PSE)
875	GPVIDANAQKTLQKH	AAO90173.1	8	6	2	putA	CBU_0629	Murine	CYTOPLASM(non-PSE)
37	NPDYSIIDLNNAAEQ	AAO90178.2	8	6	2		CBU_0634	Murine	CYTOPLASM(non-PSE)
108	LTGQVISKSVNASQI	AAO90178.2	8	8	0		CBU_0634	Murine	CYTOPLASM(non-PSE)
177	ANSIRPTDVEVLEGK	AAO90178.2	8	4	4		CBU_0634	Murine	CYTOPLASM(non-PSE)
258	KSEFIANISHDLRTP	AAO90178.2	7	2	5		CBU_0634	Murine	CYTOPLASM(non-PSE)
428	FDRFSRATPVYSSRY	AAO90178.2	7	2	5		CBU_0634	Murine	CYTOPLASM(non-PSE)
273	VIFGSYQVVTTKPSE	AAO90180.1	8	5	3		CBU_0636	Murine	MEMBRANE(non-PSE)
274	IFGSYQVVTTKPSEQ	AAO90180.1	8	2	6		CBU_0636	Murine	MEMBRANE(non-PSE)
275	FGSYQVVTTKPSEQR	AAO90180.1	8	0	8		CBU_0636	Murine	MEMBRANE(non-PSE)
276	GSYQVVTTKPSEQRM	AAO90180.1	8	1	7		CBU_0636	Murine	MEMBRANE(non-PSE)
277	SYQVVTTKPSEQRML	AAO90180.1	8	5	3		CBU_0636	Murine	MEMBRANE(non-PSE)
83	FDDKIRSSVASNLID	AAO90181.1	6	1	5		CBU_0637	Murine	CYTOPLASM(non-PSE)
84	DDKIRSSVASNLIDE	AAO90181.1	6	1	5		CBU_0637	Murine	CYTOPLASM(non-PSE)
227	LLRKGALTAAKAQRD	AAO90181.1	6	1	5		CBU_0637	Murine	CYTOPLASM(non-PSE)
228	LRKGALTAAKAQRDF	AAO90181.1	8	2	6		CBU_0637	Murine	CYTOPLASM(non-PSE)
229	RKGALTAAKAQRDFF	AAO90181.1	8	2	6		CBU_0637	Murine	CYTOPLASM(non-PSE)
230	KGALTAAKAQRDFFN	AAO90181.1	8	2	6		CBU_0637	Murine	CYTOPLASM(non-PSE)
52	HAEVEAIKSLGDKAR	AAO90187.1	7	2	5	ribD	CBU_0643	Murine	CYTOPLASM(non-PSE)
236	TAESIIVFHGNEADK	AAO90187.1	5	0	5	ribD	CBU_0643	Murine	CYTOPLASM(non-PSE)
237	AESIIVFHGNEADKK	AAO90187.1	7	2	5	ribD	CBU_0643	Murine	CYTOPLASM(non-PSE)
238	ESIIVFHGNEADKKQ	AAO90187.1	6	1	5	ribD	CBU_0643	Murine	CYTOPLASM(non-PSE)
314	YIAPKILGSTAMPAF	AAO90187.1	7	2	5	ribD	CBU_0643	Murine	CYTOPLASM(non-PSE)
315	IAPKILGSTAMPAFQ	AAO90187.1	8	3	5	ribD	CBU_0643	Murine	CYTOPLASM(non-PSE)
316	APKILGSTAMPAFQL	AAO90187.1	8	3	5	ribD	CBU_0643	Murine	CYTOPLASM(non-PSE)
317	PKILGSTAMPAFQLP	AAO90187.1	6	1	5	ribD	CBU_0643	Murine	CYTOPLASM(non-PSE)
5	CRVKPISYLKSNTAE	AAO90189.1	8	4	4		CBU_0645	Murine	CYTOPLASM(non-PSE)
6	RVKPISYLKSNTAEI	AAO90189.1	8	3	5		CBU_0645	Murine	CYTOPLASM(non-PSE)
7	VKPISYLKSNTAEIV	AAO90189.1	8	2	6		CBU_0645	Murine	CYTOPLASM(non-PSE)
8	KPISYLKSNTAEIVR	AAO90189.1	8	5	3		CBU_0645	Murine	CYTOPLASM(non-PSE)
9	PISYLKSNTAEIVRD	AAO90189.1	8	2	6		CBU_0645	Murine	CYTOPLASM(non-PSE)
71	KGQFRSADDVFADLD	AAO90189.1	8	4	4		CBU_0645	Murine	CYTOPLASM(non-PSE)
327	GIREIRLLTNNPNKV	AAO90191.2	6	1	5	ribA	CBU_0647	Murine	CYTOPLASM(non-PSE)
328	IREIRLLTNNPNKVE	AAO90191.2	7	2	5	ribA	CBU_0647	Murine	CYTOPLASM(non-PSE)
329	REIRLLTNNPNKVES	AAO90191.2	7	2	5	ribA	CBU_0647	Murine	CYTOPLASM(non-PSE)
114	KEQAFARAGGERGNK	AAO90192.1	8	5	3	ribH	CBU_0648	Murine	CYTOPLASM(non-PSE)
115	EQAFARAGGERGNKG	AAO90192.1	8	5	3	ribH	CBU_0648	Murine	CYTOPLASM(non-PSE)
139	NLAGYLHQQSARIGQ	AAO90193.1	8	6	2		CBU_0649	Murine	MEMBRANE(non-PSE)
137	KELIIATNATMEGKA	AAO90201.1	8	5	3	recR	CBU_0657	Murine	CYTOPLASM(non-PSE)
150	KATAHYVANHIDHTK	AAO90201.1	8	5	3	recR	CBU_0657	Murine	CYTOPLASM(non-PSE)
23	DMQQQMQATYSNLAD	AAO90202.1	6	1	5		CBU_0658	Murine	CYTOPLASM(non-PSE)
25	QQQMQATYSNLADLK	AAO90202.1	7	1	6		CBU_0658	Murine	CYTOPLASM(non-PSE)
106	TRMINAGIPAEAIEK	AAO90209.1	6	0	6		CBU_0665	Murine	CYTOPLASM(non-PSE)
107	RMINAGIPAEAIEKK	AAO90209.1	6	1	5		CBU_0665	Murine	CYTOPLASM(non-PSE)
228	PTSFQFYNVEAGAGA	AAO90210.1	8	7	1	dapE	CBU_0666	Murine	CYTOPLASM(non-PSE)
252	AKFNFRFAPIHTTQQ	AAO90210.1	8	2	6	dapE	CBU_0666	Murine	CYTOPLASM(non-PSE)
253	KFNFRFAPIHTTQQL	AAO90210.1	8	2	6	dapE	CBU_0666	Murine	CYTOPLASM(non-PSE)
254	FNFRFAPIHTTQQLQ	AAO90210.1	8	7	1	dapE	CBU_0666	Murine	CYTOPLASM(non-PSE)
255	NFRFAPIHTTQQLQQ	AAO90210.1	8	7	1	dapE	CBU_0666	Murine	CYTOPLASM(non-PSE)
242	HYNRYSAIIVKQVDK	AAO90211.1	8	2	6	dapD	CBU_0667	Murine	CYTOPLASM(non-PSE)
243	YNRYSAIIVKQVDKK	AAO90211.1	8	1	7	dapD	CBU_0667	Murine	CYTOPLASM(non-PSE)
244	NRYSAIIVKQVDKKT	AAO90211.1	8	1	7	dapD	CBU_0667	Murine	CYTOPLASM(non-PSE)
122	NDHAYFKSTVRAAMN	AAO90215.1	8	4	4	rfbA	CBU_0671	Murine	CYTOPLASM(non-PSE)
123	DHAYFKSTVRAAMNF	AAO90215.1	8	5	3	rfbA	CBU_0671	Murine	CYTOPLASM(non-PSE)
215	ANDIYVQSTKAFQAT	AAO90215.1	8	2	6	rfbA	CBU_0671	Murine	CYTOPLASM(non-PSE)
216	NDIYVQSTKAFQATE	AAO90215.1	8	1	7	rfbA	CBU_0671	Murine	CYTOPLASM(non-PSE)
217	DIYVQSTKAFQATEP	AAO90215.1	8	3	5	rfbA	CBU_0671	Murine	CYTOPLASM(non-PSE)
376	ADYQVKYLMVNPGSS	AAO90215.1	8	4	4	rfbA	CBU_0671	Murine	CYTOPLASM(non-PSE)
377	DYQVKYLMVNPGSSL	AAO90215.1	8	5	3	rfbA	CBU_0671	Murine	CYTOPLASM(non-PSE)
42	ADYQIIALTNHPSLD	AAO90216.1	7	2	5		CBU_0672	Murine	CYTOPLASM(non-PSE)
43	DYQIIALTNHPSLDS	AAO90216.1	7	2	5		CBU_0672	Murine	CYTOPLASM(non-PSE)
71	SEAEIYSAINLKTKK	AAO90216.1	8	3	5		CBU_0672	Murine	CYTOPLASM(non-PSE)
72	EAEIYSAINLKTKKP	AAO90216.1	8	2	6		CBU_0672	Murine	CYTOPLASM(non-PSE)
135	CNAKIYGIVSRDGGY	AAO90218.2	7	2	5		CBU_0674	Murine	CYTOPLASM(non-PSE)
136	NAKIYGIVSRDGGYT	AAO90218.2	7	2	5		CBU_0674	Murine	CYTOPLASM(non-PSE)
141	DTPGIVSVFAGRVAD	AAO90219.1	8	6	2		CBU_0675	Murine	CYTOPLASM(non-PSE)
142	TPGIVSVFAGRVADS	AAO90219.1	8	5	3		CBU_0675	Murine	CYTOPLASM(non-PSE)
183	SPRELFNIIQANRIG	AAO90219.1	8	5	3		CBU_0675	Murine	CYTOPLASM(non-PSE)
185	RELFNIIQANRIGCH	AAO90219.1	8	5	3		CBU_0675	Murine	CYTOPLASM(non-PSE)
100	EAFEPMVKAAKAAGV	AAO90220.1	8	4	4		CBU_0676	Murine	CYTOPLASM(non-PSE)
101	AFEPMVKAAKAAGVK	AAO90220.1	8	2	6		CBU_0676	Murine	CYTOPLASM(non-PSE)
102	FEPMVKAAKAAGVKR	AAO90220.1	8	0	8		CBU_0676	Murine	CYTOPLASM(non-PSE)
103	EPMVKAAKAAGVKRF	AAO90220.1	8	0	8		CBU_0676	Murine	CYTOPLASM(non-PSE)
104	PMVKAAKAAGVKRFI	AAO90220.1	8	4	4		CBU_0676	Murine	CYTOPLASM(non-PSE)
161	QSPEFVCVTIRPATL	AAO90220.1	8	8	0		CBU_0676	Murine	CYTOPLASM(non-PSE)
228	SQKDYVGGAAIVAQH	AAO90222.1	6	1	5		CBU_0678	Murine	CYTOPLASM(non-PSE)
229	QKDYVGGAAIVAQHL	AAO90222.1	6	1	5		CBU_0678	Murine	CYTOPLASM(non-PSE)
284	RPTTYKNAIIADGYR	AAO90222.1	7	2	5		CBU_0678	Murine	CYTOPLASM(non-PSE)
293	IADGYRLIKVDTLDN	AAO90222.1	8	5	3		CBU_0678	Murine	CYTOPLASM(non-PSE)
294	ADGYRLIKVDTLDNS	AAO90222.1	8	3	5		CBU_0678	Murine	CYTOPLASM(non-PSE)
352	IPPQVFKVADSQVAS	AAO90222.1	8	5	3		CBU_0678	Murine	CYTOPLASM(non-PSE)
353	PPQVFKVADSQVASR	AAO90222.1	8	1	7		CBU_0678	Murine	CYTOPLASM(non-PSE)
354	PQVFKVADSQVASRW	AAO90222.1	8	1	7		CBU_0678	Murine	CYTOPLASM(non-PSE)
252	GRPIEKTTTLIQSDP	AAO90223.1	7	2	5		CBU_0679	Murine	CYTOPLASM(non-PSE)
13	THLGLVSAVAAASKG	AAO90224.1	7	2	5		CBU_0680	Murine	CYTOPLASM(non-PSE)
14	HLGLVSAVAAASKGY	AAO90224.1	7	1	6		CBU_0680	Murine	CYTOPLASM(non-PSE)
78	AELIYVAIDVPTDAE	AAO90224.1	8	5	3		CBU_0680	Murine	CYTOPLASM(non-PSE)
79	ELIYVAIDVPTDAEN	AAO90224.1	8	5	3		CBU_0680	Murine	CYTOPLASM(non-PSE)
123	VQPGFIRAAEFPAEQ	AAO90224.1	8	5	3		CBU_0680	Murine	CYTOPLASM(non-PSE)
186	ILTMRYESAELAKIS	AAO90224.1	8	6	2		CBU_0680	Murine	CYTOPLASM(non-PSE)
101	IQQVIYISSDAVYAD	AAO90225.1	8	2	6		CBU_0681	Murine	CYTOPLASM(non-PSE)
102	QQVIYISSDAVYADS	AAO90225.1	8	2	6		CBU_0681	Murine	CYTOPLASM(non-PSE)
103	QVIYISSDAVYADSD	AAO90225.1	8	3	5		CBU_0681	Murine	CYTOPLASM(non-PSE)
104	VIYISSDAVYADSDQ	AAO90225.1	8	4	4		CBU_0681	Murine	CYTOPLASM(non-PSE)
242	SNNEVAIQPSPRQGS	AAO90225.1	8	7	1		CBU_0681	Murine	CYTOPLASM(non-PSE)
156	GLDFLSLDVQGAEYD	AAO90227.1	8	8	0		CBU_0683	Murine	CYTOPLASM(non-PSE)
275	ISSFVPIEIHVIPER	AAO90229.1	8	3	5		CBU_0685	Murine	CYTOPLASM(non-PSE)
276	SSFVPIEIHVIPERL	AAO90229.1	8	6	2		CBU_0685	Murine	CYTOPLASM(non-PSE)
495	DIPVDIKYDTNNLAQ	AAO90229.1	6	1	5		CBU_0685	Murine	CYTOPLASM(non-PSE)
496	IPVDIKYDTNNLAQS	AAO90229.1	7	2	5		CBU_0685	Murine	CYTOPLASM(non-PSE)
497	PVDIKYDTNNLAQSA	AAO90229.1	7	1	6		CBU_0685	Murine	CYTOPLASM(non-PSE)
498	VDIKYDTNNLAQSAG	AAO90229.1	7	2	5		CBU_0685	Murine	CYTOPLASM(non-PSE)
686	QFKNKYTVLSNAQSD	AAO90229.1	7	2	5		CBU_0685	Murine	CYTOPLASM(non-PSE)
687	FKNKYTVLSNAQSDA	AAO90229.1	7	2	5		CBU_0685	Murine	CYTOPLASM(non-PSE)
688	KNKYTVLSNAQSDAV	AAO90229.1	7	2	5		CBU_0685	Murine	CYTOPLASM(non-PSE)
778	TPRTLVHYAKPILHP	AAO90229.1	8	4	4		CBU_0685	Murine	CYTOPLASM(non-PSE)
779	PRTLVHYAKPILHPM	AAO90229.1	8	3	5		CBU_0685	Murine	CYTOPLASM(non-PSE)
780	RTLVHYAKPILHPMM	AAO90229.1	7	2	5		CBU_0685	Murine	CYTOPLASM(non-PSE)
1029	PPRVKAWRSFASLKD	AAO90229.1	6	1	5		CBU_0685	Murine	CYTOPLASM(non-PSE)
57	TGSYYLHTSVNRLSA	AAO90231.1	8	4	4		CBU_0687	Murine	PSE-Membrane
58	GSYYLHTSVNRLSAD	AAO90231.1	8	2	6		CBU_0687	Murine	PSE-Membrane
59	SYYLHTSVNRLSADF	AAO90231.1	8	8	0		CBU_0687	Murine	PSE-Membrane
202	IPLYIWYAYPREQYN	AAO90231.1	8	7	1		CBU_0687	Murine	PSE-Membrane
203	PLYIWYAYPREQYNQ	AAO90231.1	8	4	4		CBU_0687	Murine	PSE-Membrane
454	LKQYSPIENKEAHSE	AAO90231.1	8	6	2		CBU_0687	Murine	PSE-Membrane
57	PEYVFLAAARVGGIN	AAO90232.1	8	7	1	wcaG	CBU_0688	Murine	CYTOPLASM(non-PSE)
133	TNRAYSTAKIAGIEH	AAO90232.1	7	2	5	wcaG	CBU_0688	Murine	CYTOPLASM(non-PSE)
197	KPNFVLWGSGKAKRE	AAO90232.1	6	1	5	wcaG	CBU_0688	Murine	CYTOPLASM(non-PSE)
1	MGRLSTMVAERARKS	AAO90234.2	8	2	6		CBU_0690	Murine	CYTOPLASM(non-PSE)
269	NFSRYKAFQSNQGMK	AAO90234.2	8	4	4		CBU_0690	Murine	CYTOPLASM(non-PSE)
270	FSRYKAFQSNQGMKY	AAO90234.2	8	3	5		CBU_0690	Murine	CYTOPLASM(non-PSE)
122	HQKIRRIGIDPTGKK	AAO90235.2	7	2	5		CBU_0691	Murine	CYTOPLASM(non-PSE)
151	FFSEEAYHSVEINPA	AAO90235.2	6	0	6		CBU_0691	Murine	CYTOPLASM(non-PSE)
152	FSEEAYHSVEINPAR	AAO90235.2	8	2	6		CBU_0691	Murine	CYTOPLASM(non-PSE)
153	SEEAYHSVEINPARI	AAO90235.2	8	1	7		CBU_0691	Murine	CYTOPLASM(non-PSE)
154	EEAYHSVEINPARIV	AAO90235.2	8	1	7		CBU_0691	Murine	CYTOPLASM(non-PSE)
155	EAYHSVEINPARIVT	AAO90235.2	8	2	6		CBU_0691	Murine	CYTOPLASM(non-PSE)
157	YHSVEINPARIVTSI	AAO90235.2	8	6	2		CBU_0691	Murine	CYTOPLASM(non-PSE)
158	HSVEINPARIVTSIA	AAO90235.2	8	5	3		CBU_0691	Murine	CYTOPLASM(non-PSE)
249	NGGSFAVTAAKSTNK	AAO90235.2	7	2	5		CBU_0691	Murine	CYTOPLASM(non-PSE)
91	ELHGKVTGATAGRGG	AAO90237.2	6	0	6		CBU_0693	Murine	CYTOPLASM(non-PSE)
92	LHGKVTGATAGRGGS	AAO90237.2	7	1	6		CBU_0693	Murine	CYTOPLASM(non-PSE)
93	HGKVTGATAGRGGSM	AAO90237.2	7	1	6		CBU_0693	Murine	CYTOPLASM(non-PSE)
112	LSVGFVASTAIVANT	AAO90237.2	8	4	4		CBU_0693	Murine	CYTOPLASM(non-PSE)
113	SVGFVASTAIVANTV	AAO90237.2	8	4	4		CBU_0693	Murine	CYTOPLASM(non-PSE)
306	DEAFTFAESSPYPPP	AAO90237.2	8	3	5		CBU_0693	Murine	CYTOPLASM(non-PSE)
323	RFRYRYADSRNEWLR	AAO90237.2	6	1	5		CBU_0693	Murine	CYTOPLASM(non-PSE)
276	VLTTFQVTNLHPAAK	AAO90239.1	8	4	4		CBU_0695	Murine	CYTOPLASM(non-PSE)
277	LTTFQVTNLHPAAKK	AAO90239.1	8	2	6		CBU_0695	Murine	CYTOPLASM(non-PSE)
278	TTFQVTNLHPAAKKI	AAO90239.1	8	4	4		CBU_0695	Murine	CYTOPLASM(non-PSE)
112	IDPEKIEAAITDKTK	AAO90240.2	7	2	5		CBU_0696	Murine	CYTOPLASM(non-PSE)
113	DPEKIEAAITDKTKA	AAO90240.2	8	2	6		CBU_0696	Murine	CYTOPLASM(non-PSE)
114	PEKIEAAITDKTKAI	AAO90240.2	8	2	6		CBU_0696	Murine	CYTOPLASM(non-PSE)
231	MDTIQAVIANRLMNQ	AAO90240.2	8	5	3		CBU_0696	Murine	CYTOPLASM(non-PSE)
279	YHSVFHTYIIKAEKR	AAO90241.1	8	5	3		CBU_0697	Murine	CYTOPLASM(non-PSE)
114	KEDSEYQTIINDAAR	AAO90242.1	7	2	5		CBU_0698	Murine	CYTOPLASM(non-PSE)
115	EDSEYQTIINDAARW	AAO90242.1	8	3	5		CBU_0698	Murine	CYTOPLASM(non-PSE)
116	DSEYQTIINDAARWW	AAO90242.1	8	6	2		CBU_0698	Murine	CYTOPLASM(non-PSE)
172	NYNITFPTTHQTKDG	AAO90242.1	6	1	5		CBU_0698	Murine	CYTOPLASM(non-PSE)
189	YKDFMSFRATSQARA	AAO90242.1	8	5	3		CBU_0698	Murine	CYTOPLASM(non-PSE)
491	LEDGYLTIEPPLMRR	AAO90243.1	8	5	3		CBU_0699	Murine	CYTOPLASM(non-PSE)
492	EDGYLTIEPPLMRRA	AAO90243.1	8	4	4		CBU_0699	Murine	CYTOPLASM(non-PSE)
167	DLNQPIKVAISRHHG	AAO90245.2	7	1	6	cysQ-2	CBU_0701	Murine	CYTOPLASM(non-PSE)
86	GGGFKMHDPLLARQE	AAO90246.1	8	2	6		CBU_0702	Murine	CYTOPLASM(non-PSE)
142	AHGSVAYNTAKAALA	AAO90246.1	8	3	5		CBU_0702	Murine	CYTOPLASM(non-PSE)
143	HGSVAYNTAKAALAA	AAO90246.1	8	1	7		CBU_0702	Murine	CYTOPLASM(non-PSE)
144	GSVAYNTAKAALAAY	AAO90246.1	8	2	6		CBU_0702	Murine	CYTOPLASM(non-PSE)
145	SVAYNTAKAALAAYV	AAO90246.1	7	1	6		CBU_0702	Murine	CYTOPLASM(non-PSE)
146	VAYNTAKAALAAYVR	AAO90246.1	6	1	5		CBU_0702	Murine	CYTOPLASM(non-PSE)
196	PVEFENYVAALPSKR	AAO90246.1	7	2	5		CBU_0702	Murine	CYTOPLASM(non-PSE)
197	VEFENYVAALPSKRM	AAO90246.1	7	1	6		CBU_0702	Murine	CYTOPLASM(non-PSE)
198	EFENYVAALPSKRMI	AAO90246.1	8	2	6		CBU_0702	Murine	CYTOPLASM(non-PSE)
199	FENYVAALPSKRMID	AAO90246.1	8	2	6		CBU_0702	Murine	CYTOPLASM(non-PSE)
200	ENYVAALPSKRMIDV	AAO90246.1	8	5	3		CBU_0702	Murine	CYTOPLASM(non-PSE)
18	DANRSFRRSLANRLG	AAO90248.1	6	1	5	rfbI	CBU_0704	Murine	CYTOPLASM(non-PSE)
19	ANRSFRRSLANRLGG	AAO90248.1	7	1	6	rfbI	CBU_0704	Murine	CYTOPLASM(non-PSE)
20	NRSFRRSLANRLGGE	AAO90248.1	8	2	6	rfbI	CBU_0704	Murine	CYTOPLASM(non-PSE)
21	RSFRRSLANRLGGEI	AAO90248.1	6	1	5	rfbI	CBU_0704	Murine	CYTOPLASM(non-PSE)
177	DEGIGAGDANFAEKA	AAO90248.1	6	1	5	rfbI	CBU_0704	Murine	CYTOPLASM(non-PSE)
102	SSAIIASEYAPSQRR	AAO90256.2	8	3	5		CBU_0713	Murine	MEMBRANE(non-PSE)
342	IPSEIYPTSLRARAH	AAO90256.2	8	6	2		CBU_0713	Murine	MEMBRANE(non-PSE)
343	PSEIYPTSLRARAHG	AAO90256.2	8	6	2		CBU_0713	Murine	MEMBRANE(non-PSE)
18	IVDEIIARARAFHAK	AAO90257.2	8	1	7		CBU_0714	Murine	CYTOPLASM(non-PSE)
19	VDEIIARARAFHAKE	AAO90257.2	8	1	7		CBU_0714	Murine	CYTOPLASM(non-PSE)
20	DEIIARARAFHAKEG	AAO90257.2	8	1	7		CBU_0714	Murine	CYTOPLASM(non-PSE)
21	EIIARARAFHAKEGV	AAO90257.2	8	2	6		CBU_0714	Murine	CYTOPLASM(non-PSE)
45	SEEDFQQILADHQND	AAO90257.2	8	4	4		CBU_0714	Murine	CYTOPLASM(non-PSE)
108	RTAEYLLSKPQLADY	AAO90257.2	8	3	5		CBU_0714	Murine	CYTOPLASM(non-PSE)
274	ALKVQKMTTAIASGS	AAO90259.1	8	4	4		CBU_0716	Murine	CYTOPLASM(non-PSE)
79	AGIITGIISRKIARR	AAO90260.1	7	1	6		CBU_0718	Murine	PSE-Membrane
111	LGFRHYQGSPAVEDR	AAO90263.2	6	1	5		CBU_0721	Murine	CYTOPLASM(non-PSE)
112	GFRHYQGSPAVEDRQ	AAO90263.2	7	2	5		CBU_0721	Murine	CYTOPLASM(non-PSE)
167	REFIHHMGAYLAQGK	AAO90263.2	7	2	5		CBU_0721	Murine	CYTOPLASM(non-PSE)
41	FDGRVLYAVKTNPEK	AAO90264.2	8	2	6		CBU_0722	Murine	CYTOPLASM(non-PSE)
42	DGRVLYAVKTNPEKH	AAO90264.2	8	2	6		CBU_0722	Murine	CYTOPLASM(non-PSE)
43	GRVLYAVKTNPEKHV	AAO90264.2	8	2	6		CBU_0722	Murine	CYTOPLASM(non-PSE)
44	RVLYAVKTNPEKHVI	AAO90264.2	7	2	5		CBU_0722	Murine	CYTOPLASM(non-PSE)
52	NPEKHVIQAVHAHGV	AAO90264.2	8	4	4		CBU_0722	Murine	CYTOPLASM(non-PSE)
53	PEKHVIQAVHAHGVT	AAO90264.2	8	2	6		CBU_0722	Murine	CYTOPLASM(non-PSE)
54	EKHVIQAVHAHGVTA	AAO90264.2	8	1	7		CBU_0722	Murine	CYTOPLASM(non-PSE)
55	KHVIQAVHAHGVTAF	AAO90264.2	8	2	6		CBU_0722	Murine	CYTOPLASM(non-PSE)
85	PGAELYFMHPVKSPH	AAO90264.2	8	5	3		CBU_0722	Murine	CYTOPLASM(non-PSE)
86	GAELYFMHPVKSPHA	AAO90264.2	8	3	5		CBU_0722	Murine	CYTOPLASM(non-PSE)
47	EKVIIHADKITKMDS	AAO90267.1	6	1	5		CBU_0727	Murine	MEMBRANE(non-PSE)
48	KVIIHADKITKMDSA	AAO90267.1	6	1	5		CBU_0727	Murine	MEMBRANE(non-PSE)
301	FLDRFHHAIAVRHYI	AAO90267.1	7	2	5		CBU_0727	Murine	MEMBRANE(non-PSE)
302	LDRFHHAIAVRHYIA	AAO90267.1	8	3	5		CBU_0727	Murine	MEMBRANE(non-PSE)
54	QTPVRFNGVKVGYVQ	AAO90269.1	8	2	6		CBU_0729	Murine	PSE-Membrane
55	TPVRFNGVKVGYVQK	AAO90269.1	8	2	6		CBU_0729	Murine	PSE-Membrane
56	PVRFNGVKVGYVQKI	AAO90269.1	7	1	6		CBU_0729	Murine	PSE-Membrane
63	KVGYVQKIEINPADP	AAO90269.1	8	3	5		CBU_0729	Murine	PSE-Membrane
64	VGYVQKIEINPADPQ	AAO90269.1	8	2	6		CBU_0729	Murine	PSE-Membrane
65	GYVQKIEINPADPQQ	AAO90269.1	8	1	7		CBU_0729	Murine	PSE-Membrane
66	YVQKIEINPADPQQV	AAO90269.1	8	3	5		CBU_0729	Murine	PSE-Membrane
67	VQKIEINPADPQQVV	AAO90269.1	8	2	6		CBU_0729	Murine	PSE-Membrane
68	QKIEINPADPQQVVL	AAO90269.1	7	2	5		CBU_0729	Murine	PSE-Membrane
89	ETPITTSTVATLRSE	AAO90269.1	6	1	5		CBU_0729	Murine	PSE-Membrane
105	IMGTDYVALKALTAT	AAO90269.1	8	5	3		CBU_0729	Murine	PSE-Membrane
106	MGTDYVALKALTATA	AAO90269.1	8	1	7		CBU_0729	Murine	PSE-Membrane
107	GTDYVALKALTATAP	AAO90269.1	8	0	8		CBU_0729	Murine	PSE-Membrane
108	TDYVALKALTATAPP	AAO90269.1	8	3	5		CBU_0729	Murine	PSE-Membrane
170	NNPYGGVLAANKAAA	AAO90270.1	8	8	0		CBU_0730	Murine	PSE-Membrane
174	GGVLAANKAAAIMSY	AAO90270.1	8	5	3		CBU_0730	Murine	PSE-Membrane
54	RGHDLYLGTIPHKDH	AAO90275.1	8	3	5		CBU_0735	Murine	CYTOPLASM(non-PSE)
55	GHDLYLGTIPHKDHA	AAO90275.1	8	3	5		CBU_0735	Murine	CYTOPLASM(non-PSE)
56	HDLYLGTIPHKDHAI	AAO90275.1	7	2	5		CBU_0735	Murine	CYTOPLASM(non-PSE)
114	KTGDVVIATGAVRDE	AAO90275.1	8	6	2		CBU_0735	Murine	CYTOPLASM(non-PSE)
115	TGDVVIATGAVRDEY	AAO90275.1	8	3	5		CBU_0735	Murine	CYTOPLASM(non-PSE)
116	GDVVIATGAVRDEYT	AAO90275.1	8	4	4		CBU_0735	Murine	CYTOPLASM(non-PSE)
143	ASLSMINAAVAAAKA	AAO90275.1	8	4	4		CBU_0735	Murine	CYTOPLASM(non-PSE)
145	LSMINAAVAAAKALD	AAO90275.1	8	5	3		CBU_0735	Murine	CYTOPLASM(non-PSE)
89	KLSIKYYPASALNGN	AAO90276.1	8	2	6		CBU_0736	Murine	SECRETED
90	LSIKYYPASALNGNG	AAO90276.1	8	3	5		CBU_0736	Murine	SECRETED
91	SIKYYPASALNGNGG	AAO90276.1	8	2	6		CBU_0736	Murine	SECRETED
16	KQRLTITVPAEEVDK	AAO90277.1	8	5	3	tig	CBU_0737	Murine	CYTOPLASM(non-PSE)
33	KSRLLKVARTAKIPK	AAO90277.1	7	2	5	tig	CBU_0737	Murine	CYTOPLASM(non-PSE)
43	AKIPKFRPGKASPAV	AAO90277.1	7	2	5	tig	CBU_0737	Murine	CYTOPLASM(non-PSE)
44	KIPKFRPGKASPAVV	AAO90277.1	7	2	5	tig	CBU_0737	Murine	CYTOPLASM(non-PSE)
45	IPKFRPGKASPAVVE	AAO90277.1	7	2	5	tig	CBU_0737	Murine	CYTOPLASM(non-PSE)
46	PKFRPGKASPAVVEK	AAO90277.1	7	2	5	tig	CBU_0737	Murine	CYTOPLASM(non-PSE)
92	GAPDIKMDKILRGEP	AAO90277.1	6	1	5	tig	CBU_0737	Murine	CYTOPLASM(non-PSE)
93	APDIKMDKILRGEPF	AAO90277.1	6	1	5	tig	CBU_0737	Murine	CYTOPLASM(non-PSE)
126	GETIERTQVEITEED	AAO90277.1	6	1	5	tig	CBU_0737	Murine	CYTOPLASM(non-PSE)
202	FEEGIEGMKPGESKA	AAO90277.1	8	2	6	tig	CBU_0737	Murine	CYTOPLASM(non-PSE)
203	EEGIEGMKPGESKAL	AAO90277.1	8	2	6	tig	CBU_0737	Murine	CYTOPLASM(non-PSE)
43	DKVIVYHNPTTNRIV	AAO90287.2	7	2	5		CBU_0747	Murine	CYTOPLASM(non-PSE)
44	KVIVYHNPTTNRIVR	AAO90287.2	7	2	5		CBU_0747	Murine	CYTOPLASM(non-PSE)
147	TNDPVTITRPNAVIK	AAO90288.1	8	4	4		CBU_0748	Murine	PSE-Lipoprotein
148	NDPVTITRPNAVIKA	AAO90288.1	8	4	4		CBU_0748	Murine	PSE-Lipoprotein
179	HSRGVYEVEPAPGKK	AAO90288.1	8	1	7		CBU_0748	Murine	PSE-Lipoprotein
180	SRGVYEVEPAPGKKN	AAO90288.1	8	1	7		CBU_0748	Murine	PSE-Lipoprotein
181	RGVYEVEPAPGKKNS	AAO90288.1	8	2	6		CBU_0748	Murine	PSE-Lipoprotein
55	KAGIEVAIISSRKSK	AAO90289.1	7	2	5		CBU_0749	Murine	CYTOPLASM(non-PSE)
56	AGIEVAIISSRKSKA	AAO90289.1	7	2	5		CBU_0749	Murine	CYTOPLASM(non-PSE)
57	GIEVAIISSRKSKAV	AAO90289.1	7	2	5		CBU_0749	Murine	CYTOPLASM(non-PSE)
124	VGLAIAVTNALPAVQ	AAO90289.1	8	5	3		CBU_0749	Murine	CYTOPLASM(non-PSE)
125	GLAIAVTNALPAVQQ	AAO90289.1	8	2	6		CBU_0749	Murine	CYTOPLASM(non-PSE)
126	LAIAVTNALPAVQQQ	AAO90289.1	8	6	2		CBU_0749	Murine	CYTOPLASM(non-PSE)
14	VIATELRAIQSLHAR	AAO90290.1	7	1	6		CBU_0750	Murine	CYTOPLASM(non-PSE)
15	IATELRAIQSLHARI	AAO90290.1	8	2	6		CBU_0750	Murine	CYTOPLASM(non-PSE)
16	ATELRAIQSLHARID	AAO90290.1	8	1	7		CBU_0750	Murine	CYTOPLASM(non-PSE)
17	TELRAIQSLHARIDE	AAO90290.1	7	0	7		CBU_0750	Murine	CYTOPLASM(non-PSE)
59	AKKIAATLASTGTPS	AAO90290.1	8	2	6		CBU_0750	Murine	CYTOPLASM(non-PSE)
70	GTPSFYVHPSEASHG	AAO90290.1	8	3	5		CBU_0750	Murine	CYTOPLASM(non-PSE)
71	TPSFYVHPSEASHGD	AAO90290.1	8	2	6		CBU_0750	Murine	CYTOPLASM(non-PSE)
72	PSFYVHPSEASHGDM	AAO90290.1	8	3	5		CBU_0750	Murine	CYTOPLASM(non-PSE)
123	ALTGKMQSTLARIAD	AAO90290.1	6	1	5		CBU_0750	Murine	CYTOPLASM(non-PSE)
124	LTGKMQSTLARIADT	AAO90290.1	6	1	5		CBU_0750	Murine	CYTOPLASM(non-PSE)
125	TGKMQSTLARIADTV	AAO90290.1	6	1	5		CBU_0750	Murine	CYTOPLASM(non-PSE)
181	ADDFARIHPGGSLGR	AAO90290.1	8	7	1		CBU_0750	Murine	CYTOPLASM(non-PSE)
260	GYDIHRTPIEKVMTK	AAO90290.1	8	6	2		CBU_0750	Murine	CYTOPLASM(non-PSE)
279	VPPKLLAAEALKMMQ	AAO90290.1	8	5	3		CBU_0750	Murine	CYTOPLASM(non-PSE)
280	PPKLLAAEALKMMQQ	AAO90290.1	8	5	3		CBU_0750	Murine	CYTOPLASM(non-PSE)
13	NGSIRISGAKNAVLP	AAO90291.1	8	3	5	murA	CBU_0751	Murine	CYTOPLASM(non-PSE)
81	NVHASYELVKTMRAS	AAO90291.1	8	7	1	murA	CBU_0751	Murine	CYTOPLASM(non-PSE)
82	VHASYELVKTMRASI	AAO90291.1	8	6	2	murA	CBU_0751	Murine	CYTOPLASM(non-PSE)
346	DIKLQGSKALIRGKE	AAO90291.1	8	3	5	murA	CBU_0751	Murine	CYTOPLASM(non-PSE)
412	GAEIRRVSSHVYAAR	AAO90291.1	7	2	5	murA	CBU_0751	Murine	CYTOPLASM(non-PSE)
40	FEQNVINISTAYPSA	AAO90293.1	8	4	4		CBU_0753	Murine	PSE-Membrane
41	EQNVINISTAYPSAS	AAO90293.1	8	3	5		CBU_0753	Murine	PSE-Membrane
42	QNVINISTAYPSASA	AAO90293.1	8	1	7		CBU_0753	Murine	PSE-Membrane
43	NVINISTAYPSASAK	AAO90293.1	8	3	5		CBU_0753	Murine	PSE-Membrane
97	YGVNVYEVANQIRDK	AAO90293.1	8	5	3		CBU_0753	Murine	PSE-Membrane
120	PTNINAPVVQVGWGN	AAO90293.1	6	1	5		CBU_0753	Murine	PSE-Membrane
555	DMGFVIAAVSTSSGS	AAO90293.1	8	8	0		CBU_0753	Murine	PSE-Membrane
580	QVASIFKQAPAVASV	AAO90293.1	8	6	2		CBU_0753	Murine	PSE-Membrane
581	VASIFKQAPAVASVV	AAO90293.1	8	5	3		CBU_0753	Murine	PSE-Membrane
582	ASIFKQAPAVASVVT	AAO90293.1	8	3	5		CBU_0753	Murine	PSE-Membrane
605	FDSVFAMLKPFKDRK	AAO90293.1	8	3	5		CBU_0753	Murine	PSE-Membrane
606	DSVFAMLKPFKDRKQ	AAO90293.1	8	3	5		CBU_0753	Murine	PSE-Membrane
101	QKNDLAAAKADVELS	AAO90294.1	6	1	5		CBU_0754	Murine	SECRETED
102	KNDLAAAKADVELSE	AAO90294.1	6	1	5		CBU_0754	Murine	SECRETED
228	FNGKVNYVAPYVNSD	AAO90294.1	6	1	5		CBU_0754	Murine	SECRETED
229	NGKVNYVAPYVNSDS	AAO90294.1	6	0	6		CBU_0754	Murine	SECRETED
230	GKVNYVAPYVNSDSQ	AAO90294.1	6	1	5		CBU_0754	Murine	SECRETED
231	KVNYVAPYVNSDSQT	AAO90294.1	6	1	5		CBU_0754	Murine	SECRETED
140	RQRDYETAFVAHNGR	AAO90296.2	7	1	6		CBU_0756	Murine	CYTOPLASM(non-PSE)
141	QRDYETAFVAHNGRW	AAO90296.2	7	1	6		CBU_0756	Murine	CYTOPLASM(non-PSE)
142	RDYETAFVAHNGRWL	AAO90296.2	6	0	6		CBU_0756	Murine	CYTOPLASM(non-PSE)
203	YMKRRAYVAAANRGS	AAO90297.2	7	2	5		CBU_0758	Murine	PSE-Lipoprotein
204	MKRRAYVAAANRGSY	AAO90297.2	8	2	6		CBU_0758	Murine	PSE-Lipoprotein
205	KRRAYVAAANRGSYV	AAO90297.2	8	0	8		CBU_0758	Murine	PSE-Lipoprotein
206	RRAYVAAANRGSYVV	AAO90297.2	8	2	6		CBU_0758	Murine	PSE-Lipoprotein
24	KSYDLSGTHVYKGEK	AAO90305.1	7	2	5		CBU_0769	Murine	CYTOPLASM(non-PSE)
25	SYDLSGTHVYKGEKL	AAO90305.1	6	1	5		CBU_0769	Murine	CYTOPLASM(non-PSE)
227	SSFLRFLKVTAARTG	AAO90306.2	8	5	3		CBU_0770	Murine	CYTOPLASM(non-PSE)
362	NQKIYPIEIKKTASP	AAO90306.2	7	1	6		CBU_0770	Murine	CYTOPLASM(non-PSE)
2	SPGKLFRQAVANEHP	AAO90307.1	8	3	5	prpB	CBU_0771	Murine	CYTOPLASM(non-PSE)
3	PGKLFRQAVANEHPL	AAO90307.1	8	3	5	prpB	CBU_0771	Murine	CYTOPLASM(non-PSE)
4	GKLFRQAVANEHPLQ	AAO90307.1	8	2	6	prpB	CBU_0771	Murine	CYTOPLASM(non-PSE)
86	FGGAFTIARAIKEME	AAO90307.1	8	4	4	prpB	CBU_0771	Murine	CYTOPLASM(non-PSE)
87	GGAFTIARAIKEMER	AAO90307.1	8	1	7	prpB	CBU_0771	Murine	CYTOPLASM(non-PSE)
131	EMVDRIKAAVDVKSN	AAO90307.1	8	2	6	prpB	CBU_0771	Murine	CYTOPLASM(non-PSE)
132	MVDRIKAAVDVKSND	AAO90307.1	8	2	6	prpB	CBU_0771	Murine	CYTOPLASM(non-PSE)
133	VDRIKAAVDVKSNDF	AAO90307.1	8	2	6	prpB	CBU_0771	Murine	CYTOPLASM(non-PSE)
134	DRIKAAVDVKSNDFV	AAO90307.1	8	2	6	prpB	CBU_0771	Murine	CYTOPLASM(non-PSE)
198	TLSDIYSAVTAAIAT	AAO90308.1	6	1	5	prpC	CBU_0772	Murine	CYTOPLASM(non-PSE)
200	SDIYSAVTAAIATLR	AAO90308.1	7	1	6	prpC	CBU_0772	Murine	CYTOPLASM(non-PSE)
346	KDNRIIRPNADYIGP	AAO90308.1	8	5	3	prpC	CBU_0772	Murine	CYTOPLASM(non-PSE)
347	DNRIIRPNADYIGPE	AAO90308.1	7	1	6	prpC	CBU_0772	Murine	CYTOPLASM(non-PSE)
348	NRIIRPNADYIGPEE	AAO90308.1	7	2	5	prpC	CBU_0772	Murine	CYTOPLASM(non-PSE)
33	IPSIRKISTEYQINP	AAO90311.1	6	1	5		CBU_0775	Murine	CYTOPLASM(non-PSE)
42	EYQINPLTVSKAYQS	AAO90311.1	8	2	6		CBU_0775	Murine	CYTOPLASM(non-PSE)
96	IEFVEGVHPNFNREK	AAO90312.1	6	0	6		CBU_0776	Murine	CYTOPLASM(non-PSE)
215	EIAERFTEVRAMPDQ	AAO90312.1	6	1	5		CBU_0776	Murine	CYTOPLASM(non-PSE)
216	IAERFTEVRAMPDQA	AAO90312.1	7	2	5		CBU_0776	Murine	CYTOPLASM(non-PSE)
217	AERFTEVRAMPDQAQ	AAO90312.1	7	1	6		CBU_0776	Murine	CYTOPLASM(non-PSE)
218	ERFTEVRAMPDQAQF	AAO90312.1	8	3	5		CBU_0776	Murine	CYTOPLASM(non-PSE)
108	SGELERAIRAVHSGQ	AAO90315.1	8	5	3	gacA.2	CBU_0780	Murine	CYTOPLASM(non-PSE)
109	GELERAIRAVHSGQR	AAO90315.1	8	2	6	gacA.2	CBU_0780	Murine	CYTOPLASM(non-PSE)
110	ELERAIRAVHSGQRY	AAO90315.1	7	1	6	gacA.2	CBU_0780	Murine	CYTOPLASM(non-PSE)
119	HSGQRYISSAIASRL	AAO90315.1	7	2	5	gacA.2	CBU_0780	Murine	CYTOPLASM(non-PSE)
120	SGQRYISSAIASRLA	AAO90315.1	8	2	6	gacA.2	CBU_0780	Murine	CYTOPLASM(non-PSE)
169	AKQLHITAKTVNSHR	AAO90315.1	8	3	5	gacA.2	CBU_0780	Murine	CYTOPLASM(non-PSE)
170	KQLHITAKTVNSHRY	AAO90315.1	8	4	4	gacA.2	CBU_0780	Murine	CYTOPLASM(non-PSE)
171	QLHITAKTVNSHRYR	AAO90315.1	8	3	5	gacA.2	CBU_0780	Murine	CYTOPLASM(non-PSE)
229	YDNSAFRTTHPIYAK	AAO90317.1	8	2	6		CBU_0782	Murine	MEMBRANE(non-PSE)
230	DNSAFRTTHPIYAKL	AAO90317.1	8	2	6		CBU_0782	Murine	MEMBRANE(non-PSE)
231	NSAFRTTHPIYAKLL	AAO90317.1	8	2	6		CBU_0782	Murine	MEMBRANE(non-PSE)
158	GQPKGVLVNHANLSN	AAO90321.2	8	3	5		CBU_0787	Murine	CYTOPLASM(non-PSE)
159	QPKGVLVNHANLSNY	AAO90321.2	7	2	5		CBU_0787	Murine	CYTOPLASM(non-PSE)
279	VERWYAVYPSHAIIN	AAO90321.2	8	3	5		CBU_0787	Murine	CYTOPLASM(non-PSE)
280	ERWYAVYPSHAIINE	AAO90321.2	8	4	4		CBU_0787	Murine	CYTOPLASM(non-PSE)
239	SGNIVTVLTNKTPLK	AAO90323.2	8	4	4		CBU_0789	Murine	CYTOPLASM(non-PSE)
276	QAQLEIQRQKAEAAN	AAO90323.2	7	2	5		CBU_0789	Murine	CYTOPLASM(non-PSE)
277	AQLEIQRQKAEAANK	AAO90323.2	7	1	6		CBU_0789	Murine	CYTOPLASM(non-PSE)
278	QLEIQRQKAEAANKA	AAO90323.2	8	1	7		CBU_0789	Murine	CYTOPLASM(non-PSE)
279	LEIQRQKAEAANKAK	AAO90323.2	8	2	6		CBU_0789	Murine	CYTOPLASM(non-PSE)
280	EIQRQKAEAANKAKS	AAO90323.2	8	3	5		CBU_0789	Murine	CYTOPLASM(non-PSE)
281	IQRQKAEAANKAKSE	AAO90323.2	8	3	5		CBU_0789	Murine	CYTOPLASM(non-PSE)
293	KSEFIANMSHDIRTP	AAO90323.2	7	2	5		CBU_0789	Murine	CYTOPLASM(non-PSE)
386	KRTIELLQPVAHQKK	AAO90323.2	8	5	3		CBU_0789	Murine	CYTOPLASM(non-PSE)
436	FTENGFVKVKVRLSD	AAO90323.2	8	4	4		CBU_0789	Murine	CYTOPLASM(non-PSE)
437	TENGFVKVKVRLSDK	AAO90323.2	8	1	7		CBU_0789	Murine	CYTOPLASM(non-PSE)
438	ENGFVKVKVRLSDKT	AAO90323.2	8	1	7		CBU_0789	Murine	CYTOPLASM(non-PSE)
439	NGFVKVKVRLSDKTN	AAO90323.2	8	4	4		CBU_0789	Murine	CYTOPLASM(non-PSE)
562	KANVFAEGAKPSETA	AAO90323.2	8	6	2		CBU_0789	Murine	CYTOPLASM(non-PSE)
602	AVDFAESGAQAIEKA	AAO90323.2	7	2	5		CBU_0789	Murine	CYTOPLASM(non-PSE)
692	TLEQFIFRAKAEKEA	AAO90323.2	8	5	3		CBU_0789	Murine	CYTOPLASM(non-PSE)
693	LEQFIFRAKAEKEAK	AAO90323.2	8	1	7		CBU_0789	Murine	CYTOPLASM(non-PSE)
694	EQFIFRAKAEKEAKS	AAO90323.2	8	1	7		CBU_0789	Murine	CYTOPLASM(non-PSE)
695	QFIFRAKAEKEAKSG	AAO90323.2	8	4	4		CBU_0789	Murine	CYTOPLASM(non-PSE)
745	LDEDLKSTRAKLEKA	AAO90323.2	8	5	3		CBU_0789	Murine	CYTOPLASM(non-PSE)
746	DEDLKSTRAKLEKAY	AAO90323.2	8	4	4		CBU_0789	Murine	CYTOPLASM(non-PSE)
15	EATNKKFSAAITNEA	AAO90328.1	6	1	5		CBU_0794	Murine	CYTOPLASM(non-PSE)
16	ATNKKFSAAITNEAR	AAO90328.1	8	2	6		CBU_0794	Murine	CYTOPLASM(non-PSE)
17	TNKKFSAAITNEARG	AAO90328.1	8	1	7		CBU_0794	Murine	CYTOPLASM(non-PSE)
18	NKKFSAAITNEARGS	AAO90328.1	8	0	8		CBU_0794	Murine	CYTOPLASM(non-PSE)
19	KKFSAAITNEARGSE	AAO90328.1	8	2	6		CBU_0794	Murine	CYTOPLASM(non-PSE)
217	VNSRIEQLKTARIRK	AAO90328.1	7	1	6		CBU_0794	Murine	CYTOPLASM(non-PSE)
218	NSRIEQLKTARIRKR	AAO90328.1	7	1	6		CBU_0794	Murine	CYTOPLASM(non-PSE)
219	SRIEQLKTARIRKRK	AAO90328.1	7	2	5		CBU_0794	Murine	CYTOPLASM(non-PSE)
35	TDDAYIQADVINVAS	AAO90332.1	7	2	5		CBU_0798	Murine	PSE-Membrane
36	DDAYIQADVINVASR	AAO90332.1	8	3	5		CBU_0798	Murine	PSE-Membrane
37	DAYIQADVINVASRV	AAO90332.1	8	3	5		CBU_0798	Murine	PSE-Membrane
78	APFTIELNKAQAQRD	AAO90332.1	7	2	5		CBU_0798	Murine	PSE-Membrane
79	PFTIELNKAQAQRDA	AAO90332.1	8	2	6		CBU_0798	Murine	PSE-Membrane
80	FTIELNKAQAQRDAT	AAO90332.1	8	1	7		CBU_0798	Murine	PSE-Membrane
81	TIELNKAQAQRDATR	AAO90332.1	8	3	5		CBU_0798	Murine	PSE-Membrane
101	ADMAVKSARATVVER	AAO90332.1	6	1	5		CBU_0798	Murine	PSE-Membrane
102	DMAVKSARATVVERK	AAO90332.1	8	3	5		CBU_0798	Murine	PSE-Membrane
144	DLAIKNLHVAEAALN	AAO90332.1	8	3	5		CBU_0798	Murine	PSE-Membrane
145	LAIKNLHVAEAALNA	AAO90332.1	8	7	1		CBU_0798	Murine	PSE-Membrane
146	AIKNLHVAEAALNAA	AAO90332.1	8	7	1		CBU_0798	Murine	PSE-Membrane
147	IKNLHVAEAALNAAQ	AAO90332.1	8	5	3		CBU_0798	Murine	PSE-Membrane
148	KNLHVAEAALNAAQN	AAO90332.1	8	6	2		CBU_0798	Murine	PSE-Membrane
177	KNAQLRLAQAAVEKA	AAO90332.1	8	4	4		CBU_0798	Murine	PSE-Membrane
178	NAQLRLAQAAVEKAK	AAO90332.1	8	2	6		CBU_0798	Murine	PSE-Membrane
179	AQLRLAQAAVEKAKL	AAO90332.1	8	3	5		CBU_0798	Murine	PSE-Membrane
180	QLRLAQAAVEKAKLD	AAO90332.1	8	3	5		CBU_0798	Murine	PSE-Membrane
25	SMGARAAKTVPVGAQ	AAO90337.1	6	1	5		CBU_0803	Murine	PSE-Membrane
26	MGARAAKTVPVGAQP	AAO90337.1	6	1	5		CBU_0803	Murine	PSE-Membrane
93	GMPIVQLDNAQAQAD	AAO90337.1	7	2	5		CBU_0803	Murine	PSE-Membrane
95	PIVQLDNAQAQADYQ	AAO90337.1	8	5	3		CBU_0803	Murine	PSE-Membrane
105	QADYQSAVTAMKLAR	AAO90337.1	8	4	4		CBU_0803	Murine	PSE-Membrane
269	VSQQISVAKNAPVIP	AAO90337.1	7	2	5		CBU_0803	Murine	PSE-Membrane
270	SQQISVAKNAPVIPE	AAO90337.1	6	0	6		CBU_0803	Murine	PSE-Membrane
48	ATTYDGASAQLMESQ	AAO90338.1	6	1	5		CBU_0804	Murine	PSE-Membrane
152	IRDYVERAVQPALRQ	AAO90338.1	8	7	1		CBU_0804	Murine	PSE-Membrane
555	IGLIQVSVTSPSGAS	AAO90338.1	8	7	1		CBU_0804	Murine	PSE-Membrane
579	QVEKIIQQNPAVASV	AAO90338.1	8	4	4		CBU_0804	Murine	PSE-Membrane
580	VEKIIQQNPAVASVM	AAO90338.1	8	2	6		CBU_0804	Murine	PSE-Membrane
581	EKIIQQNPAVASVMS	AAO90338.1	8	3	5		CBU_0804	Murine	PSE-Membrane
582	KIIQQNPAVASVMSQ	AAO90338.1	8	7	1		CBU_0804	Murine	PSE-Membrane
758	KKLYVHSNNKTDANK	AAO90338.1	7	2	5		CBU_0804	Murine	PSE-Membrane
829	MTSDVHYAFSGKAAQ	AAO90338.1	8	4	4		CBU_0804	Murine	PSE-Membrane
830	TSDVHYAFSGKAAQF	AAO90338.1	8	4	4		CBU_0804	Murine	PSE-Membrane
831	SDVHYAFSGKAAQFL	AAO90338.1	8	7	1		CBU_0804	Murine	PSE-Membrane
123	AYQKMFMAKPNKVWQ	AAO90341.1	8	3	5		CBU_0807	Murine	CYTOPLASM(non-PSE)
124	YQKMFMAKPNKVWQA	AAO90341.1	8	3	5		CBU_0807	Murine	CYTOPLASM(non-PSE)
125	QKMFMAKPNKVWQAE	AAO90341.1	6	1	5		CBU_0807	Murine	CYTOPLASM(non-PSE)
175	GFVLEAASGRKSSQQ	AAO90341.1	8	7	1		CBU_0807	Murine	CYTOPLASM(non-PSE)
346	ERNITFALAVNVSRK	AAO90341.1	8	5	3		CBU_0807	Murine	CYTOPLASM(non-PSE)
30	TNQFVHYLNDAAAGK	AAO90343.2	7	2	5		CBU_0809	Murine	PSE-Membrane
129	YRVKILKDAVATASL	AAO90343.2	8	7	1		CBU_0809	Murine	PSE-Membrane
130	RVKILKDAVATASLE	AAO90343.2	8	7	1		CBU_0809	Murine	PSE-Membrane
175	NVFLAQSETAGGKQR	AAO90343.2	8	8	0		CBU_0809	Murine	PSE-Membrane
154	AQSFIHIGSVDAKNK	AAO90344.1	8	4	4		CBU_0810	Murine	PSE-Membrane
223	PLTIVFNPDHLQQGR	AAO90344.1	6	1	5		CBU_0810	Murine	PSE-Membrane
293	EATGIMVSHAVGGKQ	AAO90346.1	8	7	1		CBU_0812	Murine	MEMBRANE(non-PSE)
294	ATGIMVSHAVGGKQY	AAO90346.1	8	7	1		CBU_0812	Murine	MEMBRANE(non-PSE)
148	ANADFFIIDPEKSNS	AAO90351.2	8	6	2	aacA4	CBU_0817	Murine	CYTOPLASM(non-PSE)
149	NADFFIIDPEKSNSK	AAO90351.2	8	3	5	aacA4	CBU_0817	Murine	CYTOPLASM(non-PSE)
150	ADFFIIDPEKSNSKA	AAO90351.2	8	7	1	aacA4	CBU_0817	Murine	CYTOPLASM(non-PSE)
25	AFSYRDIAAQVGIKT	AAO90352.1	7	2	5		CBU_0818	Murine	CYTOPLASM(non-PSE)
33	AQVGIKTASIHYHFP	AAO90352.1	8	4	4		CBU_0818	Murine	CYTOPLASM(non-PSE)
34	QVGIKTASIHYHFPT	AAO90352.1	8	4	4		CBU_0818	Murine	CYTOPLASM(non-PSE)
143	VDEKRIISATTQELP	AAO90353.1	8	3	5		CBU_0819	Murine	CYTOPLASM(non-PSE)
144	DEKRIISATTQELPA	AAO90353.1	8	3	5		CBU_0819	Murine	CYTOPLASM(non-PSE)
145	EKRIISATTQELPAV	AAO90353.1	8	3	5		CBU_0819	Murine	CYTOPLASM(non-PSE)
207	LHEYFKQIISRASFK	AAO90353.1	8	5	3		CBU_0819	Murine	CYTOPLASM(non-PSE)
208	HEYFKQIISRASFKG	AAO90353.1	8	2	6		CBU_0819	Murine	CYTOPLASM(non-PSE)
70	LNRDSVRSSIANRLG	AAO90356.1	6	1	5		CBU_0822	Murine	CYTOPLASM(non-PSE)
71	NRDSVRSSIANRLGL	AAO90356.1	7	2	5		CBU_0822	Murine	CYTOPLASM(non-PSE)
72	RDSVRSSIANRLGLK	AAO90356.1	8	3	5		CBU_0822	Murine	CYTOPLASM(non-PSE)
147	TDPMQIVSGRPGKIK	AAO90356.1	8	6	2		CBU_0822	Murine	CYTOPLASM(non-PSE)
73	HFDLQAAEAVKTIEA	AAO90358.1	6	1	5	purB	CBU_0824	Murine	CYTOPLASM(non-PSE)
81	AVKTIEATTNHDVKA	AAO90358.1	8	5	3	purB	CBU_0824	Murine	CYTOPLASM(non-PSE)
439	LTPSNYTGFAAELAK	AAO90358.1	7	1	6	purB	CBU_0824	Murine	CYTOPLASM(non-PSE)
440	TPSNYTGFAAELAKK	AAO90358.1	8	1	7	purB	CBU_0824	Murine	CYTOPLASM(non-PSE)
441	PSNYTGFAAELAKKI	AAO90358.1	8	1	7	purB	CBU_0824	Murine	CYTOPLASM(non-PSE)
442	SNYTGFAAELAKKIS	AAO90358.1	7	2	5	purB	CBU_0824	Murine	CYTOPLASM(non-PSE)
110	IDVSRIEAAITNRTK	AAO90359.1	8	2	6		CBU_0825	Murine	CYTOPLASM(non-PSE)
111	DVSRIEAAITNRTKA	AAO90359.1	8	1	7		CBU_0825	Murine	CYTOPLASM(non-PSE)
112	VSRIEAAITNRTKAI	AAO90359.1	8	2	6		CBU_0825	Murine	CYTOPLASM(non-PSE)
203	AQTMRLIRNHGQEKR	AAO90359.1	5	0	5		CBU_0825	Murine	CYTOPLASM(non-PSE)
214	QEKRYHHVRVGLNAR	AAO90359.1	7	0	7		CBU_0825	Murine	CYTOPLASM(non-PSE)
215	EKRYHHVRVGLNARF	AAO90359.1	7	1	6		CBU_0825	Murine	CYTOPLASM(non-PSE)
322	KTDDHYPQAQAASQQ	AAO90359.1	6	1	5		CBU_0825	Murine	CYTOPLASM(non-PSE)
69	WGPIRSTRGVSALVR	AAO90360.1	8	6	2	rfaH	CBU_0826	Murine	CYTOPLASM(non-PSE)
150	NQEVWHSHESLPSEA	AAO90361.1	6	1	5		CBU_0827	Murine	CYTOPLASM(non-PSE)
151	QEVWHSHESLPSEAV	AAO90361.1	6	1	5		CBU_0827	Murine	CYTOPLASM(non-PSE)
60	NTSYNAVAIATPAKD	AAO90362.1	6	1	5		CBU_0828	Murine	CYTOPLASM(non-PSE)
62	SYNAVAIATPAKDHA	AAO90362.1	8	3	5		CBU_0828	Murine	CYTOPLASM(non-PSE)
63	YNAVAIATPAKDHAE	AAO90362.1	8	4	4		CBU_0828	Murine	CYTOPLASM(non-PSE)
421	ERKNEFKKTYVERGV	AAO90362.1	8	8	0		CBU_0828	Murine	CYTOPLASM(non-PSE)
422	RKNEFKKTYVERGVT	AAO90362.1	8	4	4		CBU_0828	Murine	CYTOPLASM(non-PSE)
423	KNEFKKTYVERGVTI	AAO90362.1	8	5	3		CBU_0828	Murine	CYTOPLASM(non-PSE)
37	YDNFVRGTRENLAQA	AAO90363.2	8	4	4		CBU_0829	Murine	CYTOPLASM(non-PSE)
311	LIEWRRSHIAEVEQR	AAO90363.2	7	2	5		CBU_0829	Murine	CYTOPLASM(non-PSE)
17	FDQIKAMTDSIAHRG	AAO90365.1	7	2	5	asnB-1	CBU_0831	Murine	CYTOPLASM(non-PSE)
18	DQIKAMTDSIAHRGP	AAO90365.1	8	2	6	asnB-1	CBU_0831	Murine	CYTOPLASM(non-PSE)
19	QIKAMTDSIAHRGPD	AAO90365.1	8	3	5	asnB-1	CBU_0831	Murine	CYTOPLASM(non-PSE)
20	IKAMTDSIAHRGPDG	AAO90365.1	8	2	6	asnB-1	CBU_0831	Murine	CYTOPLASM(non-PSE)
192	DRTLFKDVRIMPAGH	AAO90365.1	8	5	3	asnB-1	CBU_0831	Murine	CYTOPLASM(non-PSE)
193	RTLFKDVRIMPAGHF	AAO90365.1	8	5	3	asnB-1	CBU_0831	Murine	CYTOPLASM(non-PSE)
408	KNLFKVLAPIAEEVK	AAO90365.1	8	7	1	asnB-1	CBU_0831	Murine	CYTOPLASM(non-PSE)
528	KMMSRYVPDNVAHAP	AAO90365.1	8	4	4	asnB-1	CBU_0831	Murine	CYTOPLASM(non-PSE)
529	MMSRYVPDNVAHAPK	AAO90365.1	7	1	6	asnB-1	CBU_0831	Murine	CYTOPLASM(non-PSE)
530	MSRYVPDNVAHAPKQ	AAO90365.1	8	2	6	asnB-1	CBU_0831	Murine	CYTOPLASM(non-PSE)
531	SRYVPDNVAHAPKQG	AAO90365.1	8	4	4	asnB-1	CBU_0831	Murine	CYTOPLASM(non-PSE)
156	AYSIVAGSPAKVIGK	AAO90366.1	5	0	5		CBU_0832	Murine	CYTOPLASM(non-PSE)
30	ILRDQLMYSQAQKQT	AAO90368.1	8	4	4		CBU_0834	Murine	CYTOPLASM(non-PSE)
31	LRDQLMYSQAQKQTA	AAO90368.1	8	2	6		CBU_0834	Murine	CYTOPLASM(non-PSE)
32	RDQLMYSQAQKQTAE	AAO90368.1	8	0	8		CBU_0834	Murine	CYTOPLASM(non-PSE)
33	DQLMYSQAQKQTAEV	AAO90368.1	8	4	4		CBU_0834	Murine	CYTOPLASM(non-PSE)
110	LNKIRFIGVDISSSV	AAO90368.1	8	4	4		CBU_0834	Murine	CYTOPLASM(non-PSE)
111	NKIRFIGVDISSSVE	AAO90368.1	8	4	4		CBU_0834	Murine	CYTOPLASM(non-PSE)
242	PEEIKSLNIPAGKIN	AAO90368.1	7	2	5		CBU_0834	Murine	CYTOPLASM(non-PSE)
308	KLEIERIDIEPAGIS	AAO90368.1	7	2	5		CBU_0834	Murine	CYTOPLASM(non-PSE)
472	PNVLNLTDVEKAYED	AAO90371.1	8	5	3		CBU_0837	Murine	PSE-Membrane
143	LYRYADIVTANSHGA	AAO90372.2	7	2	5		CBU_0838	Murine	PSE-Membrane
144	YRYADIVTANSHGAI	AAO90372.2	8	3	5		CBU_0838	Murine	PSE-Membrane
145	RYADIVTANSHGAIV	AAO90372.2	8	4	4		CBU_0838	Murine	PSE-Membrane
146	YADIVTANSHGAIVA	AAO90372.2	8	4	4		CBU_0838	Murine	PSE-Membrane
135	RVTNEYQKTHPIVAK	AAO90373.1	7	2	5		CBU_0839	Murine	CYTOPLASM(non-PSE)
136	VTNEYQKTHPIVAKI	AAO90373.1	7	1	6		CBU_0839	Murine	CYTOPLASM(non-PSE)
137	TNEYQKTHPIVAKIE	AAO90373.1	8	1	7		CBU_0839	Murine	CYTOPLASM(non-PSE)
138	NEYQKTHPIVAKIEP	AAO90373.1	7	2	5		CBU_0839	Murine	CYTOPLASM(non-PSE)
181	KLGLIYNGVEVEKYN	AAO90373.1	8	7	1		CBU_0839	Murine	CYTOPLASM(non-PSE)
192	EKYNIHYNKPAIKRS	AAO90373.1	7	2	5		CBU_0839	Murine	CYTOPLASM(non-PSE)
15	KKEQYQKVAAKMADQ	AAO90374.1	8	1	7	asnB-2	CBU_0840	Murine	CYTOPLASM(non-PSE)
16	KEQYQKVAAKMADQI	AAO90374.1	8	1	7	asnB-2	CBU_0840	Murine	CYTOPLASM(non-PSE)
164	FSSQLKALAAHPVWN	AAO90374.1	8	5	3	asnB-2	CBU_0840	Murine	CYTOPLASM(non-PSE)
165	SSQLKALAAHPVWNV	AAO90374.1	8	4	4	asnB-2	CBU_0840	Murine	CYTOPLASM(non-PSE)
419	AWDKFANVIPRKLRP	AAO90374.1	8	4	4	asnB-2	CBU_0840	Murine	CYTOPLASM(non-PSE)
420	WDKFANVIPRKLRPS	AAO90374.1	8	4	4	asnB-2	CBU_0840	Murine	CYTOPLASM(non-PSE)
421	DKFANVIPRKLRPSS	AAO90374.1	8	5	3	asnB-2	CBU_0840	Murine	CYTOPLASM(non-PSE)
16	LSHRLSLAKAAKVAN	AAO90375.1	8	5	3		CBU_0841	Murine	PSE-Membrane
17	SHRLSLAKAAKVANY	AAO90375.1	8	5	3		CBU_0841	Murine	PSE-Membrane
18	HRLSLAKAAKVANYD	AAO90375.1	8	6	2		CBU_0841	Murine	PSE-Membrane
92	IKPVLYGGIAARLAG	AAO90375.1	6	0	6		CBU_0841	Murine	PSE-Membrane
93	KPVLYGGIAARLAGV	AAO90375.1	6	0	6		CBU_0841	Murine	PSE-Membrane
94	PVLYGGIAARLAGVP	AAO90375.1	6	0	6		CBU_0841	Murine	PSE-Membrane
208	GVGEFVEAAKILKQK	AAO90375.1	7	0	7		CBU_0841	Murine	PSE-Membrane
209	VGEFVEAAKILKQKK	AAO90375.1	8	1	7		CBU_0841	Murine	PSE-Membrane
210	GEFVEAAKILKQKKI	AAO90375.1	8	1	7		CBU_0841	Murine	PSE-Membrane
2	KKIVSIIGARPQFIK	AAO90376.1	8	3	5	wecB	CBU_0842	Murine	CYTOPLASM(non-PSE)
3	KIVSIIGARPQFIKV	AAO90376.1	7	2	5	wecB	CBU_0842	Murine	CYTOPLASM(non-PSE)
4	IVSIIGARPQFIKVA	AAO90376.1	6	1	5	wecB	CBU_0842	Murine	CYTOPLASM(non-PSE)
23	EIHGKFRHIIIHTGQ	AAO90376.1	8	2	6	wecB	CBU_0842	Murine	CYTOPLASM(non-PSE)
24	IHGKFRHIIIHTGQH	AAO90376.1	8	1	7	wecB	CBU_0842	Murine	CYTOPLASM(non-PSE)
25	HGKFRHIIIHTGQHY	AAO90376.1	8	1	7	wecB	CBU_0842	Murine	CYTOPLASM(non-PSE)
26	GKFRHIIIHTGQHYD	AAO90376.1	8	2	6	wecB	CBU_0842	Murine	CYTOPLASM(non-PSE)
105	CAKKLHFAVTHVEAG	AAO90376.1	8	3	5	wecB	CBU_0842	Murine	CYTOPLASM(non-PSE)
106	AKKLHFAVTHVEAGL	AAO90376.1	8	4	4	wecB	CBU_0842	Murine	CYTOPLASM(non-PSE)
107	KKLHFAVTHVEAGLR	AAO90376.1	8	5	3	wecB	CBU_0842	Murine	CYTOPLASM(non-PSE)
108	KLHFAVTHVEAGLRS	AAO90376.1	8	8	0	wecB	CBU_0842	Murine	CYTOPLASM(non-PSE)
301	LGKPVITSKVEWHAE	AAO90377.2	8	8	0		CBU_0843	Murine	CYTOPLASM(non-PSE)
78	QKHLFDTVVHLAAQA	AAO90378.2	8	8	0		CBU_0844	Murine	CYTOPLASM(non-PSE)
91	QAGVRYSLTNPYAYV	AAO90378.2	7	2	5		CBU_0844	Murine	CYTOPLASM(non-PSE)
99	TNPYAYVDSNLVGFA	AAO90378.2	7	2	5		CBU_0844	Murine	CYTOPLASM(non-PSE)
242	EPNSAYSANQPNPAK	AAO90378.2	7	1	6		CBU_0844	Murine	CYTOPLASM(non-PSE)
243	PNSAYSANQPNPAKS	AAO90378.2	8	2	6		CBU_0844	Murine	CYTOPLASM(non-PSE)
244	NSAYSANQPNPAKSN	AAO90378.2	8	2	6		CBU_0844	Murine	CYTOPLASM(non-PSE)
245	SAYSANQPNPAKSNA	AAO90378.2	7	1	6		CBU_0844	Murine	CYTOPLASM(non-PSE)
12	GLGYVGLPVAVAFSR	AAO90379.1	8	8	0		CBU_0845	Murine	CYTOPLASM(non-PSE)
74	KADFYIVAVPTPIDQ	AAO90379.1	8	3	5		CBU_0845	Murine	CYTOPLASM(non-PSE)
75	ADFYIVAVPTPIDQS	AAO90379.1	8	3	5		CBU_0845	Murine	CYTOPLASM(non-PSE)
76	DFYIVAVPTPIDQSK	AAO90379.1	7	1	6		CBU_0845	Murine	CYTOPLASM(non-PSE)
146	TLGYSPERINPSDKT	AAO90379.1	7	2	5		CBU_0845	Murine	CYTOPLASM(non-PSE)
189	ITAGIYRAPSIRTAE	AAO90379.1	8	3	5		CBU_0845	Murine	CYTOPLASM(non-PSE)
190	TAGIYRAPSIRTAEA	AAO90379.1	8	1	7		CBU_0845	Murine	CYTOPLASM(non-PSE)
191	AGIYRAPSIRTAEAA	AAO90379.1	8	3	5		CBU_0845	Murine	CYTOPLASM(non-PSE)
193	IYRAPSIRTAEAAKV	AAO90379.1	6	1	5		CBU_0845	Murine	CYTOPLASM(non-PSE)
194	YRAPSIRTAEAAKVI	AAO90379.1	8	3	5		CBU_0845	Murine	CYTOPLASM(non-PSE)
195	RAPSIRTAEAAKVIE	AAO90379.1	8	2	6		CBU_0845	Murine	CYTOPLASM(non-PSE)
196	APSIRTAEAAKVIEN	AAO90379.1	8	0	8		CBU_0845	Murine	CYTOPLASM(non-PSE)
197	PSIRTAEAAKVIENT	AAO90379.1	8	2	6		CBU_0845	Murine	CYTOPLASM(non-PSE)
198	SIRTAEAAKVIENTQ	AAO90379.1	6	1	5		CBU_0845	Murine	CYTOPLASM(non-PSE)
272	QRYGYNPQVILAGRR	AAO90379.1	8	7	1		CBU_0845	Murine	CYTOPLASM(non-PSE)
273	RYGYNPQVILAGRRI	AAO90379.1	8	8	0		CBU_0845	Murine	CYTOPLASM(non-PSE)
300	IKQMIHAGYTIKGAK	AAO90379.1	8	5	3		CBU_0845	Murine	CYTOPLASM(non-PSE)
301	KQMIHAGYTIKGAKV	AAO90379.1	8	5	3		CBU_0845	Murine	CYTOPLASM(non-PSE)
305	HAGYTIKGAKVAVLG	AAO90379.1	8	2	6		CBU_0845	Murine	CYTOPLASM(non-PSE)
306	AGYTIKGAKVAVLGL	AAO90379.1	8	4	4		CBU_0845	Murine	CYTOPLASM(non-PSE)
21	NTQLIIDAANQAYQE	AAO90391.1	8	3	5	nadE	CBU_0858	Murine	CYTOPLASM(non-PSE)
74	ADKVKNTTVVVGYPD	AAO90391.1	8	4	4	nadE	CBU_0858	Murine	CYTOPLASM(non-PSE)
103	DGKIVATYAKHELPN	AAO90391.1	8	2	6	nadE	CBU_0858	Murine	CYTOPLASM(non-PSE)
152	WLENPIKQSVAAGAQ	AAO90391.1	8	2	6	nadE	CBU_0858	Murine	CYTOPLASM(non-PSE)
153	LENPIKQSVAAGAQL	AAO90391.1	8	2	6	nadE	CBU_0858	Murine	CYTOPLASM(non-PSE)
154	ENPIKQSVAAGAQLI	AAO90391.1	8	2	6	nadE	CBU_0858	Murine	CYTOPLASM(non-PSE)
387	NKKDAIVLTTGNKSE	AAO90391.1	8	5	3	nadE	CBU_0858	Murine	CYTOPLASM(non-PSE)
388	KKDAIVLTTGNKSEM	AAO90391.1	8	5	3	nadE	CBU_0858	Murine	CYTOPLASM(non-PSE)
389	KDAIVLTTGNKSEMA	AAO90391.1	8	4	4	nadE	CBU_0858	Murine	CYTOPLASM(non-PSE)
435	RNTISRVIPERVLER	AAO90391.1	8	5	3	nadE	CBU_0858	Murine	CYTOPLASM(non-PSE)
126	LSAIFEIKDIKAIKA	AAO90393.2	7	2	5		CBU_0860	Murine	CYTOPLASM(non-PSE)
127	SAIFEIKDIKAIKAF	AAO90393.2	7	2	5		CBU_0860	Murine	CYTOPLASM(non-PSE)
130	FEIKDIKAIKAFLQG	AAO90393.2	7	2	5		CBU_0860	Murine	CYTOPLASM(non-PSE)
131	EIKDIKAIKAFLQGV	AAO90393.2	7	2	5		CBU_0860	Murine	CYTOPLASM(non-PSE)
132	IKDIKAIKAFLQGVN	AAO90393.2	7	2	5		CBU_0860	Murine	CYTOPLASM(non-PSE)
133	KDIKAIKAFLQGVNL	AAO90393.2	7	2	5		CBU_0860	Murine	CYTOPLASM(non-PSE)
44	RRQLAYSIDKVHKAH	AAO90397.1	8	4	4	rpsF	CBU_0864	Murine	CYTOPLASM(non-PSE)
45	RQLAYSIDKVHKAHY	AAO90397.1	8	2	6	rpsF	CBU_0864	Murine	CYTOPLASM(non-PSE)
46	QLAYSIDKVHKAHYL	AAO90397.1	8	4	4	rpsF	CBU_0864	Murine	CYTOPLASM(non-PSE)
153	SAEFVHHLAPIATGG	AAO90399.1	8	5	3		CBU_0866	Murine	MEMBRANE(non-PSE)
195	RLQMEFTAIRINPVV	AAO90399.1	7	2	5		CBU_0866	Murine	MEMBRANE(non-PSE)
196	LQMEFTAIRINPVVA	AAO90399.1	8	1	7		CBU_0866	Murine	MEMBRANE(non-PSE)
197	QMEFTAIRINPVVAG	AAO90399.1	8	1	7		CBU_0866	Murine	MEMBRANE(non-PSE)
198	MEFTAIRINPVVAGL	AAO90399.1	8	0	8		CBU_0866	Murine	MEMBRANE(non-PSE)
199	EFTAIRINPVVAGLL	AAO90399.1	8	6	2		CBU_0866	Murine	MEMBRANE(non-PSE)
69	PLDVLTIAEALKARE	AAO90401.1	8	4	4	dnaB	CBU_0868	Murine	CYTOPLASM(non-PSE)
70	LDVLTIAEALKAREQ	AAO90401.1	8	3	5	dnaB	CBU_0868	Murine	CYTOPLASM(non-PSE)
71	DVLTIAEALKAREQL	AAO90401.1	8	3	5	dnaB	CBU_0868	Murine	CYTOPLASM(non-PSE)
104	AANIVAYADIVRERA	AAO90401.1	8	4	4	dnaB	CBU_0868	Murine	CYTOPLASM(non-PSE)
151	QRVFHIAESRVRGSG	AAO90401.1	7	2	5	dnaB	CBU_0868	Murine	CYTOPLASM(non-PSE)
152	RVFHIAESRVRGSGP	AAO90401.1	8	2	6	dnaB	CBU_0868	Murine	CYTOPLASM(non-PSE)
157	AESRVRGSGPIAIGP	AAO90401.1	5	0	5	dnaB	CBU_0868	Murine	CYTOPLASM(non-PSE)
209	DGDLIVVAGRPSMGK	AAO90401.1	8	5	3	dnaB	CBU_0868	Murine	CYTOPLASM(non-PSE)
221	MGKTVFAINIAEVAA	AAO90401.1	8	8	0	dnaB	CBU_0868	Murine	CYTOPLASM(non-PSE)
222	GKTVFAINIAEVAAI	AAO90401.1	8	8	0	dnaB	CBU_0868	Murine	CYTOPLASM(non-PSE)
223	KTVFAINIAEVAAIK	AAO90401.1	8	7	1	dnaB	CBU_0868	Murine	CYTOPLASM(non-PSE)
225	VFAINIAEVAAIKGN	AAO90401.1	8	6	2	dnaB	CBU_0868	Murine	CYTOPLASM(non-PSE)
464	FKGWRHVKDFKVGDR	AAO90401.1	8	4	4	dnaB	CBU_0868	Murine	CYTOPLASM(non-PSE)
474	KVGDRLAIAHQVPEP	AAO90401.1	6	1	5	dnaB	CBU_0868	Murine	CYTOPLASM(non-PSE)
39	GHGLVRVAKALSDAN	AAO90402.1	8	3	5	alr	CBU_0869	Murine	CYTOPLASM(non-PSE)
40	HGLVRVAKALSDANA	AAO90402.1	8	3	5	alr	CBU_0869	Murine	CYTOPLASM(non-PSE)
137	SPAVYNQLKTSSSIQ	AAO90402.1	8	8	0	alr	CBU_0869	Murine	CYTOPLASM(non-PSE)
138	PAVYNQLKTSSSIQK	AAO90402.1	8	7	1	alr	CBU_0869	Murine	CYTOPLASM(non-PSE)
230	KIEKKFRPVMTLSAK	AAO90402.1	8	2	6	alr	CBU_0869	Murine	CYTOPLASM(non-PSE)
231	IEKKFRPVMTLSAKI	AAO90402.1	8	2	6	alr	CBU_0869	Murine	CYTOPLASM(non-PSE)
232	EKKFRPVMTLSAKII	AAO90402.1	8	2	6	alr	CBU_0869	Murine	CYTOPLASM(non-PSE)
240	TLSAKIIAIKNRRQN	AAO90402.1	7	2	5	alr	CBU_0869	Murine	CYTOPLASM(non-PSE)
241	LSAKIIAIKNRRQND	AAO90402.1	7	2	5	alr	CBU_0869	Murine	CYTOPLASM(non-PSE)
242	SAKIIAIKNRRQNDS	AAO90402.1	7	2	5	alr	CBU_0869	Murine	CYTOPLASM(non-PSE)
243	AKIIAIKNRRQNDSV	AAO90402.1	7	2	5	alr	CBU_0869	Murine	CYTOPLASM(non-PSE)
54	KKTIAPKAPQKEPPP	AAO90405.1	6	1	5		CBU_0873	Murine	CYTOPLASM(non-PSE)
81	AEDSVHFAKPGLQHK	AAO90405.1	8	2	6		CBU_0873	Murine	CYTOPLASM(non-PSE)
82	EDSVHFAKPGLQHKV	AAO90405.1	8	2	6		CBU_0873	Murine	CYTOPLASM(non-PSE)
169	PDVLAFHSTSPKQGG	AAO90405.1	8	4	4		CBU_0873	Murine	CYTOPLASM(non-PSE)
170	DVLAFHSTSPKQGGT	AAO90405.1	8	5	3		CBU_0873	Murine	CYTOPLASM(non-PSE)
6	FGKLFTVTTAGESHG	AAO90406.1	8	5	3	aroC	CBU_0874	Murine	CYTOPLASM(non-PSE)
7	GKLFTVTTAGESHGP	AAO90406.1	8	3	5	aroC	CBU_0874	Murine	CYTOPLASM(non-PSE)
129	RETVMRVAAGAIAKK	AAO90406.1	8	5	3	aroC	CBU_0874	Murine	CYTOPLASM(non-PSE)
130	ETVMRVAAGAIAKKY	AAO90406.1	8	5	3	aroC	CBU_0874	Murine	CYTOPLASM(non-PSE)
150	NLTIQGYTAAVGAIR	AAO90406.1	8	6	2	aroC	CBU_0874	Murine	CYTOPLASM(non-PSE)
152	TIQGYTAAVGAIRAE	AAO90406.1	7	2	5	aroC	CBU_0874	Murine	CYTOPLASM(non-PSE)
153	IQGYTAAVGAIRAER	AAO90406.1	8	2	6	aroC	CBU_0874	Murine	CYTOPLASM(non-PSE)
289	SLAFKPASSIRIPGK	AAO90406.1	7	1	6	aroC	CBU_0874	Murine	CYTOPLASM(non-PSE)
30	PVGKIYPLASERSEG	AAO90407.1	7	2	5	asd	CBU_0875	Murine	CYTOPLASM(non-PSE)
31	VGKIYPLASERSEGK	AAO90407.1	7	1	6	asd	CBU_0875	Murine	CYTOPLASM(non-PSE)
66	KVQFAFFSAGAERSA	AAO90407.1	7	2	5	asd	CBU_0875	Murine	CYTOPLASM(non-PSE)
67	VQFAFFSAGAERSAE	AAO90407.1	7	2	5	asd	CBU_0875	Murine	CYTOPLASM(non-PSE)
68	QFAFFSAGAERSAEY	AAO90407.1	7	2	5	asd	CBU_0875	Murine	CYTOPLASM(non-PSE)
117	ALENYRYRNIIANPN	AAO90407.1	7	1	6	asd	CBU_0875	Murine	CYTOPLASM(non-PSE)
118	LENYRYRNIIANPNC	AAO90407.1	7	2	5	asd	CBU_0875	Murine	CYTOPLASM(non-PSE)
119	ENYRYRNIIANPNCS	AAO90407.1	7	2	5	asd	CBU_0875	Murine	CYTOPLASM(non-PSE)
120	NYRYRNIIANPNCST	AAO90407.1	7	2	5	asd	CBU_0875	Murine	CYTOPLASM(non-PSE)
240	PVFFAHSEAVHIETR	AAO90407.1	6	1	5	asd	CBU_0875	Murine	CYTOPLASM(non-PSE)
296	VGRIRRDISHPNGLD	AAO90407.1	6	1	5	asd	CBU_0875	Murine	CYTOPLASM(non-PSE)
314	VADNIRKGAALNAVQ	AAO90407.1	8	5	3	asd	CBU_0875	Murine	CYTOPLASM(non-PSE)
213	PQTEFFIITARTEPS	AAO90416.2	8	3	5		CBU_0885	Murine	CYTOPLASM(non-PSE)
214	QTEFFIITARTEPST	AAO90416.2	8	2	6		CBU_0885	Murine	CYTOPLASM(non-PSE)
215	TEFFIITARTEPSTP	AAO90416.2	8	2	6		CBU_0885	Murine	CYTOPLASM(non-PSE)
216	EFFIITARTEPSTPG	AAO90416.2	8	2	6		CBU_0885	Murine	CYTOPLASM(non-PSE)
217	FFIITARTEPSTPGK	AAO90416.2	8	5	3		CBU_0885	Murine	CYTOPLASM(non-PSE)
170	AVYVNGVNVEPLTQK	AAO90419.2	6	1	5	dsbA	CBU_0889	Murine	CYTOPLASM(non-PSE)
101	STDDVSASANAVVSH	AAO90421.1	6	0	6		CBU_0891	Murine	PSE-Membrane
102	TDDVSASANAVVSHD	AAO90421.1	6	1	5		CBU_0891	Murine	PSE-Membrane
267	PAKINLARTYIAMED	AAO90421.1	8	4	4		CBU_0891	Murine	PSE-Membrane
273	ARTYIAMEDPVSARK	AAO90421.1	8	3	5		CBU_0891	Murine	PSE-Membrane
274	RTYIAMEDPVSARKV	AAO90421.1	8	4	4		CBU_0891	Murine	PSE-Membrane
90	KYKDRLSAAQKATEE	AAO90422.1	8	4	4	accD	CBU_0893	Murine	CYTOPLASM(non-PSE)
110	VYKGNIYGNPIVAAA	AAO90422.1	8	6	2	accD	CBU_0893	Murine	CYTOPLASM(non-PSE)
111	YKGNIYGNPIVAAAF	AAO90422.1	8	5	3	accD	CBU_0893	Murine	CYTOPLASM(non-PSE)
112	KGNIYGNPIVAAAFN	AAO90422.1	8	3	5	accD	CBU_0893	Murine	CYTOPLASM(non-PSE)
93	FIEAFKFIEDNRNHQ	AAO90423.1	8	4	4	folC	CBU_0894	Murine	CYTOPLASM(non-PSE)
94	IEAFKFIEDNRNHQP	AAO90423.1	8	3	5	folC	CBU_0894	Murine	CYTOPLASM(non-PSE)
177	AGIIRRHKPVIGGDP	AAO90423.1	7	2	5	folC	CBU_0894	Murine	CYTOPLASM(non-PSE)
97	PKKVVKVNNPHSLES	AAO90424.2	7	2	5	dedD	CBU_0895	Murine	PSE-Membrane
163	IGPEINRDKINKIQK	AAO90424.2	6	1	5	dedD	CBU_0895	Murine	PSE-Membrane
164	GPEINRDKINKIQKE	AAO90424.2	7	2	5	dedD	CBU_0895	Murine	PSE-Membrane
187	GVIKKYYPVIPAKAE	AAO90424.2	8	1	7	dedD	CBU_0895	Murine	PSE-Membrane
188	VIKKYYPVIPAKAER	AAO90424.2	8	0	8	dedD	CBU_0895	Murine	PSE-Membrane
189	IKKYYPVIPAKAERF	AAO90424.2	8	0	8	dedD	CBU_0895	Murine	PSE-Membrane
190	KKYYPVIPAKAERFR	AAO90424.2	8	1	7	dedD	CBU_0895	Murine	PSE-Membrane
191	KYYPVIPAKAERFRE	AAO90424.2	8	3	5	dedD	CBU_0895	Murine	PSE-Membrane
60	LQTWIVSSSIRYAVA	AAO90425.1	8	6	2	dedE	CBU_0896	Murine	PSE-Membrane
167	SYEHLYHFVKTVAEA	AAO90433.1	8	8	0		CBU_0904	Murine	CYTOPLASM(non-PSE)
168	YEHLYHFVKTVAEAG	AAO90433.1	8	6	2		CBU_0904	Murine	CYTOPLASM(non-PSE)
169	EHLYHFVKTVAEAGC	AAO90433.1	8	8	0		CBU_0904	Murine	CYTOPLASM(non-PSE)
229	NGGIKTIEAINDHLR	AAO90433.1	7	2	5		CBU_0904	Murine	CYTOPLASM(non-PSE)
232	IKTIEAINDHLREVD	AAO90433.1	5	0	5		CBU_0904	Murine	CYTOPLASM(non-PSE)
1	MATIHIHPDNPQARL	AAO90438.1	5	0	5		CBU_0909	Murine	CYTOPLASM(non-PSE)
81	ANPVFRFLKAHTPGP	AAO90438.1	8	4	4		CBU_0909	Murine	CYTOPLASM(non-PSE)
82	NPVFRFLKAHTPGPY	AAO90438.1	8	5	3		CBU_0909	Murine	CYTOPLASM(non-PSE)
95	PYTFILSATRAVPRQ	AAO90438.1	7	2	5		CBU_0909	Murine	CYTOPLASM(non-PSE)
19	TVLRTIAGNNALPSP	AAO90440.2	8	4	4		CBU_0911	Murine	CYTOPLASM(non-PSE)
20	VLRTIAGNNALPSPA	AAO90440.2	8	2	6		CBU_0911	Murine	CYTOPLASM(non-PSE)
21	LRTIAGNNALPSPAF	AAO90440.2	8	2	6		CBU_0911	Murine	CYTOPLASM(non-PSE)
22	RTIAGNNALPSPAFL	AAO90440.2	8	5	3		CBU_0911	Murine	CYTOPLASM(non-PSE)
9	DKEIRAISDYVVNHK	AAO90441.1	7	1	6	prpD	CBU_0912	Murine	CYTOPLASM(non-PSE)
134	KDIFVSMIKAHEIQG	AAO90441.1	8	3	5	prpD	CBU_0912	Murine	CYTOPLASM(non-PSE)
135	DIFVSMIKAHEIQGV	AAO90441.1	8	4	4	prpD	CBU_0912	Murine	CYTOPLASM(non-PSE)
255	QGKSFKFQRPYRSYV	AAO90441.1	8	5	3	prpD	CBU_0912	Murine	CYTOPLASM(non-PSE)
434	NSLFTHFTKAQAEKI	AAO90441.1	8	4	4	prpD	CBU_0912	Murine	CYTOPLASM(non-PSE)
435	SLFTHFTKAQAEKIQ	AAO90441.1	8	3	5	prpD	CBU_0912	Murine	CYTOPLASM(non-PSE)
436	LFTHFTKAQAEKIQL	AAO90441.1	7	2	5	prpD	CBU_0912	Murine	CYTOPLASM(non-PSE)
94	VGLDINTNHVRSARS	AAO90442.1	8	4	4		CBU_0913	Murine	CYTOPLASM(non-PSE)
95	GLDINTNHVRSARSG	AAO90442.1	8	3	5		CBU_0913	Murine	CYTOPLASM(non-PSE)
108	SLPERYKTIEAGISA	AAO90443.1	7	1	6		CBU_0914	Murine	MEMBRANE(non-PSE)
109	LPERYKTIEAGISAF	AAO90443.1	8	2	6		CBU_0914	Murine	MEMBRANE(non-PSE)
110	PERYKTIEAGISAFW	AAO90443.1	8	3	5		CBU_0914	Murine	MEMBRANE(non-PSE)
251	SKRIQKMITPLIEES	AAO90443.1	8	6	2		CBU_0914	Murine	MEMBRANE(non-PSE)
252	KRIQKMITPLIEEST	AAO90443.1	8	7	1		CBU_0914	Murine	MEMBRANE(non-PSE)
150	NGTRYQAIRGAIDNG	AAO90444.1	8	4	4	enhB.1	CBU_0915	Murine	SECRETED
107	MVENINVSLSQRASR	AAO90445.1	8	5	3		CBU_0916	Murine	CYTOPLASM(non-PSE)
108	VENINVSLSQRASRS	AAO90445.1	8	3	5		CBU_0916	Murine	CYTOPLASM(non-PSE)
259	FLQEAYHFTSTQAAS	AAO90449.1	7	2	5		CBU_0922	Murine	MEMBRANE(non-PSE)
260	LQEAYHFTSTQAASL	AAO90449.1	7	2	5		CBU_0922	Murine	MEMBRANE(non-PSE)
261	QEAYHFTSTQAASLI	AAO90449.1	7	2	5		CBU_0922	Murine	MEMBRANE(non-PSE)
117	SLPDLIEAAPAYQQK	AAO90450.1	8	4	4		CBU_0923	Murine	MEMBRANE(non-PSE)
118	LPDLIEAAPAYQQKL	AAO90450.1	8	3	5		CBU_0923	Murine	MEMBRANE(non-PSE)
119	PDLIEAAPAYQQKLY	AAO90450.1	8	3	5		CBU_0923	Murine	MEMBRANE(non-PSE)
219	LPDAFASIANYLAKH	AAO90452.1	8	6	2		CBU_0925	Murine	SECRETED
220	PDAFASIANYLAKHG	AAO90452.1	8	2	6		CBU_0925	Murine	SECRETED
13	GGGINGAGVARDAAG	AAO90458.2	8	2	6	glpD	CBU_0931	Murine	CYTOPLASM(non-PSE)
153	DDARLVVTNALGAKA	AAO90458.2	8	6	2	glpD	CBU_0931	Murine	CYTOPLASM(non-PSE)
154	DARLVVTNALGAKAK	AAO90458.2	8	3	5	glpD	CBU_0931	Murine	CYTOPLASM(non-PSE)
155	ARLVVTNALGAKAKG	AAO90458.2	8	3	5	glpD	CBU_0931	Murine	CYTOPLASM(non-PSE)
156	RLVVTNALGAKAKGA	AAO90458.2	8	6	2	glpD	CBU_0931	Murine	CYTOPLASM(non-PSE)
197	TKRETIVFAKAIVNA	AAO90458.2	8	7	1	glpD	CBU_0931	Murine	CYTOPLASM(non-PSE)
198	KRETIVFAKAIVNAA	AAO90458.2	8	2	6	glpD	CBU_0931	Murine	CYTOPLASM(non-PSE)
199	RETIVFAKAIVNAAG	AAO90458.2	8	1	7	glpD	CBU_0931	Murine	CYTOPLASM(non-PSE)
200	ETIVFAKAIVNAAGA	AAO90458.2	8	3	5	glpD	CBU_0931	Murine	CYTOPLASM(non-PSE)
243	PKWYKGNHAYILQNP	AAO90458.2	6	0	6	glpD	CBU_0931	Murine	CYTOPLASM(non-PSE)
257	PDKRVIFAIPYKNDF	AAO90458.2	8	6	2	glpD	CBU_0931	Murine	CYTOPLASM(non-PSE)
258	DKRVIFAIPYKNDFT	AAO90458.2	8	6	2	glpD	CBU_0931	Murine	CYTOPLASM(non-PSE)
315	IRSSYAGVRALFDDK	AAO90458.2	7	1	6	glpD	CBU_0931	Murine	CYTOPLASM(non-PSE)
316	RSSYAGVRALFDDKS	AAO90458.2	7	1	6	glpD	CBU_0931	Murine	CYTOPLASM(non-PSE)
317	SSYAGVRALFDDKSE	AAO90458.2	7	2	5	glpD	CBU_0931	Murine	CYTOPLASM(non-PSE)
382	MGSAWTASTPLPGGD	AAO90458.2	7	2	5	glpD	CBU_0931	Murine	CYTOPLASM(non-PSE)
383	GSAWTASTPLPGGDL	AAO90458.2	7	2	5	glpD	CBU_0931	Murine	CYTOPLASM(non-PSE)
35	NGDLVGVKPKVTNLG	AAO90463.1	8	5	3		CBU_0936	Murine	SECRETED
108	KGYNVFAKIGAAQVS	AAO90463.1	8	6	2		CBU_0936	Murine	SECRETED
52	TKRIDYLQAQINELR	AAO90464.2	8	2	6		CBU_0937	Murine	SECRETED
54	RIDYLQAQINELRTQ	AAO90464.2	8	3	5		CBU_0937	Murine	SECRETED
109	GSDLIINVPTVREDA	AAO90464.2	7	2	5		CBU_0937	Murine	SECRETED
110	SDLIINVPTVREDAR	AAO90464.2	8	2	6		CBU_0937	Murine	SECRETED
179	EFDTYVQANPWVSGY	AAO90464.2	7	2	5		CBU_0937	Murine	SECRETED
443	RHDVNYTRNAISTGT	AAO90464.2	8	5	3		CBU_0937	Murine	SECRETED
220	KNTFNATLTADADLN	AAO90465.2	7	2	5		CBU_0939	Murine	PSE-Membrane
371	INEFLAQANALLTHR	AAO90465.2	8	7	1		CBU_0939	Murine	PSE-Membrane
440	NYTLTAAYTKSGAPP	AAO90465.2	8	7	1		CBU_0939	Murine	PSE-Membrane
57	KNAKIQVVDVRAAED	AAO90469.2	7	1	6		CBU_0943	Murine	CYTOPLASM(non-PSE)
58	NAKIQVVDVRAAEDY	AAO90469.2	7	1	6		CBU_0943	Murine	CYTOPLASM(non-PSE)
59	AKIQVVDVRAAEDYK	AAO90469.2	7	1	6		CBU_0943	Murine	CYTOPLASM(non-PSE)
10	NAVIYQAKSGKIAFR	AAO90472.1	7	2	5	rhuM	CBU_0946	Murine	CYTOPLASM(non-PSE)
243	GKKDLYSSVEEKAAH	AAO90472.1	8	6	2	rhuM	CBU_0946	Murine	CYTOPLASM(non-PSE)
22	MRPSFQSMRVIEISK	AAO90473.1	8	7	1		CBU_0948	Murine	CYTOPLASM(non-PSE)
23	RPSFQSMRVIEISKT	AAO90473.1	8	6	2		CBU_0948	Murine	CYTOPLASM(non-PSE)
109	AELERAIRAVHSGQR	AAO90478.1	8	2	6	gacA.3	CBU_0955	Murine	CYTOPLASM(non-PSE)
110	ELERAIRAVHSGQRY	AAO90478.1	7	1	6	gacA.3	CBU_0955	Murine	CYTOPLASM(non-PSE)
129	IASRLALSKTTAAKS	AAO90478.1	8	7	1	gacA.3	CBU_0955	Murine	CYTOPLASM(non-PSE)
130	ASRLALSKTTAAKSP	AAO90478.1	8	4	4	gacA.3	CBU_0955	Murine	CYTOPLASM(non-PSE)
132	RLALSKTTAAKSPFD	AAO90478.1	8	4	4	gacA.3	CBU_0955	Murine	CYTOPLASM(non-PSE)
169	AKQLHITAKTVNSHR	AAO90478.1	8	3	5	gacA.3	CBU_0955	Murine	CYTOPLASM(non-PSE)
170	KQLHITAKTVNSHRY	AAO90478.1	8	4	4	gacA.3	CBU_0955	Murine	CYTOPLASM(non-PSE)
171	QLHITAKTVNSHRYR	AAO90478.1	8	3	5	gacA.3	CBU_0955	Murine	CYTOPLASM(non-PSE)
94	GEKFYYKAYVRVGVS	AAO90479.1	8	5	3		CBU_0956	Murine	PSE-Membrane
95	EKFYYKAYVRVGVST	AAO90479.1	8	5	3		CBU_0956	Murine	PSE-Membrane
155	SIGVYDTEKAYHGRH	AAO90480.1	8	7	1		CBU_0957	Murine	PSE-Membrane
156	IGVYDTEKAYHGRHG	AAO90480.1	8	7	1		CBU_0957	Murine	PSE-Membrane
368	NLGKIKKIEPNTNPQ	AAO90480.1	8	5	3		CBU_0957	Murine	PSE-Membrane
369	LGKIKKIEPNTNPQN	AAO90480.1	8	2	6		CBU_0957	Murine	PSE-Membrane
370	GKIKKIEPNTNPQNK	AAO90480.1	8	4	4		CBU_0957	Murine	PSE-Membrane
77	PKTQSFKGLNPQKQN	AAO90486.2	8	5	3		CBU_0964	Murine	CYTOPLASM(non-PSE)
78	KTQSFKGLNPQKQNV	AAO90486.2	8	3	5		CBU_0964	Murine	CYTOPLASM(non-PSE)
79	TQSFKGLNPQKQNVA	AAO90486.2	8	1	7		CBU_0964	Murine	CYTOPLASM(non-PSE)
80	QSFKGLNPQKQNVAP	AAO90486.2	8	6	2		CBU_0964	Murine	CYTOPLASM(non-PSE)
184	FGQVIKQFAPAVSPP	AAO90486.2	8	3	5		CBU_0964	Murine	CYTOPLASM(non-PSE)
185	GQVIKQFAPAVSPPL	AAO90486.2	8	4	4		CBU_0964	Murine	CYTOPLASM(non-PSE)
186	QVIKQFAPAVSPPLP	AAO90486.2	7	2	5		CBU_0964	Murine	CYTOPLASM(non-PSE)
408	AIGFYFSTVRRFDRK	AAO90487.1	7	2	5	cydA-2	CBU_0965	Murine	PSE-Membrane
502	GPDGVAAQYSNPNKK	AAO90487.1	8	5	3	cydA-2	CBU_0965	Murine	PSE-Membrane
503	PDGVAAQYSNPNKKA	AAO90487.1	8	4	4	cydA-2	CBU_0965	Murine	PSE-Membrane
225	GIKGYVVTSGINPAE	AAO90488.1	6	1	5	cydB	CBU_0966	Murine	MEMBRANE(non-PSE)
226	IKGYVVTSGINPAEF	AAO90488.1	6	1	5	cydB	CBU_0966	Murine	MEMBRANE(non-PSE)
227	KGYVVTSGINPAEFS	AAO90488.1	7	2	5	cydB	CBU_0966	Murine	MEMBRANE(non-PSE)
240	FSNPLMKAVEVQKGA	AAO90488.1	7	2	5	cydB	CBU_0966	Murine	MEMBRANE(non-PSE)
241	SNPLMKAVEVQKGAW	AAO90488.1	8	2	6	cydB	CBU_0966	Murine	MEMBRANE(non-PSE)
242	NPLMKAVEVQKGAWL	AAO90488.1	6	1	5	cydB	CBU_0966	Murine	MEMBRANE(non-PSE)
361	LRGKVTAAYVESNKD	AAO90488.1	6	0	6	cydB	CBU_0966	Murine	MEMBRANE(non-PSE)
362	RGKVTAAYVESNKDA	AAO90488.1	7	1	6	cydB	CBU_0966	Murine	MEMBRANE(non-PSE)
363	GKVTAAYVESNKDAY	AAO90488.1	6	1	5	cydB	CBU_0966	Murine	MEMBRANE(non-PSE)
167	GVEKFTARVTHTAER	AAO90492.1	8	3	5		CBU_0970	Murine	PSE-Membrane
168	VEKFTARVTHTAERK	AAO90492.1	8	3	5		CBU_0970	Murine	PSE-Membrane
169	EKFTARVTHTAERKG	AAO90492.1	7	2	5		CBU_0970	Murine	PSE-Membrane
265	GAGLIHASPALLSTF	AAO90492.1	8	4	4		CBU_0970	Murine	PSE-Membrane
266	AGLIHASPALLSTFY	AAO90492.1	8	5	3		CBU_0970	Murine	PSE-Membrane
333	ENEDVEAAAPSVSGT	AAO90492.1	6	1	5		CBU_0970	Murine	PSE-Membrane
334	NEDVEAAAPSVSGTI	AAO90492.1	6	1	5		CBU_0970	Murine	PSE-Membrane
42	VSSFNAEMVKAGHDK	AAO90494.1	8	7	1		CBU_0972	Murine	CYTOPLASM(non-PSE)
165	LTAEVFNAVAAEKIG	AAO90498.1	8	4	4		CBU_0976	Murine	CYTOPLASM(non-PSE)
166	TAEVFNAVAAEKIGL	AAO90498.1	8	4	4		CBU_0976	Murine	CYTOPLASM(non-PSE)
190	GNVQIAIDAVLAARQ	AAO90504.1	8	3	5		CBU_0982	Murine	CYTOPLASM(non-PSE)
212	SKQGIAAIIITKGNP	AAO90504.1	7	1	6		CBU_0982	Murine	CYTOPLASM(non-PSE)
213	KQGIAAIIITKGNPD	AAO90504.1	8	2	6		CBU_0982	Murine	CYTOPLASM(non-PSE)
214	QGIAAIIITKGNPDG	AAO90504.1	7	2	5		CBU_0982	Murine	CYTOPLASM(non-PSE)
216	IAAIIITKGNPDGHV	AAO90504.1	6	1	5		CBU_0982	Murine	CYTOPLASM(non-PSE)
104	PPSVGIIATHPLFGP	AAO90505.1	8	6	2		CBU_0984	Murine	CYTOPLASM(non-PSE)
105	PSVGIIATHPLFGPD	AAO90505.1	8	3	5		CBU_0984	Murine	CYTOPLASM(non-PSE)
106	SVGIIATHPLFGPDS	AAO90505.1	8	3	5		CBU_0984	Murine	CYTOPLASM(non-PSE)
180	NFEHYLRAKVYLATR	AAO90506.1	8	6	2		CBU_0985	Murine	CYTOPLASM(non-PSE)
181	FEHYLRAKVYLATRS	AAO90506.1	8	4	4		CBU_0985	Murine	CYTOPLASM(non-PSE)
182	EHYLRAKVYLATRSS	AAO90506.1	8	8	0		CBU_0985	Murine	CYTOPLASM(non-PSE)
186	RAKVYLATRSSLSRQ	AAO90506.1	8	1	7		CBU_0985	Murine	CYTOPLASM(non-PSE)
187	AKVYLATRSSLSRQQ	AAO90506.1	8	2	6		CBU_0985	Murine	CYTOPLASM(non-PSE)
24	IKSIYGIHAVSGVLD	AAO90507.2	8	5	3		CBU_0986	Murine	CYTOPLASM(non-PSE)
138	ANAFGVRAVIAPKDR	AAO90507.2	7	2	5		CBU_0986	Murine	CYTOPLASM(non-PSE)
139	NAFGVRAVIAPKDRA	AAO90507.2	8	3	5		CBU_0986	Murine	CYTOPLASM(non-PSE)
140	AFGVRAVIAPKDRAV	AAO90507.2	8	3	5		CBU_0986	Murine	CYTOPLASM(non-PSE)
141	FGVRAVIAPKDRAVG	AAO90507.2	8	5	3		CBU_0986	Murine	CYTOPLASM(non-PSE)
142	GVRAVIAPKDRAVGV	AAO90507.2	8	6	2		CBU_0986	Murine	CYTOPLASM(non-PSE)
28	GPPHFYVNVNKIPNP	AAO90508.2	8	2	6		CBU_0987	Murine	PSE-Lipoprotein
29	PPHFYVNVNKIPNPK	AAO90508.2	8	5	3		CBU_0987	Murine	PSE-Lipoprotein
60	VNGKRYHVLKTARGY	AAO90508.2	7	2	5		CBU_0987	Murine	PSE-Lipoprotein
61	NGKRYHVLKTARGYQ	AAO90508.2	8	1	7		CBU_0987	Murine	PSE-Lipoprotein
62	GKRYHVLKTARGYQR	AAO90508.2	8	1	7		CBU_0987	Murine	PSE-Lipoprotein
63	KRYHVLKTARGYQRR	AAO90508.2	7	2	5		CBU_0987	Murine	PSE-Lipoprotein
82	QKTIASNPEVVASAP	AAO90522.1	8	6	2	lolC	CBU_1001	Murine	MEMBRANE(non-PSE)
112	GATVLGVVPSQEKKV	AAO90522.1	8	5	3	lolC	CBU_1001	Murine	MEMBRANE(non-PSE)
228	IKNLYQAQSVTQQLQ	AAO90522.1	8	8	0	lolC	CBU_1001	Murine	MEMBRANE(non-PSE)
229	KNLYQAQSVTQQLQK	AAO90522.1	8	8	0	lolC	CBU_1001	Murine	MEMBRANE(non-PSE)
395	TIYPAFIAFRTEPAE	AAO90522.1	8	4	4	lolC	CBU_1001	Murine	MEMBRANE(non-PSE)
396	IYPAFIAFRTEPAEA	AAO90522.1	8	2	6	lolC	CBU_1001	Murine	MEMBRANE(non-PSE)
397	YPAFIAFRTEPAEAL	AAO90522.1	8	3	5	lolC	CBU_1001	Murine	MEMBRANE(non-PSE)
398	PAFIAFRTEPAEALR	AAO90522.1	8	3	5	lolC	CBU_1001	Murine	MEMBRANE(non-PSE)
[truncated: 3,296 more rows]
