# Supplementary material for: Proteome-wide analysis of Coxiella burnetii for conserved T-cell epitopes with presentation across multiple host species
Source: BMC Bioinformatics. 2021 Jun 2;22:296. doi: 10.1186/s12859-021-04181-w (PMC8170629; doi:10.1186/s12859-021-04181-w)
Supplement: Supplementary file 6 — Additional file 6. Condensed MHCII epitopes. Pos indicates the position within the protein in which the NetMHCIIpan 4.0 15mer generated peptide begins. GenBank ID, gene name, and locus tag are protein specific information originating from NCBI. Location of proteins was annotated using the Inmembrane program, where PSE stands for potentially surface exposed protein. [file 12859_2021_4181_MOESM6_ESM.xlsx]

## Sheet: MHCII Consolidated
Proteome-wide Analysis of Coxiella burnetii for Conserved T-cell epitopes with Presentation Across Multiple Host Species
Lindsay M.W. Piel1, Codie J. Durfee1, Stephen N. White1,2,3
1 USDA-ARS Animal Disease Research Unit, Pullman, WA 99164, USA
2 Department of Veterinary Microbiology & Pathology, Washington State University, Pullman, WA 99164, USA
3 Center for Reproductive Biology, Washington State University, Pullman, WA 99164, USA
Correspondence: Stephen.White@usda.gov
Pos	GenBank ID	Peptide	Gene Name	Locus Tag	Location
206	AAO89571.1	FKRFYRSLNALLIDD	dnaA	CBU_0001	CYTOPLASM(non-PSE)
242	AAO89573.2	DLQRGYTQAGPQRAD	recF	CBU_0003	CYTOPLASM(non-PSE)
160	AAO89585.2	VSGFRGKEAAYVDKL		CBU_0015	CYTOPLASM(non-PSE)
527	AAO89591.1	LQGNYESIKANPNFT		CBU_0021	CYTOPLASM(non-PSE)
729	AAO89591.1	RSPYEVTHTALNTTR		CBU_0021	CYTOPLASM(non-PSE)
99	AAO89593.2	DATYRDMAIQAANKD		CBU_0023	CYTOPLASM(non-PSE)
294	AAO89604.1	QSAIEYATISPSEID		CBU_0035	CYTOPLASM(non-PSE)
450	AAO89610.1	SKKTFSFAKTQALPH		CBU_0041	CYTOPLASM(non-PSE)
3	AAO89611.2	KQAIKRAKILAVKNN	hemH	CBU_0042	CYTOPLASM(non-PSE)
336	AAO89611.2	HPQWVNAIAKMAKKS	hemH	CBU_0042	CYTOPLASM(non-PSE)
270	AAO89615.2	RAKVTYISPEAEYTP		CBU_0048	PSE-Lipoprotein
307	AAO89615.2	KNALKFHAGQPVDVY		CBU_0048	PSE-Lipoprotein
255	AAO89616.1	TLVKQYKIAKIERQL		CBU_0049	PSE-Membrane
293	AAO89616.1	NKRVIKNITPLNRDE		CBU_0049	PSE-Membrane
338	AAO89616.1	QSLITFAKNNALAKD		CBU_0049	PSE-Membrane
192	AAO89623.1	QASYDQAIAQEIQDR		CBU_0056	SECRETED
406	AAO89630.2	ERAYQVSAANTGAVN	kdtA	CBU_0063	PSE-Membrane
441	AAO89631.2	RDKNFQAIMPLRGKI	parE	CBU_0064	CYTOPLASM(non-PSE)
84	AAO89632.1	GGGFRSALAAESIKK		CBU_0065	CYTOPLASM(non-PSE)
169	AAO89656.2	STKIAYVLVQASSEN	tolB	CBU_0090	PSE-Membrane
219	AAO89656.2	GNKIAYVSFEGHRAA	tolB	CBU_0090	PSE-Membrane
108	ACI15237.1	YDSIIKFAKANKLRI		CBU_0095a	CYTOPLASM(non-PSE)
3	AAO89664.1	KKAIRTAVHAALVED	nadC	CBU_0098	CYTOPLASM(non-PSE)
105	AAO89678.1	KKIIKLIKDQKLKVQ	yajQ	CBU_0114	CYTOPLASM(non-PSE)
291	AAO89682.2	VNKPFTIALALESGR	ftsI	CBU_0118	PSE-Membrane
426	AAO89682.2	RKPVTFVKVNESPQG	ftsI	CBU_0118	PSE-Membrane
508	AAO89682.2	NPRLVVAVVIRDPQG	ftsI	CBU_0118	PSE-Membrane
168	AAO89683.2	DSNLKISVAHPNNPQ		CBU_0119	PSE-Membrane
218	AAO89683.2	CNEMYHAANFARNKE		CBU_0119	PSE-Membrane
342	AAO89683.2	KQVYKIVHTVKNGKR		CBU_0119	PSE-Membrane
265	AAO89687.1	KDDRVSSVIASAIQP	murE	CBU_0123	CYTOPLASM(non-PSE)
443	AAO89687.1	AEAIRYAVQMAAVND	murE	CBU_0123	CYTOPLASM(non-PSE)
318	AAO89688.1	QKGYRGAIIIDDSYN	murF	CBU_0124	CYTOPLASM(non-PSE)
105	AAO89700.1	MKEYQSIAVAGAHGK	murC	CBU_0136	PSE-Membrane
221	AAO89700.1	DDPILREIAPLLSRR	murC	CBU_0136	PSE-Membrane
340	AAO89700.1	HPNEIKATLAAARAA	murC	CBU_0136	PSE-Membrane
215	AAO89702.1	YPKIIGANINRVEHV	ftsQ	CBU_0138	PSE-Membrane
112	AAO89704.2	VDRVIDAAKAVAIPA	ftsA	CBU_0140	CYTOPLASM(non-PSE)
226	AAO89704.2	EGAIRHTHVIPIAGD	ftsA	CBU_0140	CYTOPLASM(non-PSE)
259	AAO89704.2	QIKIKYASVLPEEVN	ftsA	CBU_0140	CYTOPLASM(non-PSE)
752	AAO89711.2	TKAYKAKEAKADPKA	secA	CBU_0147	CYTOPLASM(non-PSE)
884	AAO89711.2	TQPFVRSQPKVGRNE	secA	CBU_0147	CYTOPLASM(non-PSE)
366	AAO89719.1	GEIRDFETASIAVRA	pilB	CBU_0155	CYTOPLASM(non-PSE)
57	AAO89723.2	EKAVRGTISNRFNKN		CBU_0159	CYTOPLASM(non-PSE)
268	AAO89723.2	VNDIAAMHSQKIGNA		CBU_0159	CYTOPLASM(non-PSE)
152	AAO89725.1	KKNFYQLPINKVIDR		CBU_0165	PSE-Membrane
26	AAO89739.1	DPLKIIATHGEPIPT		CBU_0179	CYTOPLASM(non-PSE)
18	AAO89743.2	EKYLRGVETVKENRE		CBU_0183	CYTOPLASM(non-PSE)
101	AAO89753.2	NAYITYAKAYADHFN		CBU_0193	CYTOPLASM(non-PSE)
748	AAO89757.1	VRAIRTMKTSPIVPQ		CBU_0197	PSE-Membrane
127	AAO89759.1	TDGFLYSNAKLEKQG	coaA	CBU_0199	CYTOPLASM(non-PSE)
283	AAO89774.2	LAAIIHTKTNVIDDQ		CBU_0215	PSE-Cellwall
20	AAO89783.2	KKRWYVIHTYSGDEN	nusG	CBU_0225	CYTOPLASM(non-PSE)
57	AAO89785.1	DQAIRGATVLPHGSG	rplA	CBU_0227	CYTOPLASM(non-PSE)
43	AAO89796.1	TDGYRAFQVAYGKKS	rplC	CBU_0238	CYTOPLASM(non-PSE)
47	AAO89804.1	RRDIARVKTLLGEKE	rpmC	CBU_0246	CYTOPLASM(non-PSE)
137	AAO89811.1	ADKQRVSQVAANIRE	rplF	CBU_0253	CYTOPLASM(non-PSE)
179	AAO89821.1	RRVTYSVENARVEKR	rpoA	CBU_0263	CYTOPLASM(non-PSE)
211	AAO89821.1	PEEAIRFAAAVLQHQ	rpoA	CBU_0263	CYTOPLASM(non-PSE)
134	AAO89828.1	DLVIYSIASPRRVHP		CBU_0270	CYTOPLASM(non-PSE)
49	AAO89832.1	GQRRYVESLSAYARQ	uvrA	CBU_0274	CYTOPLASM(non-PSE)
382	AAO89832.1	ERRYRETESQAVREE	uvrA	CBU_0274	CYTOPLASM(non-PSE)
794	AAO89832.1	DAREFFDAIPVIARK	uvrA	CBU_0274	CYTOPLASM(non-PSE)
108	AAO89844.1	PNEIIEVSTFRANAE	pcnB	CBU_0286	CYTOPLASM(non-PSE)
28	AAO89853.2	HEPYRYTSGILSPIY	pyrE	CBU_0296	CYTOPLASM(non-PSE)
203	AAO89855.1	GDQINIINSAKATAT	murI	CBU_0298	CYTOPLASM(non-PSE)
24	AAO89860.1	QAYLMAFSAHRAQKR	spoT	CBU_0303	CYTOPLASM(non-PSE)
538	AAO89860.1	VAQRIAAVAEEAEAE	spoT	CBU_0303	CYTOPLASM(non-PSE)
149	AAO89864.1	GVAYTYNRANAGLPT		CBU_0307	SECRETED
400	AAO89870.2	PKRIVHVVKAHETIA		CBU_0313	PSE-Cellwall
27	AAO89875.1	DPAYTYALTLGDQDN	enhA.2	CBU_0318	SECRETED
6	AAO89879.1	NHRIKTIIAAQSQIP		CBU_0323	CYTOPLASM(non-PSE)
439	AAO89880.2	SDENIRTASVAAFSI		CBU_0324	PSE-Membrane
106	AAO89886.2	TPEMEYAAIRENQKR	thiC	CBU_0330	CYTOPLASM(non-PSE)
460	AAO89886.2	KEGLIAYKIAAHAAD	thiC	CBU_0330	CYTOPLASM(non-PSE)
232	AAO89887.2	HPRYRLYIVPRAHHI		CBU_0331	CYTOPLASM(non-PSE)
35	AAO89890.1	AASIITTITAQNAEQ	thiDE	CBU_0334	CYTOPLASM(non-PSE)
384	AAO89890.1	HTLYELSRAHAIQPS	thiDE	CBU_0334	CYTOPLASM(non-PSE)
142	AAO89891.1	QEKYRTATIKNLKTA		CBU_0335	CYTOPLASM(non-PSE)
168	AAO89891.1	PNDYRLNSAAPYKIS		CBU_0335	CYTOPLASM(non-PSE)
300	AAO89894.2	NTKYILANPQSATDD	pepN	CBU_0338	CYTOPLASM(non-PSE)
223	AAO89907.1	TMVRFEGVKAVHDVH	czcD.1	CBU_0352	MEMBRANE(non-PSE)
132	AAO89934.2	FRDYLKSHPAEAKKY	grpB	CBU_0381	CYTOPLASM(non-PSE)
131	AAO89936.2	DYIWHFVDGHPIQNQ	tag	CBU_0383	CYTOPLASM(non-PSE)
1009	AAO89941.1	KSIIERVKALVSVDK		CBU_0388	CYTOPLASM(non-PSE)
64	AAO89942.1	RRIIHPNKAARLKSR	rpsT	CBU_0389	CYTOPLASM(non-PSE)
257	AAO89944.2	KKSYRGVASLGVRPT	ribF	CBU_0391	CYTOPLASM(non-PSE)
38	AAO89964.1	AYRYYLVAANRRSAE	pilE	CBU_0412	PSE-Membrane
27	AAO89970.1	GDGLFETIKAEKNEL		CBU_0418	CYTOPLASM(non-PSE)
109	AAO89971.1	KPIDWYIADVQKADA		CBU_0419	PSE-Membrane
198	AAO89971.1	YLNFIWAQTLRAQRK		CBU_0419	PSE-Membrane
246	AAO89971.1	KHGYRFISLPEALQD		CBU_0419	PSE-Membrane
260	AAO89971.1	DPYYKYAKSNSTEST		CBU_0419	PSE-Membrane
84	AAO89977.1	NATDFEYSETQPIET		CBU_0425	CYTOPLASM(non-PSE)
140	AAO89977.1	SQLFRTIDAILVKTS		CBU_0425	CYTOPLASM(non-PSE)
59	AAO89978.2	REDFHQTKTNVAHMK		CBU_0426	MEMBRANE(non-PSE)
78	AAO89993.1	YSPLIASIKVNRRGD	rplS	CBU_0442	CYTOPLASM(non-PSE)
49	AAO90003.2	AAAIHFARSEAIKRH	fimT	CBU_0453	PSE-Membrane
58	AAO90011.1	HTPYLNTIPAETEAQ	pdhA	CBU_0461	CYTOPLASM(non-PSE)
362	AAO90011.1	DPQKVYAAYTEAMKD	pdhA	CBU_0461	CYTOPLASM(non-PSE)
508	AAO90011.1	IRDRIVPIVADEART	pdhA	CBU_0461	CYTOPLASM(non-PSE)
843	AAO90011.1	AKMVVYTALKALADQ	pdhA	CBU_0461	CYTOPLASM(non-PSE)
246	AAO90031.1	NKALAAIKANGVYAA		CBU_0482	SECRETED
189	AAO90035.1	LRYWEAVKQAAVAKP		CBU_0486	CYTOPLASM(non-PSE)
467	AAO90035.1	PVKITIVPNQYMETP		CBU_0486	CYTOPLASM(non-PSE)
507	AAO90035.1	TKVFKTEAPQKQEIR		CBU_0486	CYTOPLASM(non-PSE)
516	AAO90035.1	QKQEIRALSEPAIQQ		CBU_0486	CYTOPLASM(non-PSE)
47	AAO90038.2	PFRIRAYRSAARLID		CBU_0490	CYTOPLASM(non-PSE)
543	AAO90038.2	GIKMVVSTDAHSINQ		CBU_0490	CYTOPLASM(non-PSE)
127	AAO90040.1	RPAIIAAFPTKNERE	plsX	CBU_0492	CYTOPLASM(non-PSE)
164	AAO90040.1	MGSILSSAAHNIRNP	plsX	CBU_0492	CYTOPLASM(non-PSE)
38	AAO90046.1	DKAIQQVSTIKVPPG		CBU_0498	PSE-Membrane
134	AAO90046.1	ENPYIHHTIDRLSDQ		CBU_0498	PSE-Membrane
70	AAO90053.1	RRGIYWTLARKEDDR		CBU_0505	CYTOPLASM(non-PSE)
100	AAO90063.2	TPALKAAIVHKLKRD	aspB	CBU_0517	CYTOPLASM(non-PSE)
619	AAO90064.1	EAKYIAMTPKQLAKE	uvrB	CBU_0518	CYTOPLASM(non-PSE)
645	AAO90064.1	ARNLEFEEAAAVRDK	uvrB	CBU_0518	CYTOPLASM(non-PSE)
161	AAO90067.2	DHYFFHDTIAKAASE		CBU_0521	CYTOPLASM(non-PSE)
240	AAO90070.2	GRIYVRAKTEIETTK	gyrA	CBU_0524	CYTOPLASM(non-PSE)
14	AAO90075.1	LLGITFAALNPQKVA		CBU_0529	MEMBRANE(non-PSE)
88	AAO90076.2	DRAIRVHQNLIARPQ		CBU_0530	CYTOPLASM(non-PSE)
6	AAO90077.1	PKVIVAIDAGTVEQA	pyrF	CBU_0531	CYTOPLASM(non-PSE)
88	AAO90078.2	EGNFKSIEALSSVPG		CBU_0532	SECRETED
115	AAO90089.1	LLERKYEAAQSEIEQ		CBU_0543	PSE-Membrane
521	AAO90093.1	SKKYIIALIKRNNFK		CBU_0547	CYTOPLASM(non-PSE)
63	AAO90094.1	DEEVIFHITHPYEEK		CBU_0548	CYTOPLASM(non-PSE)
304	AAO90095.2	RGFYISSQAQDTFTR	rodA	CBU_0549	MEMBRANE(non-PSE)
208	AAO90101.2	KTVLTYIKAHKLYQQ	nadD	CBU_0556	CYTOPLASM(non-PSE)
320	AAO90110.1	PQALIFAIAREISPP		CBU_0566	MEMBRANE(non-PSE)
574	AAO90130.1	VQAYYIAQVEKTARR		CBU_0586	CYTOPLASM(non-PSE)
725	AAO90130.1	RSIFVATGAKPNIAY		CBU_0586	CYTOPLASM(non-PSE)
799	AAO90130.1	HPVFHGSVVKAIASA		CBU_0586	CYTOPLASM(non-PSE)
984	AAO90130.1	GHRVFYVALIEKAEE		CBU_0586	CYTOPLASM(non-PSE)
101	AAO90143.1	RDEFTVNIALIERHE	cysQ-1	CBU_0599	CYTOPLASM(non-PSE)
248	AAO90143.1	NPAFVAIGDVAQKEK	cysQ-1	CBU_0599	CYTOPLASM(non-PSE)
65	AAO90152.1	SPPFEFVLAALASKK		CBU_0608	CYTOPLASM(non-PSE)
257	AAO90155.1	DKKHVYITIHLVEGP	yaeT	CBU_0611	PSE-Membrane
320	AAO90155.1	GDRGYAFARVNVIPT	yaeT	CBU_0611	PSE-Membrane
125	AAO90165.1	NSAVKAVEPLISNPR		CBU_0621	CYTOPLASM(non-PSE)
88	AAO90170.1	QGVIFAAKIGQELSR		CBU_0626	CYTOPLASM(non-PSE)
385	AAO90170.1	RDQFVQSTNHLSREK		CBU_0626	CYTOPLASM(non-PSE)
225	AAO90173.1	YDSYHRAISVLGKSH	putA	CBU_0629	CYTOPLASM(non-PSE)
275	AAO90180.1	FGSYQVVTTKPSEQR		CBU_0636	MEMBRANE(non-PSE)
84	AAO90181.1	DDKIRSSVASNLIDE		CBU_0637	CYTOPLASM(non-PSE)
230	AAO90181.1	KGALTAAKAQRDFFN		CBU_0637	CYTOPLASM(non-PSE)
237	AAO90187.1	AESIIVFHGNEADKK	ribD	CBU_0643	CYTOPLASM(non-PSE)
243	AAO90211.1	YNRYSAIIVKQVDKK	dapD	CBU_0667	CYTOPLASM(non-PSE)
216	AAO90215.1	NDIYVQSTKAFQATE	rfbA	CBU_0671	CYTOPLASM(non-PSE)
142	AAO90219.1	TPGIVSVFAGRVADS		CBU_0675	CYTOPLASM(non-PSE)
102	AAO90220.1	FEPMVKAAKAAGVKR		CBU_0676	CYTOPLASM(non-PSE)
294	AAO90222.1	ADGYRLIKVDTLDNS		CBU_0678	CYTOPLASM(non-PSE)
353	AAO90222.1	PPQVFKVADSQVASR		CBU_0678	CYTOPLASM(non-PSE)
123	AAO90224.1	VQPGFIRAAEFPAEQ		CBU_0680	CYTOPLASM(non-PSE)
103	AAO90225.1	QVIYISSDAVYADSD		CBU_0681	CYTOPLASM(non-PSE)
497	AAO90229.1	PVDIKYDTNNLAQSA		CBU_0685	CYTOPLASM(non-PSE)
57	AAO90232.1	PEYVFLAAARVGGIN	wcaG	CBU_0688	CYTOPLASM(non-PSE)
133	AAO90232.1	TNRAYSTAKIAGIEH	wcaG	CBU_0688	CYTOPLASM(non-PSE)
154	AAO90235.2	EEAYHSVEINPARIV		CBU_0691	CYTOPLASM(non-PSE)
492	AAO90243.1	EDGYLTIEPPLMRRA		CBU_0699	CYTOPLASM(non-PSE)
143	AAO90246.1	HGSVAYNTAKAALAA		CBU_0702	CYTOPLASM(non-PSE)
20	AAO90248.1	NRSFRRSLANRLGGE	rfbI	CBU_0704	CYTOPLASM(non-PSE)
102	AAO90256.2	SSAIIASEYAPSQRR		CBU_0713	MEMBRANE(non-PSE)
20	AAO90257.2	DEIIARARAFHAKEG		CBU_0714	CYTOPLASM(non-PSE)
42	AAO90264.2	DGRVLYAVKTNPEKH		CBU_0722	CYTOPLASM(non-PSE)
54	AAO90264.2	EKHVIQAVHAHGVTA		CBU_0722	CYTOPLASM(non-PSE)
107	AAO90269.1	GTDYVALKALTATAP		CBU_0729	PSE-Membrane
115	AAO90275.1	TGDVVIATGAVRDEY		CBU_0735	CYTOPLASM(non-PSE)
89	AAO90276.1	KLSIKYYPASALNGN		CBU_0736	SECRETED
71	AAO90290.1	TPSFYVHPSEASHGD		CBU_0750	CYTOPLASM(non-PSE)
412	AAO90291.1	GAEIRRVSSHVYAAR	murA	CBU_0751	CYTOPLASM(non-PSE)
97	AAO90293.1	YGVNVYEVANQIRDK		CBU_0753	PSE-Membrane
140	AAO90296.2	RQRDYETAFVAHNGR		CBU_0756	CYTOPLASM(non-PSE)
205	AAO90297.2	KRRAYVAAANRGSYV		CBU_0758	PSE-Lipoprotein
87	AAO90307.1	GGAFTIARAIKEMER	prpB	CBU_0771	CYTOPLASM(non-PSE)
230	AAO90317.1	DNSAFRTTHPIYAKL		CBU_0782	MEMBRANE(non-PSE)
279	AAO90321.2	VERWYAVYPSHAIIN		CBU_0787	CYTOPLASM(non-PSE)
278	AAO90323.2	QLEIQRQKAEAANKA		CBU_0789	CYTOPLASM(non-PSE)
694	AAO90323.2	EQFIFRAKAEKEAKS		CBU_0789	CYTOPLASM(non-PSE)
17	AAO90328.1	TNKKFSAAITNEARG		CBU_0794	CYTOPLASM(non-PSE)
218	AAO90328.1	NSRIEQLKTARIRKR		CBU_0794	CYTOPLASM(non-PSE)
178	AAO90332.1	NAQLRLAQAAVEKAK		CBU_0798	PSE-Membrane
346	AAO90341.1	ERNITFALAVNVSRK		CBU_0807	CYTOPLASM(non-PSE)
144	AAO90353.1	DEKRIISATTQELPA		CBU_0819	CYTOPLASM(non-PSE)
72	AAO90356.1	RDSVRSSIANRLGLK		CBU_0822	CYTOPLASM(non-PSE)
441	AAO90358.1	PSNYTGFAAELAKKI	purB	CBU_0824	CYTOPLASM(non-PSE)
311	AAO90363.2	LIEWRRSHIAEVEQR		CBU_0829	CYTOPLASM(non-PSE)
530	AAO90365.1	MSRYVPDNVAHAPKQ	asnB-1	CBU_0831	CYTOPLASM(non-PSE)
32	AAO90368.1	RDQLMYSQAQKQTAE		CBU_0834	CYTOPLASM(non-PSE)
99	AAO90378.2	TNPYAYVDSNLVGFA		CBU_0844	CYTOPLASM(non-PSE)
75	AAO90379.1	ADFYIVAVPTPIDQS		CBU_0845	CYTOPLASM(non-PSE)
196	AAO90379.1	APSIRTAEAAKVIEN		CBU_0845	CYTOPLASM(non-PSE)
103	AAO90391.1	DGKIVATYAKHELPN	nadE	CBU_0858	CYTOPLASM(non-PSE)
132	AAO90393.2	IKDIKAIKAFLQGVN		CBU_0860	CYTOPLASM(non-PSE)
197	AAO90399.1	QMEFTAIRINPVVAG		CBU_0866	MEMBRANE(non-PSE)
104	AAO90401.1	AANIVAYADIVRERA	dnaB	CBU_0868	CYTOPLASM(non-PSE)
223	AAO90401.1	KTVFAINIAEVAAIK	dnaB	CBU_0868	CYTOPLASM(non-PSE)
39	AAO90402.1	GHGLVRVAKALSDAN	alr	CBU_0869	CYTOPLASM(non-PSE)
242	AAO90402.1	SAKIIAIKNRRQNDS	alr	CBU_0869	CYTOPLASM(non-PSE)
240	AAO90407.1	PVFFAHSEAVHIETR	asd	CBU_0875	CYTOPLASM(non-PSE)
214	AAO90416.2	QTEFFIITARTEPST		CBU_0885	CYTOPLASM(non-PSE)
188	AAO90424.2	VIKKYYPVIPAKAER	dedD	CBU_0895	PSE-Membrane
168	AAO90433.1	YEHLYHFVKTVAEAG		CBU_0904	CYTOPLASM(non-PSE)
229	AAO90433.1	NGGIKTIEAINDHLR		CBU_0904	CYTOPLASM(non-PSE)
9	AAO90441.1	DKEIRAISDYVVNHK	prpD	CBU_0912	CYTOPLASM(non-PSE)
261	AAO90449.1	QEAYHFTSTQAASLI		CBU_0922	MEMBRANE(non-PSE)
220	AAO90452.1	PDAFASIANYLAKHG		CBU_0925	SECRETED
199	AAO90458.2	RETIVFAKAIVNAAG	glpD	CBU_0931	CYTOPLASM(non-PSE)
258	AAO90458.2	DKRVIFAIPYKNDFT	glpD	CBU_0931	CYTOPLASM(non-PSE)
316	AAO90458.2	RSSYAGVRALFDDKS	glpD	CBU_0931	CYTOPLASM(non-PSE)
58	AAO90469.2	NAKIQVVDVRAAEDY		CBU_0943	CYTOPLASM(non-PSE)
94	AAO90479.1	GEKFYYKAYVRVGVS		CBU_0956	PSE-Membrane
408	AAO90487.1	AIGFYFSTVRRFDRK	cydA-2	CBU_0965	PSE-Membrane
362	AAO90488.1	RGKVTAAYVESNKDA	cydB	CBU_0966	MEMBRANE(non-PSE)
168	AAO90492.1	VEKFTARVTHTAERK		CBU_0970	PSE-Membrane
165	AAO90498.1	LTAEVFNAVAAEKIG		CBU_0976	CYTOPLASM(non-PSE)
28	AAO90508.2	GPPHFYVNVNKIPNP		CBU_0987	PSE-Lipoprotein
62	AAO90508.2	GKRYHVLKTARGYQR		CBU_0987	PSE-Lipoprotein
398	AAO90522.1	PAFIAFRTEPAEALR	lolC	CBU_1001	MEMBRANE(non-PSE)
120	AAO90559.1	KGQRYISSAIANRLA	gacA.4	CBU_1043	CYTOPLASM(non-PSE)
266	AAO90573.1	TELFTFSSYPARARR		CBU_1058	CYTOPLASM(non-PSE)
176	AAZ22630.1	KNRWFHVVVVEGRHR		CBU_1059	CYTOPLASM(non-PSE)
129	AAO90574.1	DREWISVVAHRDVPG	scpB	CBU_1060	CYTOPLASM(non-PSE)
194	AAO90577.1	KFNILYAHVHRLAVE		CBU_1063	CYTOPLASM(non-PSE)
378	AAO90577.1	ENKFKTTVARINQRQ		CBU_1063	CYTOPLASM(non-PSE)
234	AAO90588.1	PNGILSNVAVENPSR		CBU_1075	PSE-Membrane
23	AAO90593.1	IKRYRVSTARNGPGE		CBU_1080	CYTOPLASM(non-PSE)
44	AAO90593.1	TPRGWHIIRAKVGEG		CBU_1080	CYTOPLASM(non-PSE)
109	AAO90598.2	SPIKIHAVPLKPDSK		CBU_1085	CYTOPLASM(non-PSE)
236	AAO90598.2	ADMFIAVHADAYKNH		CBU_1085	CYTOPLASM(non-PSE)
254	AAO90601.1	GGAVRMAAEAAARVG		CBU_1088	CYTOPLASM(non-PSE)
452	AAO90601.1	AGVFIHSMAADRAAE		CBU_1088	CYTOPLASM(non-PSE)
132	AAO90607.1	AALYKTGAIARSDYD		CBU_1094	PSE-Membrane
26	AAO90613.2	VAIYLTVPSHPAEPQ		CBU_1100	PSE-Membrane
47	AAO90629.1	DEAYLAAGAKIVDTP	ald	CBU_1116	CYTOPLASM(non-PSE)
2	AAO90637.1	TKQIIKGIIIERSSP		CBU_1124	CYTOPLASM(non-PSE)
24	AAO90641.1	DPHVRYGEIATSTEG	iscU.1	CBU_1128	CYTOPLASM(non-PSE)
151	AAO90644.1	TYEIRMAKLNAVDPR		CBU_1131	CYTOPLASM(non-PSE)
8	AAO90656.1	GVGVVYAAPVTAQAP	yajC	CBU_1143	MEMBRANE(non-PSE)
212	AAO90660.1	VEKIESVRLLPAREY	mfd	CBU_1148	CYTOPLASM(non-PSE)
96	AAO90664.1	YDAIRYVESIPDRHT	trpE	CBU_1152	CYTOPLASM(non-PSE)
86	AAO90668.1	RGPWRYIRSFPILAS		CBU_1157	PSE-Lipoprotein
209	AAO90684.1	IATYIATTAPRLKKA		CBU_1175	MEMBRANE(non-PSE)
310	AAO90694.1	DIPERIVTSEPLEDR	uvrC	CBU_1185	CYTOPLASM(non-PSE)
48	AAO90696.1	LKAYRWARTHGAVKK		CBU_1187	SECRETED
197	AAO90696.1	GGSFVFAYAPQEKND		CBU_1187	SECRETED
244	AAO90700.2	VPKIKRVEPDLVPDA	ftsK	CBU_1191	PSE-Membrane
141	AAO90702.1	GFFYRGKKVAVVGGG	trxB	CBU_1193	CYTOPLASM(non-PSE)
289	AAO90702.1	TDHVYRQAITAAGMG	trxB	CBU_1193	CYTOPLASM(non-PSE)
167	AAO90703.1	KKIYYPAVEKLSPRK		CBU_1194	PSE-Membrane
22	AAO90709.2	GEKITVNKAVLEVPD	icd	CBU_1200	CYTOPLASM(non-PSE)
139	AAO90709.2	LRPVRYFTGVPSPVK	icd	CBU_1200	CYTOPLASM(non-PSE)
163	AAO90710.1	DQARYQTIFAERAGA	queA	CBU_1201	CYTOPLASM(non-PSE)
64	AAO90731.2	RHKIIRQVVDQVNKK	dapA	CBU_1222	CYTOPLASM(non-PSE)
204	AAO90731.2	GKGVISVVANVVPKP	dapA	CBU_1222	CYTOPLASM(non-PSE)
102	AAO90732.1	ERYFYYYRSQSAARA	kdgK	CBU_1223	CYTOPLASM(non-PSE)
42	AAO90735.2	FIRLYYAHVALEDIK		CBU_1226	CYTOPLASM(non-PSE)
81	AAO90735.2	EVKIRVFNPQLDRDG		CBU_1226	CYTOPLASM(non-PSE)
339	AAO90735.2	FIGLYTSDVYRSDPR		CBU_1226	CYTOPLASM(non-PSE)
254	AAO90737.1	EKRFTADAAHELRTP	qseC	CBU_1228	PSE-Membrane
179	AAO90738.1	EKKITITIPQSSPYE		CBU_1229	CYTOPLASM(non-PSE)
581	AAO90739.1	DIPFHAVEIEKLAHR		CBU_1230	CYTOPLASM(non-PSE)
745	AAO90739.1	AKNPIQIMTIHKAKG		CBU_1230	CYTOPLASM(non-PSE)
827	AAO90739.1	ITRLLYVAATRAKES		CBU_1230	CYTOPLASM(non-PSE)
1038	AAO90739.1	RWIIDYKSATPNDEP		CBU_1230	CYTOPLASM(non-PSE)
90	AAO90743.2	LSEIYYAYLQRAPVN		CBU_1234	CYTOPLASM(non-PSE)
132	AAO90748.1	VSIFRYSSVAALVSA		CBU_1239	MEMBRANE(non-PSE)
381	AAO90751.1	DNSFAGVTSLGVNRP		CBU_1242	CYTOPLASM(non-PSE)
373	AAO90752.1	NQIVRKAQALKVGDK	xseA	CBU_1243	CYTOPLASM(non-PSE)
89	AAO90758.1	EEEFERVKAEVERPV		CBU_1249	PSE-Membrane
159	AAO90780.1	VAKYIAVSTQEAALD		CBU_1273	CYTOPLASM(non-PSE)
287	AAO90780.1	NFKYHWAVADYLQRA		CBU_1273	CYTOPLASM(non-PSE)
399	AAO90780.1	VPDYVTLKNQLVAKK		CBU_1273	CYTOPLASM(non-PSE)
13	AAO90782.1	PGRNFVTVKIYTDEG	rspA	CBU_1275	CYTOPLASM(non-PSE)
140	AAO90782.1	EKGYLAIRAQTGVPG	rspA	CBU_1275	CYTOPLASM(non-PSE)
13	AAO90784.2	LRKPVRVTKVYRIRE	eda	CBU_1277	CYTOPLASM(non-PSE)
68	AAO90785.1	AKGIQFIAINSNDIE		CBU_1278	CYTOPLASM(non-PSE)
41	AAO90787.2	RPKVIAAIAEARAHG	greA	CBU_1280	CYTOPLASM(non-PSE)
66	AAO90792.1	KQWIAALIAEKVDPQ		CBU_1286	CYTOPLASM(non-PSE)
94	AAO90808.1	RVVSFWTDKINPATG	omlA	CBU_1302	PSE-Lipoprotein
170	AAO90837.1	KKLLRFSIANTIKQF		CBU_1334	PSE-Membrane
174	AAO90840.1	EEEYIHSVIELALKH	dnaE	CBU_1337	CYTOPLASM(non-PSE)
255	AAO90852.2	DSDFIAFLKNQAADE		CBU_1349	CYTOPLASM(non-PSE)
133	AAO90853.1	DKPMKTVVADRLGKA	glmM	CBU_1350	CYTOPLASM(non-PSE)
40	AAO90861.1	VENWKYTNVTPIAEQ	sufD	CBU_1358	CYTOPLASM(non-PSE)
294	AAO90861.1	QQNYKGVLADKSRAV	sufD	CBU_1358	CYTOPLASM(non-PSE)
59	AAO90863.2	LKAYRHWVTLEAPQW	sufB	CBU_1360	CYTOPLASM(non-PSE)
83	AAO90863.2	YQAISYYAAPKSKKK	sufB	CBU_1360	CYTOPLASM(non-PSE)
22	AAO90864.1	KTERYSAAQIARTTP		CBU_1361	CYTOPLASM(non-PSE)
134	AAO90865.1	EGLFRYTLAKGNQIN	czcD.2	CBU_1362	MEMBRANE(non-PSE)
22	AAO90866.1	FDQIIQFAAIRTDEA		CBU_1363	CYTOPLASM(non-PSE)
32	AAO90876.1	GCERYHVITAQPRKT	pabB	CBU_1373	CYTOPLASM(non-PSE)
134	AAO90876.1	DEQLRHIQTQLITPA	pabB	CBU_1373	CYTOPLASM(non-PSE)
306	AAO90878.1	DNGYRSIHTAVIGPE	relA	CBU_1375	CYTOPLASM(non-PSE)
58	AAO90887.1	GNFFRGAALQAAGIN	pyrH	CBU_1384	CYTOPLASM(non-PSE)
130	AAO90914.2	SDEVMYISTDANVSK		CBU_1416	CYTOPLASM(non-PSE)
121	AAO90916.1	EVAYVRFASVYRSFQ		CBU_1418	CYTOPLASM(non-PSE)
241	AAO90920.1	DSRFRVIRAVKNRFG	radA	CBU_1422	CYTOPLASM(non-PSE)
414	AAO90920.1	KHGFKRAIVPKANAP	radA	CBU_1422	CYTOPLASM(non-PSE)
110	AAO90931.1	QRQFRGMVVAVDNEE		CBU_1434	CYTOPLASM(non-PSE)
73	AAO90948.1	GQTLVGAKAEALKEE		CBU_1451	PSE-Membrane
168	AAO90965.2	NIDIYYHTAEGQLIP		CBU_1468	PSE-Membrane
567	AAO90965.2	QLRIVASHANISGNP		CBU_1468	PSE-Membrane
608	AAO90965.2	ANGFKFLKAAPLSVA		CBU_1468	PSE-Membrane
700	AAO90965.2	PIAFHIATLNPSSQS		CBU_1468	PSE-Membrane
951	AAO90965.2	LKQWKITHALEGGKG		CBU_1468	PSE-Membrane
247	AAO90967.1	PTKRFATITLQPSAH	mreC	CBU_1470	PSE-Membrane
183	AAO90968.1	LSGIVYAESVRIGGD	mreB	CBU_1471	CYTOPLASM(non-PSE)
33	AAO90976.2	NNYHRIVTFEAAEAG		CBU_1479	MEMBRANE(non-PSE)
169	AAO90977.1	RQSIRYYHTAAAIKN		CBU_1480	PSE-Membrane
113	AAO90980.1	GTYILYATHIAAMAP		CBU_1483	MEMBRANE(non-PSE)
49	AAO90987.2	GARSITADTALRLAK	higA	CBU_1490	CYTOPLASM(non-PSE)
426	AAO90990.2	YPPRIVANTVAFNAK		CBU_1493	CYTOPLASM(non-PSE)
486	AAO90990.2	KEILYGIETHPNPSP		CBU_1493	CYTOPLASM(non-PSE)
145	AAO90991.2	PEEKQIDAAKAAGAP	pdxJ	CBU_1494	CYTOPLASM(non-PSE)
178	AAO90991.2	NQQLKRIADAAAYAD	pdxJ	CBU_1494	CYTOPLASM(non-PSE)
73	AAO91003.1	DEFYVTAQVDAYNEK		CBU_1506	CYTOPLASM(non-PSE)
390	AAO91005.1	RGKFKIYIADPAIAP		CBU_1508	CYTOPLASM(non-PSE)
304	AAO91006.1	NPVFSYHTIEIRRHH	tilS	CBU_1509	CYTOPLASM(non-PSE)
87	AAO91007.1	HGDRHYSQASAIIGG	accA	CBU_1510	CYTOPLASM(non-PSE)
53	AAO91012.1	EQPGYSYIVAAKLKV		CBU_1515	CYTOPLASM(non-PSE)
60	AAO91014.1	YDHFEAFKSAFAEHR		CBU_1517	CYTOPLASM(non-PSE)
105	AAO91027.1	REKAYRAVIENNEGA		CBU_1530	PSE-Membrane
142	AAO91027.1	QSVYYTTLEQREAKS		CBU_1530	PSE-Membrane
67	AAO91034.2	NHKIETLKAVLSKEK		CBU_1537	PSE-Membrane
129	AAO91034.2	YQAKLATERAELADH		CBU_1537	PSE-Membrane
226	AAO91047.2	EVSDFEAALAAARDE	ptsP	CBU_1550	PSE-Membrane
721	AAO91047.2	IRNFEMAHAKELLDE	ptsP	CBU_1550	PSE-Membrane
90	AAO91053.1	TGSFISTVSPHVTKE		CBU_1556	MEMBRANE(non-PSE)
552	AAO91053.1	HEPIVANEAPVNYAP		CBU_1556	MEMBRANE(non-PSE)
7	AAO91063.1	WANIKHAKARQDAKR		CBU_1566	CYTOPLASM(non-PSE)
2	AAO91065.1	IGHLRGIIVEKQPPY	ruvA	CBU_1568	CYTOPLASM(non-PSE)
381	AAO91093.1	PRKKFIASFPHNETN	rpoD	CBU_1596	SECRETED
666	AAO91093.1	TRERIRQIEAKALRK	rpoD	CBU_1596	SECRETED
781	AAO91118.1	YRHYHQARIAEIRED	icmB	CBU_1622	CYTOPLASM(non-PSE)
801	AAO91118.1	FDEFHRTAKAQAVRD	icmB	CBU_1622	CYTOPLASM(non-PSE)
18	AAO91122.1	NEEYVAETTPPDEQQ	icmG	CBU_1626	PSE-Membrane
50	AAO91126.1	KPAYYATTTTGRVIP	icmL.2	CBU_1630	PSE-Membrane
447	AAO91128.1	YAVEGFAVVPAQARS	icmO	CBU_1632	PSE-Membrane
571	AAO91128.1	VRGKFFYADPKRTKH	icmO	CBU_1632	PSE-Membrane
213	AAO91129.1	GPLWKGVEALPIHVK	icmP	CBU_1633	MEMBRANE(non-PSE)
36	AAO91130.1	SAEVFYAKARRTEAD	icmQ	CBU_1634	CYTOPLASM(non-PSE)
25	AAO91139.2	KITFTYVTTDSVPVK	dotD	CBU_1643	PSE-Lipoprotein
192	AAO91140.1	ANEIFAANLNRLKRD	dotC	CBU_1644	PSE-Lipoprotein
244	AAO91140.1	NDEIMRITAQSALQP	dotC	CBU_1644	PSE-Lipoprotein
43	AAO91145.2	AKTIRNIVDNIIEKP	icmV	CBU_1649	MEMBRANE(non-PSE)
304	AAO91148.1	FKQMKTASPAVVARE	icmX	CBU_1652	SECRETED
176	AAO91154.1	FEKVVYAGAARADKG		CBU_1658	CYTOPLASM(non-PSE)
59	AAO91155.2	HKKWRAISSHPVAIV		CBU_1659	MEMBRANE(non-PSE)
56	AAO91166.1	GLDYRALAAANRLSP		CBU_1670	PSE-Cellwall
107	AAO91167.2	DVWYSGTVAAAMEGR	surE	CBU_1671	CYTOPLASM(non-PSE)
211	AAO91171.1	GQREFVPVLARAATA	kdsA	CBU_1675	CYTOPLASM(non-PSE)
195	AAO91172.1	DAEFIILTSRVRKDE		CBU_1676	CYTOPLASM(non-PSE)
96	AAO91193.1	QKVHLIIDEAQKVPH		CBU_1698	CYTOPLASM(non-PSE)
109	AAO91193.1	PHIFDSIKALVDANR		CBU_1698	CYTOPLASM(non-PSE)
391	AAO91193.1	QAKGYFIAPVQESYK		CBU_1698	CYTOPLASM(non-PSE)
84	AAO91209.1	RGEFYTAYTPYQAEA		CBU_1714	CYTOPLASM(non-PSE)
510	AAO91218.2	GPSFTAVYTLPDVEH	dsbD	CBU_1723	PSE-Membrane
558	AAO91219.1	KNPFATIVAIHQQFD		CBU_1724	CYTOPLASM(non-PSE)
193	AAO91222.1	NADIITTATAIQKKT	arcB	CBU_1727	CYTOPLASM(non-PSE)
31	AAO91229.2	AVEIRGINVATVAVS		CBU_1735	PSE-Membrane
4	AAO91233.1	GSLYITATPIGNRED		CBU_1739	CYTOPLASM(non-PSE)
91	AAO91233.1	SDPGYRLVNAVREAG		CBU_1739	CYTOPLASM(non-PSE)
190	AAO91233.1	LTKKFETIHTATLAE		CBU_1739	CYTOPLASM(non-PSE)
216	AAO91233.1	EKGEFVVIVAGQTEK		CBU_1739	CYTOPLASM(non-PSE)
255	AAO91235.1	FDAIFLVANANQARQ		CBU_1741	PSE-Lipoprotein
124	AAO91237.1	SKNILQAITAAHIRG	gmhA	CBU_1743	CYTOPLASM(non-PSE)
93	AAO91238.1	DRAYQITAKAPYVRR		CBU_1744	SECRETED
177	AAO91239.1	PKAAYAYSKIEPYGI		CBU_1745	MEMBRANE(non-PSE)
82	AAO91240.2	VRAIKAIYAFENGRG	sspB	CBU_1746	CYTOPLASM(non-PSE)
152	AAO91245.1	TNRRNIQSLIAEADP		CBU_1751	CYTOPLASM(non-PSE)
486	AAO91255.1	PTPIVALTAHVNEEG		CBU_1761	CYTOPLASM(non-PSE)
254	AAO91260.1	EREILAIEAKLGEEP	feoB	CBU_1766	PSE-Membrane
83	AAO91262.1	PGKYRATYSMALYEK		CBU_1768	MEMBRANE(non-PSE)
111	AAO91263.1	FGAYISAKVAYDQKV		CBU_1769	CYTOPLASM(non-PSE)
214	AAO91278.2	EAYHWHVVPNVDGHD	tkt	CBU_1784	CYTOPLASM(non-PSE)
78	AAO91280.2	KKRWNRAKPLIIFDE		CBU_1786	CYTOPLASM(non-PSE)
138	AAO91292.1	DNLEIYTTVTHEKAE		CBU_1799	CYTOPLASM(non-PSE)
33	AAO91303.1	KDRQIIVAKLQPSVT	macA	CBU_1810	PSE-Lipoprotein
85	AAO91303.1	NQNIVEIHSQKLAED	macA	CBU_1810	PSE-Lipoprotein
274	AAO91303.1	LHGIVTAVARQSNPE	macA	CBU_1810	PSE-Lipoprotein
75	AAO91304.1	NPDVISSELQRVVDK		CBU_1811	CYTOPLASM(non-PSE)
317	AAO91311.1	THLIEYVNTNKAQSI		CBU_1818	MEMBRANE(non-PSE)
138	AAO91320.2	NKVLRHVSVAFQEDP		CBU_1827	CYTOPLASM(non-PSE)
339	AAO91320.2	IKEIIKAVKSVDIKP		CBU_1827	CYTOPLASM(non-PSE)
118	AAO91322.1	RQHYTASTPEQLMQQ	lolB	CBU_1829	PSE-Lipoprotein
123	AAO91328.1	SAQFKNAIVRKTPKD		CBU_1835	CYTOPLASM(non-PSE)
40	AAO91329.1	RLAFIAATTMESVQR		CBU_1836	PSE-Membrane
66	AAO91330.2	NVDYVIDLAAVSNDP		CBU_1837	CYTOPLASM(non-PSE)
57	AAO91336.2	AARLRYLSVNEAYIH		CBU_1843	SECRETED
304	AAO91349.1	HPIYFPTLAERADAR	oppC	CBU_1858	MEMBRANE(non-PSE)
147	AAO91356.2	SRDYYTNVPQPLMFR		CBU_1865	MEMBRANE(non-PSE)
259	AAO91357.1	GEIVITALPHQVSGN	parC	CBU_1866	CYTOPLASM(non-PSE)
439	AAO91357.1	EKKIRDEQAILTKER	parC	CBU_1866	CYTOPLASM(non-PSE)
516	AAO91357.1	KGWIRAAKGHEVEGE	parC	CBU_1866	CYTOPLASM(non-PSE)
678	AAO91357.1	GNKIIQIAPARVANR	parC	CBU_1866	CYTOPLASM(non-PSE)
739	AAO91357.1	PRGFRKVDNVAVDEN	parC	CBU_1866	CYTOPLASM(non-PSE)
166	AAO91360.1	RNRYRLVFTQQLKDG		CBU_1869	SECRETED
402	AAO91365.1	VNRFYIYGVIARLAA		CBU_1874	CYTOPLASM(non-PSE)
230	AAO91366.1	KGDFRGNLARGAKGE	gshB	CBU_1875	CYTOPLASM(non-PSE)
79	AAO91378.1	PKPLIHAVLATEDAR	ponA	CBU_1887	PSE-Membrane
103	AAO91378.1	ISIIRAAKAVILTGK	ponA	CBU_1887	PSE-Membrane
253	AAO91378.1	TAKYHAATTQVKAPY	ponA	CBU_1887	PSE-Membrane
11	AAO91379.1	ETHEIRAVKVRRRED		CBU_1888	CYTOPLASM(non-PSE)
174	AAO91384.1	PEREFKAGMAEIVKA	aroB	CBU_1893	CYTOPLASM(non-PSE)
144	AAO91390.1	PNAFIYVETEKNLKP		CBU_1899	CYTOPLASM(non-PSE)
202	AAO91392.1	QKFYVANNANVVIVG		CBU_1901	SECRETED
403	AAO91392.1	RQNIRAVDTQQVTAA		CBU_1901	SECRETED
365	AAO91393.1	EEELKRVKAQVIAQN		CBU_1902	SECRETED
410	AAO91393.1	VKNIEAVTAQQIQQV		CBU_1902	SECRETED
122	AAO91396.2	DDVINTLSSNPLPPV	ftsX	CBU_1905	PSE-Membrane
40	AAO91400.1	ANKFRQSNDLEAARK	rpoH	CBU_1909	CYTOPLASM(non-PSE)
121	AAO91400.1	KNWRIVKIATTKAQR	rpoH	CBU_1909	CYTOPLASM(non-PSE)
140	AAO91401.1	QSQYAAKVSLAAAKQ	com1	CBU_1910	SECRETED
51	AAO91404.1	PEPWRAAYVQPSRRP	glyQ	CBU_1913	CYTOPLASM(non-PSE)
185	AAO91411.1	RDDYAIHLAYQVKNN	yidC	CBU_1920	MEMBRANE(non-PSE)
282	AAO91411.1	TYHYYSHVIPASDEP	yidC	CBU_1920	MEMBRANE(non-PSE)
594	AAO91419.2	TEKLIIVAETKEDKK		CBU_1928	PSE-Membrane
591	AAO91425.2	GEEFVYSVEIEEKER		CBU_1934	CYTOPLASM(non-PSE)
90	AAO91428.2	ARRLFATTSPRAVKR	atpI	CBU_1938	MEMBRANE(non-PSE)
109	AAO91431.1	IEQEYNAAKTELLKQ	atpF	CBU_1941	PSE-Membrane
110	AAO91436.1	KAGIEYSKAMTELAE	atpC	CBU_1946	CYTOPLASM(non-PSE)
91	AAO91443.1	FIERIVIQNPNNVDR		CBU_1954	CYTOPLASM(non-PSE)
145	AAO91455.1	TKRIRSETAIGANPV	hemA	CBU_1966	CYTOPLASM(non-PSE)
157	AAO91455.1	NPVSIAYAVVQLAKR	hemA	CBU_1966	CYTOPLASM(non-PSE)
730	AAO91467.1	KADIRYLFVHGNEDS	ostA	CBU_1978	SECRETED
92	AAO91470.1	RNDYKAMVTGPVSKA	pdxA	CBU_1981	CYTOPLASM(non-PSE)
141	AAO91470.1	KVALYTTHIPLADVP	pdxA	CBU_1981	CYTOPLASM(non-PSE)
135	AAO91471.2	KEVVRRITAEVGSHD	ksgA	CBU_1982	CYTOPLASM(non-PSE)
18	AAO91472.1	EVIDRAAEVAASNNA	uspA	CBU_1983	CYTOPLASM(non-PSE)
121	AAO91474.1	DPDFYTIKPIVSMRS		CBU_1985	PSE-Membrane
241	AAO91486.1	GQPMRIWRATVVDEK	fmt	CBU_1997	CYTOPLASM(non-PSE)
511	AAO91489.1	NKRFIATDVGRIVNR	topA	CBU_2000	CYTOPLASM(non-PSE)
191	AAO91493.1	LSERYAAVVNQLKKQ		CBU_2004	CYTOPLASM(non-PSE)
329	AAO91494.1	NNAIRYAKNVNVRIQ	rstB	CBU_2005	PSE-Membrane
205	AAO91497.1	QGEYIIDIAEALKAK	argS	CBU_2008	CYTOPLASM(non-PSE)
222	AAO91497.1	KQFYHSVESIQAKIP	argS	CBU_2008	CYTOPLASM(non-PSE)
24	AAO91500.2	VEQFRGTTILSVRRN	hslV	CBU_2011	CYTOPLASM(non-PSE)
97	AAO91500.2	SGNLTRAAVELAKDW	hslV	CBU_2011	CYTOPLASM(non-PSE)
252	AAO91502.1	DSYLKYAPIHAVGAP		CBU_2013	CYTOPLASM(non-PSE)
115	AAO91508.1	NIAYFFNPALAADKA		CBU_2020	MEMBRANE(non-PSE)
217	AAO91508.1	GIEMSAVHAEEVKNP		CBU_2020	MEMBRANE(non-PSE)
37	AAO91515.1	REGVQVFEVPKIADD		CBU_2028	CYTOPLASM(non-PSE)
16	AAO91516.1	SGSITYATTQQSQQS		CBU_2029	SECRETED
286	AAO91526.1	QKLKYHLANTVVRAP		CBU_2040	PSE-Membrane
395	AAO91526.1	ERDYVGLKENKIIPG		CBU_2040	PSE-Membrane
118	AAO91533.1	DTNYHYIVPEFTTNQ	metE	CBU_2048	CYTOPLASM(non-PSE)
171	AAO91541.2	LERAYQAARNEETKG		CBU_2056	CYTOPLASM(non-PSE)
139	AAO91543.1	PGAITFVAEHVDNNR		CBU_2058	MEMBRANE(non-PSE)
85	AAO91554.1	EDKILASVSQQAEKA		CBU_2070	SECRETED
219	AAO91559.1	YQRFYKISSPLKGED	aroD	CBU_2075	CYTOPLASM(non-PSE)
79	AAO91566.2	QTALYAAQAAKIKDT		CBU_2082	PSE-Lipoprotein
6	AAO91567.2	KKRYKSSMPQRTYMK	queC	CBU_2083	CYTOPLASM(non-PSE)
270	AAO91570.1	LARAYNTVIPASGKV	rho	CBU_2086	CYTOPLASM(non-PSE)
