# Supplementary material for: Proteome-wide analysis of Coxiella burnetii for conserved T-cell epitopes with presentation across multiple host species
Source: BMC Bioinformatics. 2021 Jun 2;22:296. doi: 10.1186/s12859-021-04181-w (PMC8170629; doi:10.1186/s12859-021-04181-w)
Supplement: Supplementary file 7 — Additional file 7. Murine MHCII epitopes with exceptional allelic coverage. Rows with asterisks present next to the position number indicate a peptide shift from epitopes defined in Additional Table 4, where peptides bound more murine alleles when the 15mer was shifted one to two amino acids over. Pos indicates the starting position of the peptide of interest. Protein identification is determined by NCBI annotated information given by the GenBank ID, gene name, or locus tag. NB, WB, and SB described the character of peptide:MHCII allele interaction, where total alleles bound, weak binding, and strong binding are respectively defined. Inmembrane was used to define protein location within the bacterium [file 12859_2021_4181_MOESM7_ESM.xlsx]

## Sheet: Mouse NB100%
Proteome-wide Analysis of Coxiella burnetii for Conserved T-cell epitopes with Presentation Across Multiple Host Species
Lindsay M.W. Piel1, Codie J. Durfee1, Stephen N. White1,2,3
1 USDA-ARS Animal Disease Research Unit, Pullman, WA 99164, USA
2 Department of Veterinary Microbiology & Pathology, Washington State University, Pullman, WA 99164, USA
3 Center for Reproductive Biology, Washington State University, Pullman, WA 99164, USA
Correspondence: Stephen.White@usda.gov
Pos	GenBank ID	Peptide	NB	WB	SB	Gene Name	Locus Tag	Location
206	AAO89571.1	FKRFYRSLNALLIDD	8	5	3	dnaA	CBU_0001	CYTOPLASM(non-PSE)
729	AAO89591.1	RSPYEVTHTALNTTR	8	3	5		CBU_0021	CYTOPLASM(non-PSE)
99	AAO89593.2	DATYRDMAIQAANKD	8	1	7		CBU_0023	CYTOPLASM(non-PSE)
294	AAO89604.1	QSAIEYATISPSEID	8	2	6		CBU_0035	CYTOPLASM(non-PSE)
450	AAO89610.1	SKKTFSFAKTQALPH	8	2	6		CBU_0041	CYTOPLASM(non-PSE)
3	AAO89611.2	KQAIKRAKILAVKNN	8	1	7	hemH	CBU_0042	CYTOPLASM(non-PSE)
336	AAO89611.2	HPQWVNAIAKMAKKS	8	1	7	hemH	CBU_0042	CYTOPLASM(non-PSE)
255	AAO89616.1	TLVKQYKIAKIERQL	8	2	6		CBU_0049	PSE-Membrane
406	AAO89630.2	ERAYQVSAANTGAVN	8	1	7	kdtA	CBU_0063	PSE-Membrane
441	AAO89631.2	RDKNFQAIMPLRGKI	8	0	8	parE	CBU_0064	CYTOPLASM(non-PSE)
84	AAO89632.1	GGGFRSALAAESIKK	8	1	7		CBU_0065	CYTOPLASM(non-PSE)
169	AAO89656.2	STKIAYVLVQASSEN	8	2	6	tolB	CBU_0090	PSE-Membrane
219	AAO89656.2	GNKIAYVSFEGHRAA	8	4	4	tolB	CBU_0090	PSE-Membrane
108	ACI15237.1	YDSIIKFAKANKLRI	8	1	7		CBU_0095a	CYTOPLASM(non-PSE)
3	AAO89664.1	KKAIRTAVHAALVED	8	3	5	nadC	CBU_0098	CYTOPLASM(non-PSE)
291	AAO89682.2	VNKPFTIALALESGR	8	5	3	ftsI	CBU_0118	PSE-Membrane
426	AAO89682.2	RKPVTFVKVNESPQG	8	0	8	ftsI	CBU_0118	PSE-Membrane
508	AAO89682.2	NPRLVVAVVIRDPQG	8	6	2	ftsI	CBU_0118	PSE-Membrane
168	AAO89683.2	DSNLKISVAHPNNPQ	8	0	8		CBU_0119	PSE-Membrane
218	AAO89683.2	CNEMYHAANFARNKE	8	4	4		CBU_0119	PSE-Membrane
342	AAO89683.2	KQVYKIVHTVKNGKR	8	2	6		CBU_0119	PSE-Membrane
443	AAO89687.1	AEAIRYAVQMAAVND	8	5	3	murE	CBU_0123	CYTOPLASM(non-PSE)
105	AAO89700.1	MKEYQSIAVAGAHGK	8	1	7	murC	CBU_0136	PSE-Membrane
221	AAO89700.1	DDPILREIAPLLSRR	8	4	4	murC	CBU_0136	PSE-Membrane
214*	AAO89702.1	LYPKIIGANINRVEH	8	1	7	ftsQ	CBU_0138	PSE-Membrane
112	AAO89704.2	VDRVIDAAKAVAIPA	8	1	7	ftsA	CBU_0140	CYTOPLASM(non-PSE)
226	AAO89704.2	EGAIRHTHVIPIAGD	8	1	7	ftsA	CBU_0140	CYTOPLASM(non-PSE)
259	AAO89704.2	QIKIKYASVLPEEVN	8	1	7	ftsA	CBU_0140	CYTOPLASM(non-PSE)
752	AAO89711.2	TKAYKAKEAKADPKA	8	3	5	secA	CBU_0147	CYTOPLASM(non-PSE)
884	AAO89711.2	TQPFVRSQPKVGRNE	8	1	7	secA	CBU_0147	CYTOPLASM(non-PSE)
366	AAO89719.1	GEIRDFETASIAVRA	8	4	4	pilB	CBU_0155	CYTOPLASM(non-PSE)
57	AAO89723.2	EKAVRGTISNRFNKN	8	4	4		CBU_0159	CYTOPLASM(non-PSE)
268	AAO89723.2	VNDIAAMHSQKIGNA	8	2	6		CBU_0159	CYTOPLASM(non-PSE)
152	AAO89725.1	KKNFYQLPINKVIDR	8	4	4		CBU_0165	PSE-Membrane
26	AAO89739.1	DPLKIIATHGEPIPT	8	5	3		CBU_0179	CYTOPLASM(non-PSE)
101	AAO89753.2	NAYITYAKAYADHFN	8	2	6		CBU_0193	CYTOPLASM(non-PSE)
127	AAO89759.1	TDGFLYSNAKLEKQG	8	2	6	coaA	CBU_0199	CYTOPLASM(non-PSE)
283	AAO89774.2	LAAIIHTKTNVIDDQ	8	3	5		CBU_0215	PSE-Cellwall
57	AAO89785.1	DQAIRGATVLPHGSG	8	1	7	rplA	CBU_0227	CYTOPLASM(non-PSE)
43	AAO89796.1	TDGYRAFQVAYGKKS	8	0	8	rplC	CBU_0238	CYTOPLASM(non-PSE)
137	AAO89811.1	ADKQRVSQVAANIRE	8	3	5	rplF	CBU_0253	CYTOPLASM(non-PSE)
179	AAO89821.1	RRVTYSVENARVEKR	8	4	4	rpoA	CBU_0263	CYTOPLASM(non-PSE)
211	AAO89821.1	PEEAIRFAAAVLQHQ	8	3	5	rpoA	CBU_0263	CYTOPLASM(non-PSE)
134	AAO89828.1	DLVIYSIASPRRVHP	8	1	7		CBU_0270	CYTOPLASM(non-PSE)
49	AAO89832.1	GQRRYVESLSAYARQ	8	2	6	uvrA	CBU_0274	CYTOPLASM(non-PSE)
794	AAO89832.1	DAREFFDAIPVIARK	8	5	3	uvrA	CBU_0274	CYTOPLASM(non-PSE)
28	AAO89853.2	HEPYRYTSGILSPIY	8	3	5	pyrE	CBU_0296	CYTOPLASM(non-PSE)
203	AAO89855.1	GDQINIINSAKATAT	8	1	7	murI	CBU_0298	CYTOPLASM(non-PSE)
24	AAO89860.1	QAYLMAFSAHRAQKR	8	1	7	spoT	CBU_0303	CYTOPLASM(non-PSE)
149	AAO89864.1	GVAYTYNRANAGLPT	8	2	6		CBU_0307	SECRETED
400	AAO89870.2	PKRIVHVVKAHETIA	8	1	7		CBU_0313	PSE-Cellwall
6	AAO89879.1	NHRIKTIIAAQSQIP	8	1	7		CBU_0323	CYTOPLASM(non-PSE)
439	AAO89880.2	SDENIRTASVAAFSI	8	5	3		CBU_0324	PSE-Membrane
106	AAO89886.2	TPEMEYAAIRENQKR	8	2	6	thiC	CBU_0330	CYTOPLASM(non-PSE)
460	AAO89886.2	KEGLIAYKIAAHAAD	8	1	7	thiC	CBU_0330	CYTOPLASM(non-PSE)
35	AAO89890.1	AASIITTITAQNAEQ	8	2	6	thiDE	CBU_0334	CYTOPLASM(non-PSE)
384	AAO89890.1	HTLYELSRAHAIQPS	8	1	7	thiDE	CBU_0334	CYTOPLASM(non-PSE)
168	AAO89891.1	PNDYRLNSAAPYKIS	8	2	6		CBU_0335	CYTOPLASM(non-PSE)
300	AAO89894.2	NTKYILANPQSATDD	8	0	8	pepN	CBU_0338	CYTOPLASM(non-PSE)
223	AAO89907.1	TMVRFEGVKAVHDVH	8	3	5	czcD.1	CBU_0352	MEMBRANE(non-PSE)
132	AAO89934.2	FRDYLKSHPAEAKKY	8	1	7	grpB	CBU_0381	CYTOPLASM(non-PSE)
1009	AAO89941.1	KSIIERVKALVSVDK	8	2	6		CBU_0388	CYTOPLASM(non-PSE)
64	AAO89942.1	RRIIHPNKAARLKSR	8	2	6	rpsT	CBU_0389	CYTOPLASM(non-PSE)
257	AAO89944.2	KKSYRGVASLGVRPT	8	1	7	ribF	CBU_0391	CYTOPLASM(non-PSE)
38	AAO89964.1	AYRYYLVAANRRSAE	8	2	6	pilE	CBU_0412	PSE-Membrane
27	AAO89970.1	GDGLFETIKAEKNEL	8	1	7		CBU_0418	CYTOPLASM(non-PSE)
109	AAO89971.1	KPIDWYIADVQKADA	8	3	5		CBU_0419	PSE-Membrane
198	AAO89971.1	YLNFIWAQTLRAQRK	8	1	7		CBU_0419	PSE-Membrane
246	AAO89971.1	KHGYRFISLPEALQD	8	4	4		CBU_0419	PSE-Membrane
260	AAO89971.1	DPYYKYAKSNSTEST	8	2	6		CBU_0419	PSE-Membrane
140	AAO89977.1	SQLFRTIDAILVKTS	8	7	1		CBU_0425	CYTOPLASM(non-PSE)
59	AAO89978.2	REDFHQTKTNVAHMK	8	0	8		CBU_0426	MEMBRANE(non-PSE)
49	AAO90003.2	AAAIHFARSEAIKRH	8	2	6	fimT	CBU_0453	PSE-Membrane
362	AAO90011.1	DPQKVYAAYTEAMKD	8	2	6	pdhA	CBU_0461	CYTOPLASM(non-PSE)
508	AAO90011.1	IRDRIVPIVADEART	8	1	7	pdhA	CBU_0461	CYTOPLASM(non-PSE)
845*	AAO90011.1	MVVYTALKALADQNE	8	3	5	pdhA	CBU_0461	CYTOPLASM(non-PSE)
246	AAO90031.1	NKALAAIKANGVYAA	8	1	7		CBU_0482	SECRETED
189	AAO90035.1	LRYWEAVKQAAVAKP	8	7	1		CBU_0486	CYTOPLASM(non-PSE)
507	AAO90035.1	TKVFKTEAPQKQEIR	8	5	3		CBU_0486	CYTOPLASM(non-PSE)
543	AAO90038.2	GIKMVVSTDAHSINQ	8	3	5		CBU_0490	CYTOPLASM(non-PSE)
127	AAO90040.1	RPAIIAAFPTKNERE	8	2	6	plsX	CBU_0492	CYTOPLASM(non-PSE)
164	AAO90040.1	MGSILSSAAHNIRNP	8	3	5	plsX	CBU_0492	CYTOPLASM(non-PSE)
38	AAO90046.1	DKAIQQVSTIKVPPG	8	1	7		CBU_0498	PSE-Membrane
134	AAO90046.1	ENPYIHHTIDRLSDQ	8	4	4		CBU_0498	PSE-Membrane
70	AAO90053.1	RRGIYWTLARKEDDR	8	2	6		CBU_0505	CYTOPLASM(non-PSE)
100	AAO90063.2	TPALKAAIVHKLKRD	8	0	8	aspB	CBU_0517	CYTOPLASM(non-PSE)
619	AAO90064.1	EAKYIAMTPKQLAKE	8	2	6	uvrB	CBU_0518	CYTOPLASM(non-PSE)
645	AAO90064.1	ARNLEFEEAAAVRDK	8	3	5	uvrB	CBU_0518	CYTOPLASM(non-PSE)
161	AAO90067.2	DHYFFHDTIAKAASE	8	2	6		CBU_0521	CYTOPLASM(non-PSE)
240	AAO90070.2	GRIYVRAKTEIETTK	8	3	5	gyrA	CBU_0524	CYTOPLASM(non-PSE)
14	AAO90075.1	LLGITFAALNPQKVA	8	4	4		CBU_0529	MEMBRANE(non-PSE)
6	AAO90077.1	PKVIVAIDAGTVEQA	8	3	5	pyrF	CBU_0531	CYTOPLASM(non-PSE)
88	AAO90078.2	EGNFKSIEALSSVPG	8	0	8		CBU_0532	SECRETED
521	AAO90093.1	SKKYIIALIKRNNFK	8	5	3		CBU_0547	CYTOPLASM(non-PSE)
63	AAO90094.1	DEEVIFHITHPYEEK	8	2	6		CBU_0548	CYTOPLASM(non-PSE)
208	AAO90101.2	KTVLTYIKAHKLYQQ	8	1	7	nadD	CBU_0556	CYTOPLASM(non-PSE)
320	AAO90110.1	PQALIFAIAREISPP	8	5	3		CBU_0566	MEMBRANE(non-PSE)
574	AAO90130.1	VQAYYIAQVEKTARR	8	0	8		CBU_0586	CYTOPLASM(non-PSE)
725	AAO90130.1	RSIFVATGAKPNIAY	8	2	6		CBU_0586	CYTOPLASM(non-PSE)
984	AAO90130.1	GHRVFYVALIEKAEE	8	7	1		CBU_0586	CYTOPLASM(non-PSE)
101	AAO90143.1	RDEFTVNIALIERHE	8	7	1	cysQ-1	CBU_0599	CYTOPLASM(non-PSE)
65	AAO90152.1	SPPFEFVLAALASKK	8	3	5		CBU_0608	CYTOPLASM(non-PSE)
257	AAO90155.1	DKKHVYITIHLVEGP	8	5	3	yaeT	CBU_0611	PSE-Membrane
125	AAO90165.1	NSAVKAVEPLISNPR	8	1	7		CBU_0621	CYTOPLASM(non-PSE)
88	AAO90170.1	QGVIFAAKIGQELSR	8	3	5		CBU_0626	CYTOPLASM(non-PSE)
385	AAO90170.1	RDQFVQSTNHLSREK	8	1	7		CBU_0626	CYTOPLASM(non-PSE)
225	AAO90173.1	YDSYHRAISVLGKSH	8	2	6	putA	CBU_0629	CYTOPLASM(non-PSE)
275	AAO90180.1	FGSYQVVTTKPSEQR	8	0	8		CBU_0636	MEMBRANE(non-PSE)
230	AAO90181.1	KGALTAAKAQRDFFN	8	2	6		CBU_0637	CYTOPLASM(non-PSE)
243	AAO90211.1	YNRYSAIIVKQVDKK	8	1	7	dapD	CBU_0667	CYTOPLASM(non-PSE)
216	AAO90215.1	NDIYVQSTKAFQATE	8	1	7	rfbA	CBU_0671	CYTOPLASM(non-PSE)
142	AAO90219.1	TPGIVSVFAGRVADS	8	5	3		CBU_0675	CYTOPLASM(non-PSE)
102	AAO90220.1	FEPMVKAAKAAGVKR	8	0	8		CBU_0676	CYTOPLASM(non-PSE)
294	AAO90222.1	ADGYRLIKVDTLDNS	8	3	5		CBU_0678	CYTOPLASM(non-PSE)
353	AAO90222.1	PPQVFKVADSQVASR	8	1	7		CBU_0678	CYTOPLASM(non-PSE)
123	AAO90224.1	VQPGFIRAAEFPAEQ	8	5	3		CBU_0680	CYTOPLASM(non-PSE)
102*	AAO90225.1	QQVIYISSDAVYADS	8	2	6		CBU_0681	CYTOPLASM(non-PSE)
57	AAO90232.1	PEYVFLAAARVGGIN	8	7	1	wcaG	CBU_0688	CYTOPLASM(non-PSE)
154	AAO90235.2	EEAYHSVEINPARIV	8	1	7		CBU_0691	CYTOPLASM(non-PSE)
492	AAO90243.1	EDGYLTIEPPLMRRA	8	4	4		CBU_0699	CYTOPLASM(non-PSE)
143	AAO90246.1	HGSVAYNTAKAALAA	8	1	7		CBU_0702	CYTOPLASM(non-PSE)
20	AAO90248.1	NRSFRRSLANRLGGE	8	2	6	rfbI	CBU_0704	CYTOPLASM(non-PSE)
102	AAO90256.2	SSAIIASEYAPSQRR	8	3	5		CBU_0713	MEMBRANE(non-PSE)
20	AAO90257.2	DEIIARARAFHAKEG	8	1	7		CBU_0714	CYTOPLASM(non-PSE)
42	AAO90264.2	DGRVLYAVKTNPEKH	8	2	6		CBU_0722	CYTOPLASM(non-PSE)
54	AAO90264.2	EKHVIQAVHAHGVTA	8	1	7		CBU_0722	CYTOPLASM(non-PSE)
107	AAO90269.1	GTDYVALKALTATAP	8	0	8		CBU_0729	PSE-Membrane
115	AAO90275.1	TGDVVIATGAVRDEY	8	3	5		CBU_0735	CYTOPLASM(non-PSE)
89	AAO90276.1	KLSIKYYPASALNGN	8	2	6		CBU_0736	SECRETED
71	AAO90290.1	TPSFYVHPSEASHGD	8	2	6		CBU_0750	CYTOPLASM(non-PSE)
97	AAO90293.1	YGVNVYEVANQIRDK	8	5	3		CBU_0753	PSE-Membrane
205	AAO90297.2	KRRAYVAAANRGSYV	8	0	8		CBU_0758	PSE-Lipoprotein
87	AAO90307.1	GGAFTIARAIKEMER	8	1	7	prpB	CBU_0771	CYTOPLASM(non-PSE)
230	AAO90317.1	DNSAFRTTHPIYAKL	8	2	6		CBU_0782	MEMBRANE(non-PSE)
279	AAO90321.2	VERWYAVYPSHAIIN	8	3	5		CBU_0787	CYTOPLASM(non-PSE)
278	AAO90323.2	QLEIQRQKAEAANKA	8	1	7		CBU_0789	CYTOPLASM(non-PSE)
694	AAO90323.2	EQFIFRAKAEKEAKS	8	1	7		CBU_0789	CYTOPLASM(non-PSE)
18*	AAO90328.1	NKKFSAAITNEARGS	8	0	8		CBU_0794	CYTOPLASM(non-PSE)
178	AAO90332.1	NAQLRLAQAAVEKAK	8	2	6		CBU_0798	PSE-Membrane
346	AAO90341.1	ERNITFALAVNVSRK	8	5	3		CBU_0807	CYTOPLASM(non-PSE)
144	AAO90353.1	DEKRIISATTQELPA	8	3	5		CBU_0819	CYTOPLASM(non-PSE)
72	AAO90356.1	RDSVRSSIANRLGLK	8	3	5		CBU_0822	CYTOPLASM(non-PSE)
441	AAO90358.1	PSNYTGFAAELAKKI	8	1	7	purB	CBU_0824	CYTOPLASM(non-PSE)
530	AAO90365.1	MSRYVPDNVAHAPKQ	8	2	6	asnB-1	CBU_0831	CYTOPLASM(non-PSE)
32	AAO90368.1	RDQLMYSQAQKQTAE	8	0	8		CBU_0834	CYTOPLASM(non-PSE)
75	AAO90379.1	ADFYIVAVPTPIDQS	8	3	5		CBU_0845	CYTOPLASM(non-PSE)
196	AAO90379.1	APSIRTAEAAKVIEN	8	0	8		CBU_0845	CYTOPLASM(non-PSE)
103	AAO90391.1	DGKIVATYAKHELPN	8	2	6	nadE	CBU_0858	CYTOPLASM(non-PSE)
197	AAO90399.1	QMEFTAIRINPVVAG	8	1	7		CBU_0866	MEMBRANE(non-PSE)
104	AAO90401.1	AANIVAYADIVRERA	8	4	4	dnaB	CBU_0868	CYTOPLASM(non-PSE)
223	AAO90401.1	KTVFAINIAEVAAIK	8	7	1	dnaB	CBU_0868	CYTOPLASM(non-PSE)
39	AAO90402.1	GHGLVRVAKALSDAN	8	3	5	alr	CBU_0869	CYTOPLASM(non-PSE)
214	AAO90416.2	QTEFFIITARTEPST	8	2	6		CBU_0885	CYTOPLASM(non-PSE)
188	AAO90424.2	VIKKYYPVIPAKAER	8	0	8	dedD	CBU_0895	PSE-Membrane
168	AAO90433.1	YEHLYHFVKTVAEAG	8	6	2		CBU_0904	CYTOPLASM(non-PSE)
220	AAO90452.1	PDAFASIANYLAKHG	8	2	6		CBU_0925	SECRETED
199	AAO90458.2	RETIVFAKAIVNAAG	8	1	7	glpD	CBU_0931	CYTOPLASM(non-PSE)
258	AAO90458.2	DKRVIFAIPYKNDFT	8	6	2	glpD	CBU_0931	CYTOPLASM(non-PSE)
94	AAO90479.1	GEKFYYKAYVRVGVS	8	5	3		CBU_0956	PSE-Membrane
168	AAO90492.1	VEKFTARVTHTAERK	8	3	5		CBU_0970	PSE-Membrane
165	AAO90498.1	LTAEVFNAVAAEKIG	8	4	4		CBU_0976	CYTOPLASM(non-PSE)
28	AAO90508.2	GPPHFYVNVNKIPNP	8	2	6		CBU_0987	PSE-Lipoprotein
62	AAO90508.2	GKRYHVLKTARGYQR	8	1	7		CBU_0987	PSE-Lipoprotein
396*	AAO90522.1	IYPAFIAFRTEPAEA	8	2	6	lolC	CBU_1001	MEMBRANE(non-PSE)
120	AAO90559.1	KGQRYISSAIANRLA	8	1	7	gacA.4	CBU_1043	CYTOPLASM(non-PSE)
266	AAO90573.1	TELFTFSSYPARARR	8	4	4		CBU_1058	CYTOPLASM(non-PSE)
176	AAZ22630.1	KNRWFHVVVVEGRHR	8	6	2		CBU_1059	CYTOPLASM(non-PSE)
129	AAO90574.1	DREWISVVAHRDVPG	8	0	8	scpB	CBU_1060	CYTOPLASM(non-PSE)
194	AAO90577.1	KFNILYAHVHRLAVE	8	2	6		CBU_1063	CYTOPLASM(non-PSE)
378	AAO90577.1	ENKFKTTVARINQRQ	8	1	7		CBU_1063	CYTOPLASM(non-PSE)
234	AAO90588.1	PNGILSNVAVENPSR	8	5	3		CBU_1075	PSE-Membrane
23	AAO90593.1	IKRYRVSTARNGPGE	8	0	8		CBU_1080	CYTOPLASM(non-PSE)
44	AAO90593.1	TPRGWHIIRAKVGEG	8	2	6		CBU_1080	CYTOPLASM(non-PSE)
236	AAO90598.2	ADMFIAVHADAYKNH	8	3	5		CBU_1085	CYTOPLASM(non-PSE)
254	AAO90601.1	GGAVRMAAEAAARVG	8	2	6		CBU_1088	CYTOPLASM(non-PSE)
452	AAO90601.1	AGVFIHSMAADRAAE	8	1	7		CBU_1088	CYTOPLASM(non-PSE)
132	AAO90607.1	AALYKTGAIARSDYD	8	4	4		CBU_1094	PSE-Membrane
26	AAO90613.2	VAIYLTVPSHPAEPQ	8	1	7		CBU_1100	PSE-Membrane
2	AAO90637.1	TKQIIKGIIIERSSP	8	1	7		CBU_1124	CYTOPLASM(non-PSE)
24	AAO90641.1	DPHVRYGEIATSTEG	8	3	5	iscU.1	CBU_1128	CYTOPLASM(non-PSE)
151	AAO90644.1	TYEIRMAKLNAVDPR	8	0	8		CBU_1131	CYTOPLASM(non-PSE)
8	AAO90656.1	GVGVVYAAPVTAQAP	8	2	6	yajC	CBU_1143	MEMBRANE(non-PSE)
96	AAO90664.1	YDAIRYVESIPDRHT	8	2	6	trpE	CBU_1152	CYTOPLASM(non-PSE)
88*	AAO90668.1	PWRYIRSFPILASSG	8	3	5		CBU_1157	PSE-Lipoprotein
209	AAO90684.1	IATYIATTAPRLKKA	8	1	7		CBU_1175	MEMBRANE(non-PSE)
48	AAO90696.1	LKAYRWARTHGAVKK	8	1	7		CBU_1187	SECRETED
197	AAO90696.1	GGSFVFAYAPQEKND	8	2	6		CBU_1187	SECRETED
244	AAO90700.2	VPKIKRVEPDLVPDA	8	3	5	ftsK	CBU_1191	PSE-Membrane
141	AAO90702.1	GFFYRGKKVAVVGGG	8	3	5	trxB	CBU_1193	CYTOPLASM(non-PSE)
289	AAO90702.1	TDHVYRQAITAAGMG	8	1	7	trxB	CBU_1193	CYTOPLASM(non-PSE)
167	AAO90703.1	KKIYYPAVEKLSPRK	8	2	6		CBU_1194	PSE-Membrane
163	AAO90710.1	DQARYQTIFAERAGA	8	2	6	queA	CBU_1201	CYTOPLASM(non-PSE)
204	AAO90731.2	GKGVISVVANVVPKP	8	1	7	dapA	CBU_1222	CYTOPLASM(non-PSE)
102	AAO90732.1	ERYFYYYRSQSAARA	8	3	5	kdgK	CBU_1223	CYTOPLASM(non-PSE)
42	AAO90735.2	FIRLYYAHVALEDIK	8	4	4		CBU_1226	CYTOPLASM(non-PSE)
339	AAO90735.2	FIGLYTSDVYRSDPR	8	6	2		CBU_1226	CYTOPLASM(non-PSE)
254	AAO90737.1	EKRFTADAAHELRTP	8	2	6	qseC	CBU_1228	PSE-Membrane
179	AAO90738.1	EKKITITIPQSSPYE	8	2	6		CBU_1229	CYTOPLASM(non-PSE)
581	AAO90739.1	DIPFHAVEIEKLAHR	8	1	7		CBU_1230	CYTOPLASM(non-PSE)
827	AAO90739.1	ITRLLYVAATRAKES	8	2	6		CBU_1230	CYTOPLASM(non-PSE)
1038	AAO90739.1	RWIIDYKSATPNDEP	8	3	5		CBU_1230	CYTOPLASM(non-PSE)
90	AAO90743.2	LSEIYYAYLQRAPVN	8	4	4		CBU_1234	CYTOPLASM(non-PSE)
132	AAO90748.1	VSIFRYSSVAALVSA	8	4	4		CBU_1239	MEMBRANE(non-PSE)
381	AAO90751.1	DNSFAGVTSLGVNRP	8	3	5		CBU_1242	CYTOPLASM(non-PSE)
373	AAO90752.1	NQIVRKAQALKVGDK	8	0	8	xseA	CBU_1243	CYTOPLASM(non-PSE)
89	AAO90758.1	EEEFERVKAEVERPV	8	1	7		CBU_1249	PSE-Membrane
159	AAO90780.1	VAKYIAVSTQEAALD	8	0	8		CBU_1273	CYTOPLASM(non-PSE)
399	AAO90780.1	VPDYVTLKNQLVAKK	8	3	5		CBU_1273	CYTOPLASM(non-PSE)
13	AAO90782.1	PGRNFVTVKIYTDEG	8	6	2	rspA	CBU_1275	CYTOPLASM(non-PSE)
140	AAO90782.1	EKGYLAIRAQTGVPG	8	0	8	rspA	CBU_1275	CYTOPLASM(non-PSE)
68	AAO90785.1	AKGIQFIAINSNDIE	8	5	3		CBU_1278	CYTOPLASM(non-PSE)
41	AAO90787.2	RPKVIAAIAEARAHG	8	1	7	greA	CBU_1280	CYTOPLASM(non-PSE)
66	AAO90792.1	KQWIAALIAEKVDPQ	8	2	6		CBU_1286	CYTOPLASM(non-PSE)
170	AAO90837.1	KKLLRFSIANTIKQF	8	3	5		CBU_1334	PSE-Membrane
174	AAO90840.1	EEEYIHSVIELALKH	8	4	4	dnaE	CBU_1337	CYTOPLASM(non-PSE)
133	AAO90853.1	DKPMKTVVADRLGKA	8	3	5	glmM	CBU_1350	CYTOPLASM(non-PSE)
294	AAO90861.1	QQNYKGVLADKSRAV	8	1	7	sufD	CBU_1358	CYTOPLASM(non-PSE)
59	AAO90863.2	LKAYRHWVTLEAPQW	8	4	4	sufB	CBU_1360	CYTOPLASM(non-PSE)
22	AAO90866.1	FDQIIQFAAIRTDEA	8	4	4		CBU_1363	CYTOPLASM(non-PSE)
34*	AAO90876.1	ERYHVITAQPRKTIT	8	2	6	pabB	CBU_1373	CYTOPLASM(non-PSE)
306	AAO90878.1	DNGYRSIHTAVIGPE	8	0	8	relA	CBU_1375	CYTOPLASM(non-PSE)
130	AAO90914.2	SDEVMYISTDANVSK	8	2	6		CBU_1416	CYTOPLASM(non-PSE)
121	AAO90916.1	EVAYVRFASVYRSFQ	8	2	6		CBU_1418	CYTOPLASM(non-PSE)
241	AAO90920.1	DSRFRVIRAVKNRFG	8	2	6	radA	CBU_1422	CYTOPLASM(non-PSE)
414	AAO90920.1	KHGFKRAIVPKANAP	8	0	8	radA	CBU_1422	CYTOPLASM(non-PSE)
110	AAO90931.1	QRQFRGMVVAVDNEE	8	2	6		CBU_1434	CYTOPLASM(non-PSE)
73	AAO90948.1	GQTLVGAKAEALKEE	8	2	6		CBU_1451	PSE-Membrane
168	AAO90965.2	NIDIYYHTAEGQLIP	8	3	5		CBU_1468	PSE-Membrane
567	AAO90965.2	QLRIVASHANISGNP	8	0	8		CBU_1468	PSE-Membrane
608	AAO90965.2	ANGFKFLKAAPLSVA	8	2	6		CBU_1468	PSE-Membrane
700	AAO90965.2	PIAFHIATLNPSSQS	8	2	6		CBU_1468	PSE-Membrane
951	AAO90965.2	LKQWKITHALEGGKG	8	3	5		CBU_1468	PSE-Membrane
247	AAO90967.1	PTKRFATITLQPSAH	8	3	5	mreC	CBU_1470	PSE-Membrane
184*	AAO90968.1	SGIVYAESVRIGGDR	8	4	4	mreB	CBU_1471	CYTOPLASM(non-PSE)
32*	AAO90976.2	ENNYHRIVTFEAAEA	8	0	8		CBU_1479	MEMBRANE(non-PSE)
169	AAO90977.1	RQSIRYYHTAAAIKN	8	1	7		CBU_1480	PSE-Membrane
113	AAO90980.1	GTYILYATHIAAMAP	8	5	3		CBU_1483	MEMBRANE(non-PSE)
49	AAO90987.2	GARSITADTALRLAK	8	5	3	higA	CBU_1490	CYTOPLASM(non-PSE)
426	AAO90990.2	YPPRIVANTVAFNAK	8	2	6		CBU_1493	CYTOPLASM(non-PSE)
486	AAO90990.2	KEILYGIETHPNPSP	8	3	5		CBU_1493	CYTOPLASM(non-PSE)
145	AAO90991.2	PEEKQIDAAKAAGAP	8	2	6	pdxJ	CBU_1494	CYTOPLASM(non-PSE)
72*	AAO91003.1	KDEFYVTAQVDAYNE	8	3	5		CBU_1506	CYTOPLASM(non-PSE)
391*	AAO91005.1	GKFKIYIADPAIAPA	8	1	7		CBU_1508	CYTOPLASM(non-PSE)
304	AAO91006.1	NPVFSYHTIEIRRHH	8	3	5	tilS	CBU_1509	CYTOPLASM(non-PSE)
53	AAO91012.1	EQPGYSYIVAAKLKV	8	3	5		CBU_1515	CYTOPLASM(non-PSE)
60	AAO91014.1	YDHFEAFKSAFAEHR	8	3	5		CBU_1517	CYTOPLASM(non-PSE)
106*	AAO91027.1	EKAYRAVIENNEGAG	8	3	5		CBU_1530	PSE-Membrane
142	AAO91027.1	QSVYYTTLEQREAKS	8	7	1		CBU_1530	PSE-Membrane
67	AAO91034.2	NHKIETLKAVLSKEK	8	1	7		CBU_1537	PSE-Membrane
129	AAO91034.2	YQAKLATERAELADH	8	4	4		CBU_1537	PSE-Membrane
226	AAO91047.2	EVSDFEAALAAARDE	8	1	7	ptsP	CBU_1550	PSE-Membrane
90	AAO91053.1	TGSFISTVSPHVTKE	8	2	6		CBU_1556	MEMBRANE(non-PSE)
552	AAO91053.1	HEPIVANEAPVNYAP	8	3	5		CBU_1556	MEMBRANE(non-PSE)
7	AAO91063.1	WANIKHAKARQDAKR	8	1	7		CBU_1566	CYTOPLASM(non-PSE)
801	AAO91118.1	FDEFHRTAKAQAVRD	8	0	8	icmB	CBU_1622	CYTOPLASM(non-PSE)
17*	AAO91122.1	PNEEYVAETTPPDEQ	8	3	5	icmG	CBU_1626	PSE-Membrane
50	AAO91126.1	KPAYYATTTTGRVIP	8	2	6	icmL.2	CBU_1630	PSE-Membrane
447	AAO91128.1	YAVEGFAVVPAQARS	8	2	6	icmO	CBU_1632	PSE-Membrane
213	AAO91129.1	GPLWKGVEALPIHVK	8	3	5	icmP	CBU_1633	MEMBRANE(non-PSE)
36	AAO91130.1	SAEVFYAKARRTEAD	8	0	8	icmQ	CBU_1634	CYTOPLASM(non-PSE)
25	AAO91139.2	KITFTYVTTDSVPVK	8	2	6	dotD	CBU_1643	PSE-Lipoprotein
192	AAO91140.1	ANEIFAANLNRLKRD	8	2	6	dotC	CBU_1644	PSE-Lipoprotein
244	AAO91140.1	NDEIMRITAQSALQP	8	3	5	dotC	CBU_1644	PSE-Lipoprotein
176	AAO91154.1	FEKVVYAGAARADKG	8	0	8		CBU_1658	CYTOPLASM(non-PSE)
59	AAO91155.2	HKKWRAISSHPVAIV	8	2	6		CBU_1659	MEMBRANE(non-PSE)
56	AAO91166.1	GLDYRALAAANRLSP	8	5	3		CBU_1670	PSE-Cellwall
211	AAO91171.1	GQREFVPVLARAATA	8	1	7	kdsA	CBU_1675	CYTOPLASM(non-PSE)
109	AAO91193.1	PHIFDSIKALVDANR	8	5	3		CBU_1698	CYTOPLASM(non-PSE)
391	AAO91193.1	QAKGYFIAPVQESYK	8	2	6		CBU_1698	CYTOPLASM(non-PSE)
84	AAO91209.1	RGEFYTAYTPYQAEA	8	2	6		CBU_1714	CYTOPLASM(non-PSE)
510	AAO91218.2	GPSFTAVYTLPDVEH	8	4	4	dsbD	CBU_1723	PSE-Membrane
558	AAO91219.1	KNPFATIVAIHQQFD	8	3	5		CBU_1724	CYTOPLASM(non-PSE)
193	AAO91222.1	NADIITTATAIQKKT	8	3	5	arcB	CBU_1727	CYTOPLASM(non-PSE)
31	AAO91229.2	AVEIRGINVATVAVS	8	3	5		CBU_1735	PSE-Membrane
4	AAO91233.1	GSLYITATPIGNRED	8	1	7		CBU_1739	CYTOPLASM(non-PSE)
91	AAO91233.1	SDPGYRLVNAVREAG	8	2	6		CBU_1739	CYTOPLASM(non-PSE)
190	AAO91233.1	LTKKFETIHTATLAE	8	5	3		CBU_1739	CYTOPLASM(non-PSE)
216	AAO91233.1	EKGEFVVIVAGQTEK	8	7	1		CBU_1739	CYTOPLASM(non-PSE)
255	AAO91235.1	FDAIFLVANANQARQ	8	1	7		CBU_1741	PSE-Lipoprotein
124	AAO91237.1	SKNILQAITAAHIRG	8	2	6	gmhA	CBU_1743	CYTOPLASM(non-PSE)
93	AAO91238.1	DRAYQITAKAPYVRR	8	4	4		CBU_1744	SECRETED
82	AAO91240.2	VRAIKAIYAFENGRG	8	5	3	sspB	CBU_1746	CYTOPLASM(non-PSE)
153*	AAO91245.1	NRRNIQSLIAEADPH	8	3	5		CBU_1751	CYTOPLASM(non-PSE)
486	AAO91255.1	PTPIVALTAHVNEEG	8	1	7		CBU_1761	CYTOPLASM(non-PSE)
254	AAO91260.1	EREILAIEAKLGEEP	8	1	7	feoB	CBU_1766	PSE-Membrane
111	AAO91263.1	FGAYISAKVAYDQKV	8	2	6		CBU_1769	CYTOPLASM(non-PSE)
214	AAO91278.2	EAYHWHVVPNVDGHD	8	5	3	tkt	CBU_1784	CYTOPLASM(non-PSE)
138	AAO91292.1	DNLEIYTTVTHEKAE	8	3	5		CBU_1799	CYTOPLASM(non-PSE)
33	AAO91303.1	KDRQIIVAKLQPSVT	8	2	6	macA	CBU_1810	PSE-Lipoprotein
274	AAO91303.1	LHGIVTAVARQSNPE	8	0	8	macA	CBU_1810	PSE-Lipoprotein
75	AAO91304.1	NPDVISSELQRVVDK	8	4	4		CBU_1811	CYTOPLASM(non-PSE)
317	AAO91311.1	THLIEYVNTNKAQSI	8	1	7		CBU_1818	MEMBRANE(non-PSE)
339	AAO91320.2	IKEIIKAVKSVDIKP	8	3	5		CBU_1827	CYTOPLASM(non-PSE)
123	AAO91328.1	SAQFKNAIVRKTPKD	8	1	7		CBU_1835	CYTOPLASM(non-PSE)
40	AAO91329.1	RLAFIAATTMESVQR	8	3	5		CBU_1836	PSE-Membrane
66	AAO91330.2	NVDYVIDLAAVSNDP	8	6	2		CBU_1837	CYTOPLASM(non-PSE)
57	AAO91336.2	AARLRYLSVNEAYIH	8	2	6		CBU_1843	SECRETED
304	AAO91349.1	HPIYFPTLAERADAR	8	1	7	oppC	CBU_1858	MEMBRANE(non-PSE)
258*	AAO91357.1	NGEIVITALPHQVSG	8	2	6	parC	CBU_1866	CYTOPLASM(non-PSE)
439	AAO91357.1	EKKIRDEQAILTKER	8	4	4	parC	CBU_1866	CYTOPLASM(non-PSE)
516	AAO91357.1	KGWIRAAKGHEVEGE	8	1	7	parC	CBU_1866	CYTOPLASM(non-PSE)
678	AAO91357.1	GNKIIQIAPARVANR	8	1	7	parC	CBU_1866	CYTOPLASM(non-PSE)
166	AAO91360.1	RNRYRLVFTQQLKDG	8	5	3		CBU_1869	SECRETED
402	AAO91365.1	VNRFYIYGVIARLAA	8	7	1		CBU_1874	CYTOPLASM(non-PSE)
230	AAO91366.1	KGDFRGNLARGAKGE	8	2	6	gshB	CBU_1875	CYTOPLASM(non-PSE)
79	AAO91378.1	PKPLIHAVLATEDAR	8	3	5	ponA	CBU_1887	PSE-Membrane
103	AAO91378.1	ISIIRAAKAVILTGK	8	2	6	ponA	CBU_1887	PSE-Membrane
253	AAO91378.1	TAKYHAATTQVKAPY	8	1	7	ponA	CBU_1887	PSE-Membrane
144	AAO91390.1	PNAFIYVETEKNLKP	8	2	6		CBU_1899	CYTOPLASM(non-PSE)
202	AAO91392.1	QKFYVANNANVVIVG	8	2	6		CBU_1901	SECRETED
403	AAO91392.1	RQNIRAVDTQQVTAA	8	1	7		CBU_1901	SECRETED
365	AAO91393.1	EEELKRVKAQVIAQN	8	2	6		CBU_1902	SECRETED
410	AAO91393.1	VKNIEAVTAQQIQQV	8	3	5		CBU_1902	SECRETED
122	AAO91396.2	DDVINTLSSNPLPPV	8	5	3	ftsX	CBU_1905	PSE-Membrane
40	AAO91400.1	ANKFRQSNDLEAARK	8	2	6	rpoH	CBU_1909	CYTOPLASM(non-PSE)
121	AAO91400.1	KNWRIVKIATTKAQR	8	1	7	rpoH	CBU_1909	CYTOPLASM(non-PSE)
140	AAO91401.1	QSQYAAKVSLAAAKQ	8	1	7	com1	CBU_1910	SECRETED
51	AAO91404.1	PEPWRAAYVQPSRRP	8	0	8	glyQ	CBU_1913	CYTOPLASM(non-PSE)
185	AAO91411.1	RDDYAIHLAYQVKNN	8	5	3	yidC	CBU_1920	MEMBRANE(non-PSE)
591	AAO91425.2	GEEFVYSVEIEEKER	8	7	1		CBU_1934	CYTOPLASM(non-PSE)
90	AAO91428.2	ARRLFATTSPRAVKR	8	1	7	atpI	CBU_1938	MEMBRANE(non-PSE)
110	AAO91436.1	KAGIEYSKAMTELAE	8	3	5	atpC	CBU_1946	CYTOPLASM(non-PSE)
145	AAO91455.1	TKRIRSETAIGANPV	8	1	7	hemA	CBU_1966	CYTOPLASM(non-PSE)
157	AAO91455.1	NPVSIAYAVVQLAKR	8	1	7	hemA	CBU_1966	CYTOPLASM(non-PSE)
730	AAO91467.1	KADIRYLFVHGNEDS	8	3	5	ostA	CBU_1978	SECRETED
92	AAO91470.1	RNDYKAMVTGPVSKA	8	0	8	pdxA	CBU_1981	CYTOPLASM(non-PSE)
141	AAO91470.1	KVALYTTHIPLADVP	8	5	3	pdxA	CBU_1981	CYTOPLASM(non-PSE)
135	AAO91471.2	KEVVRRITAEVGSHD	8	1	7	ksgA	CBU_1982	CYTOPLASM(non-PSE)
121	AAO91474.1	DPDFYTIKPIVSMRS	8	0	8		CBU_1985	PSE-Membrane
242*	AAO91486.1	QPMRIWRATVVDEKT	8	6	2	fmt	CBU_1997	CYTOPLASM(non-PSE)
511	AAO91489.1	NKRFIATDVGRIVNR	8	2	6	topA	CBU_2000	CYTOPLASM(non-PSE)
191	AAO91493.1	LSERYAAVVNQLKKQ	8	2	6		CBU_2004	CYTOPLASM(non-PSE)
329	AAO91494.1	NNAIRYAKNVNVRIQ	8	2	6	rstB	CBU_2005	PSE-Membrane
205	AAO91497.1	QGEYIIDIAEALKAK	8	3	5	argS	CBU_2008	CYTOPLASM(non-PSE)
222	AAO91497.1	KQFYHSVESIQAKIP	8	1	7	argS	CBU_2008	CYTOPLASM(non-PSE)
252	AAO91502.1	DSYLKYAPIHAVGAP	8	0	8		CBU_2013	CYTOPLASM(non-PSE)
115	AAO91508.1	NIAYFFNPALAADKA	8	3	5		CBU_2020	MEMBRANE(non-PSE)
37	AAO91515.1	REGVQVFEVPKIADD	8	6	2		CBU_2028	CYTOPLASM(non-PSE)
16	AAO91516.1	SGSITYATTQQSQQS	8	1	7		CBU_2029	SECRETED
286	AAO91526.1	QKLKYHLANTVVRAP	8	5	3		CBU_2040	PSE-Membrane
395	AAO91526.1	ERDYVGLKENKIIPG	8	4	4		CBU_2040	PSE-Membrane
172*	AAO91541.2	ERAYQAARNEETKGE	8	2	6		CBU_2056	CYTOPLASM(non-PSE)
139	AAO91543.1	PGAITFVAEHVDNNR	8	5	3		CBU_2058	MEMBRANE(non-PSE)
85	AAO91554.1	EDKILASVSQQAEKA	8	1	7		CBU_2070	SECRETED
219	AAO91559.1	YQRFYKISSPLKGED	8	1	7	aroD	CBU_2075	CYTOPLASM(non-PSE)
79	AAO91566.2	QTALYAAQAAKIKDT	8	1	7		CBU_2082	PSE-Lipoprotein
6	AAO91567.2	KKRYKSSMPQRTYMK	8	2	6	queC	CBU_2083	CYTOPLASM(non-PSE)
