# Supplementary material for: Proteome-wide analysis of Coxiella burnetii for conserved T-cell epitopes with presentation across multiple host species
Source: BMC Bioinformatics. 2021 Jun 2;22:296. doi: 10.1186/s12859-021-04181-w (PMC8170629; doi:10.1186/s12859-021-04181-w)
Supplement: Supplementary file 8 — Additional file 8. MHCI epitopes with high allelic interactions. NetMHCpan 4.1 designated MHCI epitopes within human, murine, and bovine species, wherein epitopes bound 60% of alleles tested or interacted strongly with 45% of alleles tested for each species. Position of peptide start is defined in the pos column. GenBank ID, gene name, and locus tag were defined by Nine Mile Phase I (RSA 493) assembly on NCBI. NB, WB, and SB represent number of alleles bound, weak binders, and strong binders respectively. The species defines what animal the alleles were being tested for and location was designated by Inmembrane. [file 12859_2021_4181_MOESM8_ESM.xlsx]

## Sheet: Total MHCI Output
Proteome-wide Analysis of Coxiella burnetii for Conserved T-cell epitopes with Presentation Across Multiple Host Species
Lindsay M.W. Piel1, Codie J. Durfee1, Stephen N. White1,2,3
1 USDA-ARS Animal Disease Research Unit, Pullman, WA 99164, USA
2 Department of Veterinary Microbiology & Pathology, Washington State University, Pullman, WA 99164, USA
3 Center for Reproductive Biology, Washington State University, Pullman, WA 99164, USA
Correspondence: Stephen.White@usda.gov
Pos	Peptide	GenBank ID	NB	WB	SB	Gene Name	Locus Tag	Species	Location
190	FVADMIKAL	AAO89571.1	59	29	30	dnaA	CBU_0001	Human	CYTOPLASM(non-PSE)
230	SQEEFFHTF	AAO89571.1	61	32	29	dnaA	CBU_0001	Human	CYTOPLASM(non-PSE)
339	RLPPHSTLF	AAO89573.2	56	31	25	recF	CBU_0003	Human	CYTOPLASM(non-PSE)
152	VPYPPGWML	AAO89579.1	50	21	29	dacB	CBU_0009	Human	SECRETED
158	HALAKIFHL	AAO89580.1	53	36	17	aroE	CBU_0010	Human	CYTOPLASM(non-PSE)
188	LQIELRQSL	AAO89585.2	54	36	18		CBU_0015	Human	CYTOPLASM(non-PSE)
6	MQVPLQITL	AAO89590.2	66	33	33		CBU_0020	Human	CYTOPLASM(non-PSE)
148	VVHPTFEKL	AAO89590.2	56	39	17		CBU_0020	Human	CYTOPLASM(non-PSE)
390	RLLEPIFVL	AAO89591.1	51	32	19		CBU_0021	Human	CYTOPLASM(non-PSE)
472	EVINQIMTL	AAO89591.1	51	44	7		CBU_0021	Human	CYTOPLASM(non-PSE)
43	SLKEVEITL	AAO89592.1	55	32	23		CBU_0022	Human	CYTOPLASM(non-PSE)
128	VAHSAFNTL	AAO89592.1	49	32	17		CBU_0022	Human	CYTOPLASM(non-PSE)
32	QTYEALAAL	AAO89593.2	49	33	16		CBU_0023	Human	CYTOPLASM(non-PSE)
43	RLIDIVLAF	AAO89603.1	54	29	25		CBU_0034	Human	CYTOPLASM(non-PSE)
190	HAIGGVMAV	AAO89606.2	52	30	22	fabA	CBU_0037	Human	CYTOPLASM(non-PSE)
59	VYDDTSSSF	AAO89610.1	56	35	21		CBU_0041	Human	CYTOPLASM(non-PSE)
73	YLKKHLESL	AAO89610.1	54	23	31		CBU_0041	Human	CYTOPLASM(non-PSE)
448	IASKKTFSF	AAO89610.1	49	22	27		CBU_0041	Human	CYTOPLASM(non-PSE)
454	FSFAKTQAL	AAO89610.1	65	38	27		CBU_0041	Human	CYTOPLASM(non-PSE)
460	QALPHLWEL	AAO89610.1	63	33	30		CBU_0041	Human	CYTOPLASM(non-PSE)
524	KVADTHIAF	AAO89610.1	53	23	30		CBU_0041	Human	CYTOPLASM(non-PSE)
277	YTDKYLIEL	AAO89611.2	49	23	26	hemH	CBU_0042	Human	CYTOPLASM(non-PSE)
93	VTMPTLTRL	AAO89613.2	50	28	22		CBU_0044	Human	CYTOPLASM(non-PSE)
27	KPAPPPPPF	AAO89614.1	56	31	25		CBU_0045	Human	PSE-Lipoprotein
233	RLAEITSPF	AAO89616.1	52	39	13		CBU_0049	Human	PSE-Membrane
312	YTLDEILLL	AAO89616.1	49	23	26		CBU_0049	Human	PSE-Membrane
5	FADHPFVKF	AAO89617.1	65	33	32		CBU_0050	Human	CYTOPLASM(non-PSE)
133	ITADHPYYF	AAO89621.1	49	18	31		CBU_0054	Human	CYTOPLASM(non-PSE)
292	QQRGFPPSL	AAO89623.1	50	38	12		CBU_0056	Human	SECRETED
469	KVFTPSTTL	AAO89623.1	62	28	34		CBU_0056	Human	SECRETED
21	YAASPFVLL	AAO89630.2	62	32	30	kdtA	CBU_0063	Human	PSE-Membrane
74	AAVPLIKAL	AAO89630.2	52	37	15	kdtA	CBU_0063	Human	PSE-Membrane
16	YTAEAIEVL	AAO89631.2	53	28	25	parE	CBU_0064	Human	CYTOPLASM(non-PSE)
197	YAAFEVLTL	AAO89644.1	57	31	26		CBU_0077	Human	MEMBRANE(non-PSE)
198	AAFEVLTLL	AAO89644.1	50	31	19		CBU_0077	Human	MEMBRANE(non-PSE)
215	MQMPLKLFL	AAO89644.1	56	30	26		CBU_0077	Human	MEMBRANE(non-PSE)
12	HIIDPRFPL	AAO89653.1	56	38	18		CBU_0086	Human	CYTOPLASM(non-PSE)
5	RITEIFYSL	AAO89659.1	49	32	17	queE	CBU_0093	Human	CYTOPLASM(non-PSE)
43	YAFYGGQSL	AAO89659.1	60	21	39	queE	CBU_0093	Human	CYTOPLASM(non-PSE)
181	NLDELIKAF	AAO89662.1	49	40	9	clS	CBU_0096	Human	CYTOPLASM(non-PSE)
299	RIFEYLPSM	AAO89662.1	64	35	29	clS	CBU_0096	Human	CYTOPLASM(non-PSE)
65	AQSEFGVQL	AAO89663.1	49	23	26	pssA	CBU_0097	Human	MEMBRANE(non-PSE)
209	IAFDPPDIL	AAO89663.1	49	31	18	pssA	CBU_0097	Human	MEMBRANE(non-PSE)
12	EIYQTISTL	AAO89669.1	50	43	7		CBU_0103	Human	CYTOPLASM(non-PSE)
427	KMFPKAQFM	AAO89669.1	50	12	38		CBU_0103	Human	CYTOPLASM(non-PSE)
348	AAAKILLSL	AAO89682.2	54	38	16	ftsI	CBU_0118	Human	PSE-Membrane
175	VAHPNNPQL	AAO89683.2	55	33	22		CBU_0119	Human	PSE-Membrane
98	FYDDPSCEM	AAO89687.1	52	35	17	murE	CBU_0123	Human	CYTOPLASM(non-PSE)
154	HTTPEPIQL	AAO89687.1	55	35	20	murE	CBU_0123	Human	CYTOPLASM(non-PSE)
30	RTIQPGSLF	AAO89688.1	49	29	20	murF	CBU_0124	Human	CYTOPLASM(non-PSE)
77	FVSDTLEAL	AAO89688.1	51	23	28	murF	CBU_0124	Human	CYTOPLASM(non-PSE)
8	FLSQHFHAF	AAO89689.1	61	21	40	mraY	CBU_0125	Human	MEMBRANE(non-PSE)
321	RMAPLHHHF	AAO89689.1	69	39	30	mraY	CBU_0125	Human	MEMBRANE(non-PSE)
163	FQLETTFSL	AAO89695.1	58	25	33	murD	CBU_0131	Human	CYTOPLASM(non-PSE)
40	RQFGYPFHY	AAO89696.1	53	26	27	ftsW	CBU_0132	Human	MEMBRANE(non-PSE)
136	YQSEVQKEL	AAO89696.1	58	18	40	ftsW	CBU_0132	Human	MEMBRANE(non-PSE)
219	FLNPWAHQF	AAO89696.1	64	17	47	ftsW	CBU_0132	Human	MEMBRANE(non-PSE)
225	HQFGSGYQL	AAO89696.1	60	33	27	ftsW	CBU_0132	Human	MEMBRANE(non-PSE)
210	TAQDGVVVL	AAO89700.1	49	28	21	murC	CBU_0136	Human	PSE-Membrane
324	MILPKGNAL	AAO89700.1	56	36	20	murC	CBU_0136	Human	PSE-Membrane
19	KLIPTVLAL	AAO89702.1	57	25	32	ftsQ	CBU_0138	Human	PSE-Membrane
242	VTNDVAVAL	AAO89704.2	52	33	19	ftsA	CBU_0140	Human	CYTOPLASM(non-PSE)
348	FQMPVRLGL	AAO89704.2	54	22	32	ftsA	CBU_0140	Human	CYTOPLASM(non-PSE)
350	HQLDRPTYM	AAO89705.3	58	30	28	ftsZ	CBU_0141	Human	CYTOPLASM(non-PSE)
92	YIDLTSPEL	AAO89706.1	55	33	22	lpxC	CBU_0142	Human	CYTOPLASM(non-PSE)
319	YAALRAHTL	AAO89711.2	58	25	33	secA	CBU_0147	Human	CYTOPLASM(non-PSE)
390	RLYEKLSGM	AAO89711.2	51	33	18	secA	CBU_0147	Human	CYTOPLASM(non-PSE)
691	AVSEMISSF	AAO89711.2	53	33	20	secA	CBU_0147	Human	CYTOPLASM(non-PSE)
697	SSFVPPQSL	AAO89711.2	59	39	20	secA	CBU_0147	Human	CYTOPLASM(non-PSE)
146	FIDLKTQLL	AAO89717.1	49	26	23	pilD	CBU_0153	Human	MEMBRANE(non-PSE)
33	AQSPLLHYL	AAO89719.1	52	18	34	pilB	CBU_0155	Human	CYTOPLASM(non-PSE)
258	RLLNPVHHL	AAO89719.1	53	29	24	pilB	CBU_0155	Human	CYTOPLASM(non-PSE)
259	LLNPVHHLL	AAO89719.1	62	29	33	pilB	CBU_0155	Human	CYTOPLASM(non-PSE)
27	IAIPSYHTY	AAO89720.1	54	20	34	pilA	CBU_0156	Human	PSE-Membrane
96	TVYRKQPTM	AAO89722.1	53	39	14		CBU_0158	Human	CYTOPLASM(non-PSE)
87	VTIGPFTSF	AAO89725.1	53	26	27		CBU_0165	Human	PSE-Membrane
61	FLDPFVVPL	AAO89733.1	54	29	25		CBU_0173	Human	MEMBRANE(non-PSE)
124	NADEDIFQL	AAO89733.1	49	34	15		CBU_0173	Human	MEMBRANE(non-PSE)
60	SIFQTIPSL	AAO89737.2	64	31	33		CBU_0177	Human	PSE-Membrane
128	RLVELPLAL	AAO89737.2	51	30	21		CBU_0177	Human	PSE-Membrane
174	SLNDPRLIL	AAO89737.2	50	30	20		CBU_0177	Human	PSE-Membrane
487	KTMQHLNAL	AAO89737.2	51	30	21		CBU_0177	Human	PSE-Membrane
334	FAWLAKQTL	AAO89739.1	50	30	20		CBU_0179	Human	CYTOPLASM(non-PSE)
132	FQIKPPHQL	AAO89740.2	71	27	44		CBU_0180	Human	PSE-Cellwall
167	DQKPITTAL	AAO89740.2	50	37	13		CBU_0180	Human	PSE-Cellwall
205	SIFGGQINF	AAO89740.2	49	32	17		CBU_0180	Human	PSE-Cellwall
259	YTYPIAHTA	AAO89740.2	51	23	28		CBU_0180	Human	PSE-Cellwall
74	QLIEAIPEL	AAO89743.2	58	31	27		CBU_0183	Human	CYTOPLASM(non-PSE)
8	KIQEKSHSF	AAO89753.2	58	41	17		CBU_0193	Human	CYTOPLASM(non-PSE)
29	FARELVHRM	AAO89754.1	52	30	22	sda	CBU_0194	Human	CYTOPLASM(non-PSE)
98	NQYPLNFSL	AAO89754.1	61	38	23	sda	CBU_0194	Human	CYTOPLASM(non-PSE)
128	RAYDKNAAL	AAO89754.1	61	31	30	sda	CBU_0194	Human	CYTOPLASM(non-PSE)
187	MLIQIIPTL	AAO89755.1	58	35	23	ampG	CBU_0195	Human	MEMBRANE(non-PSE)
96	HADNIKIVL	AAO89757.1	52	26	26		CBU_0197	Human	PSE-Membrane
147	NQIEFNHAL	AAO89757.1	63	39	24		CBU_0197	Human	PSE-Membrane
165	QPYPVNVYL	AAO89757.1	49	24	25		CBU_0197	Human	PSE-Membrane
375	HVHTPVHRL	AAO89757.1	61	39	22		CBU_0197	Human	PSE-Membrane
637	RAILKPTTF	AAO89757.1	52	24	28		CBU_0197	Human	PSE-Membrane
698	LLKPPNQVM	AAO89757.1	54	35	19		CBU_0197	Human	PSE-Membrane
755	KTSPIVPQL	AAO89757.1	61	25	36		CBU_0197	Human	PSE-Membrane
210	SATPFHESF	AAO89758.1	52	22	30		CBU_0198	Human	PSE-Membrane
22	TQATFVPTL	AAO89760.2	55	25	30		CBU_0200	Human	CYTOPLASM(non-PSE)
207	ALFPLPISV	AAO89760.2	51	26	25		CBU_0200	Human	CYTOPLASM(non-PSE)
112	TVIERALYL	AAO89768.1	54	28	26		CBU_0209	Human	CYTOPLASM(non-PSE)
44	YIFSHSYLF	AAO89773.1	56	25	31		CBU_0214	Human	MEMBRANE(non-PSE)
108	YAYTKQNVF	AAO89773.1	56	20	36		CBU_0214	Human	MEMBRANE(non-PSE)
38	RIYRPLFSL	AAO89774.2	53	34	19		CBU_0215	Human	PSE-Cellwall
60	AADDSTISL	AAO89774.2	57	30	27		CBU_0215	Human	PSE-Cellwall
355	HMATVITTL	AAO89774.2	61	26	35		CBU_0215	Human	PSE-Cellwall
421	YLIEKGHHL	AAO89774.2	61	19	42		CBU_0215	Human	PSE-Cellwall
488	LQYPEDPSL	AAO89774.2	49	28	21		CBU_0215	Human	PSE-Cellwall
509	YLDELPNYL	AAO89774.2	63	28	35		CBU_0215	Human	PSE-Cellwall
154	MQKPTATTF	AAO89777.1	62	33	29	cydA-1	CBU_0218	Human	PSE-Membrane
287	FVISIPYAL	AAO89777.1	64	29	35	cydA-1	CBU_0218	Human	PSE-Membrane
289	ISIPYALSL	AAO89777.1	49	31	18	cydA-1	CBU_0218	Human	PSE-Membrane
455	SVHEILPTF	AAO89777.1	68	34	34	cydA-1	CBU_0218	Human	PSE-Membrane
470	SVSTVMTSL	AAO89777.1	51	35	16	cydA-1	CBU_0218	Human	PSE-Membrane
120	YQVPVEIRM	AAO89792.1	54	30	24	rpsG	CBU_0234	Human	CYTOPLASM(non-PSE)
96	QISPKMQAL	AAO89816.1	49	36	13	secY	CBU_0258	Human	MEMBRANE(non-PSE)
297	WLNDVSLAL	AAO89816.1	54	34	20	secY	CBU_0258	Human	MEMBRANE(non-PSE)
411	FMAQVQAHL	AAO89816.1	49	27	22	secY	CBU_0258	Human	MEMBRANE(non-PSE)
304	VLAQKGLSL	AAO89821.1	49	30	19	rpoA	CBU_0263	Human	CYTOPLASM(non-PSE)
68	FLMSLPMAF	AAO89823.1	56	33	23		CBU_0265	Human	MEMBRANE(non-PSE)
130	SANPLITLL	AAO89823.1	66	37	29		CBU_0265	Human	MEMBRANE(non-PSE)
149	TLAQGINSL	AAO89823.1	51	33	18		CBU_0265	Human	MEMBRANE(non-PSE)
328	IMFPTLFAL	AAO89823.1	49	25	24		CBU_0265	Human	MEMBRANE(non-PSE)
281	AAIPVVPLY	AAO89828.1	49	20	29		CBU_0270	Human	CYTOPLASM(non-PSE)
180	VVPTPPQTL	AAO89830.1	56	36	20		CBU_0272	Human	PSE-Membrane
16	RLYGRVQRL	AAO89831.1	52	20	32		CBU_0273	Human	CYTOPLASM(non-PSE)
144	KLKDEIIEL	AAO89831.1	49	18	31		CBU_0273	Human	CYTOPLASM(non-PSE)
134	QMVDSVLAL	AAO89832.1	49	28	21	uvrA	CBU_0274	Human	CYTOPLASM(non-PSE)
60	VIDPISQTV	AAO89834.2	53	29	24		CBU_0276	Human	CYTOPLASM(non-PSE)
85	GSYPIAPSL	AAO89834.2	51	32	19		CBU_0276	Human	CYTOPLASM(non-PSE)
242	TSIENIYAL	AAO89834.2	53	34	19		CBU_0276	Human	CYTOPLASM(non-PSE)
302	VTYPPPKTL	AAO89834.2	68	32	36		CBU_0276	Human	CYTOPLASM(non-PSE)
39	ILRESIIAF	AAO89836.1	53	38	15		CBU_0278	Human	MEMBRANE(non-PSE)
237	YASDPLQTQL	AAO89837.1	51	33	18		CBU_0279	Human	CYTOPLASM(non-PSE)
107	LQMPKSIYF	AAO89837.1	55	28	27		CBU_0279	Human	CYTOPLASM(non-PSE)
317	FLWPPVQEL	AAO89844.1	70	26	44	pcnB	CBU_0286	Human	CYTOPLASM(non-PSE)
158	RIIKNPSSL	AAO89845.1	51	33	18	folK-2	CBU_0287	Human	CYTOPLASM(non-PSE)
57	MIIEAFLQL	AAO89853.2	56	32	24	pyrE	CBU_0296	Human	CYTOPLASM(non-PSE)
303	YQSLHTTLF	AAO89860.1	51	26	25	spoT	CBU_0303	Human	CYTOPLASM(non-PSE)
429	HLAPLSTPL	AAO89860.1	52	30	22	spoT	CBU_0303	Human	CYTOPLASM(non-PSE)
213	FVAPVTHLF	AAO89864.1	74	25	49		CBU_0307	Human	SECRETED
101	YQYDNVRSV	AAO89868.2	59	20	39		CBU_0311	Human	PSE-Membrane
59	AVISHRFSF	AAO89870.2	49	30	19		CBU_0313	Human	PSE-Cellwall
179	YLHDYFHNW	AAO89870.2	49	38	11		CBU_0313	Human	PSE-Cellwall
12	YQQPPGSWL	AAO89872.1	50	31	19		CBU_0315	Human	CYTOPLASM(non-PSE)
24	TLDDPAYTY	AAO89875.1	56	33	23	enhA.2	CBU_0318	Human	SECRETED
57	FLDENPYGL	AAO89875.1	55	29	26	enhA.2	CBU_0318	Human	SECRETED
21	SVFDASIAI	AAO89877.1	54	32	22	icmH	CBU_0321	Human	PSE-Membrane
236	VASPIRQTL	AAO89877.1	59	22	37	icmH	CBU_0321	Human	PSE-Membrane
143	IPNPITPEF	AAO89886.2	60	20	40	thiC	CBU_0330	Human	CYTOPLASM(non-PSE)
333	RAYDVSFSL	AAO89886.2	69	28	41	thiC	CBU_0330	Human	CYTOPLASM(non-PSE)
273	AVYSVHPAF	AAO89887.2	55	30	25		CBU_0331	Human	CYTOPLASM(non-PSE)
285	RIIETVTAL	AAO89887.2	58	25	33		CBU_0331	Human	CYTOPLASM(non-PSE)
327	LIDEVIHNL	AAO89887.2	53	30	23		CBU_0331	Human	CYTOPLASM(non-PSE)
5	YLNGKLISL	AAO89888.1	56	19	37	thiS	CBU_0332	Human	CYTOPLASM(non-PSE)
18	AQYPSPQLM	AAO89889.1	65	33	32	thiG	CBU_0333	Human	CYTOPLASM(non-PSE)
104	TLQPNPFEL	AAO89889.1	51	29	22	thiG	CBU_0333	Human	CYTOPLASM(non-PSE)
34	HAASIITTI	AAO89890.1	59	39	20	thiDE	CBU_0334	Human	CYTOPLASM(non-PSE)
71	TLPPTVIKL	AAO89890.1	49	23	26	thiDE	CBU_0334	Human	CYTOPLASM(non-PSE)
216	SAISSAIAL	AAO89890.1	50	31	19	thiDE	CBU_0334	Human	CYTOPLASM(non-PSE)
22	MLAEPPLNL	AAO89891.1	61	29	32		CBU_0335	Human	CYTOPLASM(non-PSE)
127	YAIQHGVAV	AAO89891.1	60	36	24		CBU_0335	Human	CYTOPLASM(non-PSE)
165	YMKPNDYRL	AAO89891.1	49	24	25		CBU_0335	Human	CYTOPLASM(non-PSE)
28	FASSVQQSL	AAO89893.1	62	26	36	fis	CBU_0337	Human	CYTOPLASM(non-PSE)
26	NQKPRTVYL	AAO89894.2	50	36	14	pepN	CBU_0338	Human	CYTOPLASM(non-PSE)
42	FLVDTVHLY	AAO89894.2	49	25	24	pepN	CBU_0338	Human	CYTOPLASM(non-PSE)
483	NANDKTLTL	AAO89894.2	56	21	35	pepN	CBU_0338	Human	CYTOPLASM(non-PSE)
534	KAIPGTRVL	AAO89894.2	52	30	22	pepN	CBU_0338	Human	CYTOPLASM(non-PSE)
866	MMDKKRQEL	AAO89894.2	51	28	23	pepN	CBU_0338	Human	CYTOPLASM(non-PSE)
5	RQKEIISVL	AAO89899.1	58	33	25		CBU_0343	Human	CYTOPLASM(non-PSE)
32	YASELRHLL	AAO89899.1	63	25	38		CBU_0343	Human	CYTOPLASM(non-PSE)
148	KPHPEPLLF	AAO89904.1	57	34	23	gph	CBU_0349	Human	CYTOPLASM(non-PSE)
115	SVHSVPVML	AAO89907.1	56	37	19	czcD.1	CBU_0352	Human	MEMBRANE(non-PSE)
201	AQLPNFHRY	AAO89908.1	49	30	19		CBU_0353	Human	PSE-Membrane
305	AISPFGTAL	AAO89909.2	52	33	19		CBU_0354	Human	MEMBRANE(non-PSE)
280	AVYDATITL	AAO89917.1	67	25	42		CBU_0362	Human	CYTOPLASM(non-PSE)
7	VQNPTLESL	AAO89918.2	49	27	22		CBU_0364	Human	MEMBRANE(non-PSE)
43	FVIGVVTAL	AAO89918.2	62	32	30		CBU_0364	Human	MEMBRANE(non-PSE)
174	MAFHLPHAL	AAO89918.2	68	26	42		CBU_0364	Human	MEMBRANE(non-PSE)
234	AVATPVQKL	AAO89918.2	49	30	19		CBU_0364	Human	MEMBRANE(non-PSE)
277	KAISPHASL	AAO89918.2	56	30	26		CBU_0364	Human	MEMBRANE(non-PSE)
282	HASLLKHTL	AAO89918.2	50	24	26		CBU_0364	Human	MEMBRANE(non-PSE)
162	TVKDEHIAL	AAO89921.1	53	31	22	phoB	CBU_0367	Human	CYTOPLASM(non-PSE)
55	VAEPSPSAL	AAO89926.1	49	27	22		CBU_0372	Human	PSE-Membrane
146	TAFPKRVEV	AAO89926.1	56	32	24		CBU_0372	Human	PSE-Membrane
291	VANDIINFL	AAO89926.1	53	29	24		CBU_0372	Human	PSE-Membrane
50	NMNPHPLHI	AAO89927.1	51	24	27		CBU_0373	Human	CYTOPLASM(non-PSE)
64	KQTEFGQTL	AAO89927.1	49	25	24		CBU_0373	Human	CYTOPLASM(non-PSE)
77	SAWQGRIHL	AAO89932.1	52	32	20	ampD	CBU_0379	Human	PSE-Cellwall
114	YQIELIIEL	AAO89932.1	68	24	44	ampD	CBU_0379	Human	PSE-Cellwall
299	KQAEKAHTY	AAO89935.1	53	28	25	ispB	CBU_0382	Human	CYTOPLASM(non-PSE)
401	SIIETNNQL	AAO89941.1	50	29	21		CBU_0388	Human	CYTOPLASM(non-PSE)
422	DSYPIIQSL	AAO89941.1	55	29	26		CBU_0388	Human	CYTOPLASM(non-PSE)
489	MAFEILEQL	AAO89941.1	60	25	35		CBU_0388	Human	CYTOPLASM(non-PSE)
1010	SIIERVKAL	AAO89941.1	54	25	29		CBU_0388	Human	CYTOPLASM(non-PSE)
1249	VAAPLFMTL	AAO89941.1	66	33	33		CBU_0388	Human	CYTOPLASM(non-PSE)
1265	RMFAKVFSL	AAO89941.1	58	28	30		CBU_0388	Human	CYTOPLASM(non-PSE)
1271	FSLPIEVEL	AAO89941.1	51	27	24		CBU_0388	Human	CYTOPLASM(non-PSE)
49	SAYQHAVQI	AAO89942.1	54	35	19	rpsT	CBU_0389	Human	CYTOPLASM(non-PSE)
62	FAQAFVPVL	AAO89943.1	49	33	16	mviN	CBU_0390	Human	MEMBRANE(non-PSE)
475	SVMERVWHL	AAO89943.1	67	27	40	mviN	CBU_0390	Human	MEMBRANE(non-PSE)
30	YLANHFLSL	AAO89950.2	60	21	39	lspA	CBU_0397	Human	MEMBRANE(non-PSE)
140	AMDEPGSGF	AAO89953.1	52	40	12		CBU_0400	Human	SECRETED
119	KQADIYPTL	AAO89970.1	54	17	37		CBU_0418	Human	CYTOPLASM(non-PSE)
53	SLFINPTQF	AAO89975.1	52	34	18	panC	CBU_0423	Human	CYTOPLASM(non-PSE)
50	VMYGHSTTL	AAO89976.1	59	16	43	panB	CBU_0424	Human	CYTOPLASM(non-PSE)
10	VVDSKPHEL	AAO89977.1	61	20	41		CBU_0425	Human	CYTOPLASM(non-PSE)
14	KPHELTLLF	AAO89977.1	51	29	22		CBU_0425	Human	CYTOPLASM(non-PSE)
38	SQIENLHKI	AAO89977.1	52	27	25		CBU_0425	Human	CYTOPLASM(non-PSE)
198	TVYDTTITL	AAO89977.1	67	19	48		CBU_0425	Human	CYTOPLASM(non-PSE)
26	TASPKAVAL	AAO89978.2	51	18	33		CBU_0426	Human	MEMBRANE(non-PSE)
171	FTFAELSTM	AAO89978.2	50	30	20		CBU_0426	Human	MEMBRANE(non-PSE)
211	VAMPPIEVL	AAO89978.2	65	30	35		CBU_0426	Human	MEMBRANE(non-PSE)
471	FVLSGWQSM	AAO89978.2	51	35	16		CBU_0426	Human	MEMBRANE(non-PSE)
107	FLFGSSHFL	AAO89983.1	51	21	30		CBU_0432	Human	MEMBRANE(non-PSE)
170	FLADWVQRM	AAO89983.1	51	23	28		CBU_0432	Human	MEMBRANE(non-PSE)
337	FASGYVLTF	AAO89983.1	53	23	30		CBU_0432	Human	MEMBRANE(non-PSE)
397	TIHDYQMAL	AAO89983.1	56	38	18		CBU_0432	Human	MEMBRANE(non-PSE)
112	SVFSGFLIL	AAO89984.1	52	36	16		CBU_0433	Human	MEMBRANE(non-PSE)
157	IMIPNSTVL	AAO89984.1	56	26	30		CBU_0433	Human	MEMBRANE(non-PSE)
32	RLDSKVQSL	AAO89987.1	53	24	29		CBU_0436	Human	MEMBRANE(non-PSE)
27	FTHPIDNLL	AAO89995.1	50	30	20	rimM	CBU_0444	Human	CYTOPLASM(non-PSE)
56	RLNDKELAF	AAO89997.1	58	45	13		CBU_0446	Human	CYTOPLASM(non-PSE)
24	LVFPGRQVL	AAO90001.2	56	26	30		CBU_0451	Human	MEMBRANE(non-PSE)
37	SSYALVHVL	AAO90001.2	51	35	16		CBU_0451	Human	MEMBRANE(non-PSE)
117	ALYPQRVAF	AAO90002.1	63	42	21	corB	CBU_0452	Human	PSE-Membrane
123	VAFPASLPL	AAO90002.1	49	30	19	corB	CBU_0452	Human	PSE-Membrane
3	FQMDRGMTF	AAO90003.2	67	29	38	fimT	CBU_0453	Human	PSE-Membrane
103	TLIDGGRQL	AAO90008.1	51	29	22		CBU_0458	Human	CYTOPLASM(non-PSE)
110	HVYERVFAL	AAO90010.1	70	24	46	ampE	CBU_0460	Human	MEMBRANE(non-PSE)
172	SSYPHPFLM	AAO90011.1	71	35	36	pdhA	CBU_0461	Human	CYTOPLASM(non-PSE)
178	FLMPDFWQF	AAO90011.1	57	20	37	pdhA	CBU_0461	Human	CYTOPLASM(non-PSE)
637	HQDSHNLLM	AAO90011.1	55	39	16	pdhA	CBU_0461	Human	CYTOPLASM(non-PSE)
198	TTDEEVPSL	AAO90019.1	54	34	20		CBU_0470	Human	CYTOPLASM(non-PSE)
219	SVVEKMAAF	AAO90025.1	50	27	23		CBU_0476	Human	CYTOPLASM(non-PSE)
225	AAFLGVHPL	AAO90025.1	49	36	13		CBU_0476	Human	CYTOPLASM(non-PSE)
237	EMYSVPQAL	AAO90025.1	63	41	22		CBU_0476	Human	CYTOPLASM(non-PSE)
352	YLAINTPSL	AAO90025.1	58	32	26		CBU_0476	Human	CYTOPLASM(non-PSE)
536	KMADIKRTL	AAO90025.1	51	25	26		CBU_0476	Human	CYTOPLASM(non-PSE)
82	RIAEAAVAL	AAO90028.2	49	24	25	kdsB	CBU_0479	Human	CYTOPLASM(non-PSE)
26	KQDELVTKL	AAO90029.1	51	23	28	argR	CBU_0480	Human	CYTOPLASM(non-PSE)
144	ALIEVKASL	AAO90029.1	49	29	20	argR	CBU_0480	Human	CYTOPLASM(non-PSE)
49	ATYPPYVYM	AAO90031.1	66	39	27		CBU_0482	Human	SECRETED
131	FIADKNTPL	AAO90031.1	50	21	29		CBU_0482	Human	SECRETED
102	FAAYATQTL	AAO90032.1	53	25	28	artQ	CBU_0483	Human	MEMBRANE(non-PSE)
204	SVSQLVLKL	AAO90032.1	49	34	15	artQ	CBU_0483	Human	MEMBRANE(non-PSE)
244	YINQVRPQF	AAO90035.1	51	28	23		CBU_0486	Human	CYTOPLASM(non-PSE)
291	LIIDHSEAL	AAO90035.1	55	33	22		CBU_0486	Human	CYTOPLASM(non-PSE)
58	KVIETLIHL	AAO90036.1	52	26	26		CBU_0488	Human	CYTOPLASM(non-PSE)
133	LLPPEHLTF	AAO90036.1	51	29	22		CBU_0488	Human	CYTOPLASM(non-PSE)
63	HATPPPPSF	AAO90037.1	64	18	46		CBU_0489	Human	SECRETED
108	SFYEPTYIL	AAO90037.1	49	38	11		CBU_0489	Human	SECRETED
348	GQLPKLITL	AAO90038.2	49	21	28		CBU_0490	Human	CYTOPLASM(non-PSE)
320	QVDKNIPQL	AAO90040.1	50	29	21	plsX	CBU_0492	Human	CYTOPLASM(non-PSE)
278	SAASIPLAL	AAO90041.1	59	22	37	fabH	CBU_0493	Human	CYTOPLASM(non-PSE)
165	SANEPTVQW	AAO90048.1	51	29	22	holB	CBU_0500	Human	CYTOPLASM(non-PSE)
192	ASYAPLQAL	AAO90048.1	50	31	19	holB	CBU_0500	Human	CYTOPLASM(non-PSE)
36	YADPDVAHY	AAO90053.1	53	22	31		CBU_0505	Human	CYTOPLASM(non-PSE)
35	SPDELTHEL	AAO90054.1	59	27	32	recJ	CBU_0506	Human	CYTOPLASM(non-PSE)
257	QAHPGILAL	AAO90054.1	58	21	37	recJ	CBU_0506	Human	CYTOPLASM(non-PSE)
426	HAMAAGLSL	AAO90054.1	51	21	30	recJ	CBU_0506	Human	CYTOPLASM(non-PSE)
215	FPRIPTTHTF	AAO90056.1	49	19	30		CBU_0508	Human	MEMBRANE(non-PSE)
104	HLAPTNKTL	AAO90060.1	53	33	20		CBU_0514	Human	MEMBRANE(non-PSE)
397	SIHDFHQAF	AAO90061.2	53	26	27		CBU_0515	Human	MEMBRANE(non-PSE)
39	QQLEPSVTL	AAO90063.2	65	36	29	aspB	CBU_0517	Human	CYTOPLASM(non-PSE)
156	VSYPPMVQL	AAO90063.2	62	33	29	aspB	CBU_0517	Human	CYTOPLASM(non-PSE)
222	VLMEHPQIL	AAO90063.2	54	17	37	aspB	CBU_0517	Human	CYTOPLASM(non-PSE)
114	SINDHIEQM	AAO90064.1	57	23	34	uvrB	CBU_0518	Human	CYTOPLASM(non-PSE)
226	YFDPLTGEM	AAO90064.1	57	39	18	uvrB	CBU_0518	Human	CYTOPLASM(non-PSE)
242	TVYPKTHYV	AAO90064.1	61	23	38	uvrB	CBU_0518	Human	CYTOPLASM(non-PSE)
272	SQLEKANKL	AAO90064.1	49	32	17	uvrB	CBU_0518	Human	CYTOPLASM(non-PSE)
336	IIDESHVTI	AAO90064.1	49	28	21	uvrB	CBU_0518	Human	CYTOPLASM(non-PSE)
552	YADRITDSM	AAO90064.1	49	27	22	uvrB	CBU_0518	Human	CYTOPLASM(non-PSE)
116	RLIPVVRTF	AAO90065.1	67	38	29		CBU_0519	Human	MEMBRANE(non-PSE)
148	FVWGGGVTL	AAO90065.1	65	31	34		CBU_0519	Human	MEMBRANE(non-PSE)
81	YTADQHLEL	AAO90067.2	66	29	37		CBU_0521	Human	CYTOPLASM(non-PSE)
126	HIWPAEKAL	AAO90067.2	49	46	3		CBU_0521	Human	CYTOPLASM(non-PSE)
86	AVYDTIVRM	AAO90070.2	59	31	28	gyrA	CBU_0524	Human	CYTOPLASM(non-PSE)
481	AIIDKIEEL	AAO90070.2	52	20	32	gyrA	CBU_0524	Human	CYTOPLASM(non-PSE)
127	RIIDPLTLM	AAO90072.1	57	34	23	aroA	CBU_0526	Human	CYTOPLASM(non-PSE)
313	TIDEFPVLL	AAO90072.1	51	29	22	aroA	CBU_0526	Human	CYTOPLASM(non-PSE)
413	TSFPNFVEL	AAO90072.1	64	39	25	aroA	CBU_0526	Human	CYTOPLASM(non-PSE)
24	IAFRIAQTL	AAO90073.1	52	33	19	cmk	CBU_0527	Human	CYTOPLASM(non-PSE)
32	YLDIKTVQL	AAO90075.1	56	23	33		CBU_0529	Human	MEMBRANE(non-PSE)
55	KAVDVFIKL	AAO90076.2	52	34	18		CBU_0530	Human	CYTOPLASM(non-PSE)
161	KAIETAQKL	AAO90076.2	56	38	18		CBU_0530	Human	CYTOPLASM(non-PSE)
308	QQIQRQPSL	AAO90076.2	56	42	14		CBU_0530	Human	CYTOPLASM(non-PSE)
23	QINPLTPEL	AAO90077.1	62	36	26	pyrF	CBU_0531	Human	CYTOPLASM(non-PSE)
170	KQFDRNFLL	AAO90077.1	52	21	31	pyrF	CBU_0531	Human	CYTOPLASM(non-PSE)
283	HVAGLNTSL	AAO90079.1	57	36	21	rfe	CBU_0533	Human	MEMBRANE(non-PSE)
226	SQYSPLRGL	AAO90080.1	50	29	21		CBU_0534	Human	PSE-Membrane
269	NVIENNLSL	AAO90080.1	57	39	18		CBU_0534	Human	PSE-Membrane
356	RMDDLLHTF	AAO90080.1	69	32	37		CBU_0534	Human	PSE-Membrane
729	RLSGNVVSL	AAO90089.1	49	30	19		CBU_0543	Human	PSE-Membrane
40	YAISIYNHL	AAO90091.2	56	34	22	lemA	CBU_0545	Human	PSE-Membrane
83	YMDYERSTL	AAO90091.2	50	32	18	lemA	CBU_0545	Human	PSE-Membrane
185	SAFPSKLNF	AAO90091.2	57	26	31	lemA	CBU_0545	Human	PSE-Membrane
74	TVITGLIAL	AAO90092.1	49	37	12	htpX	CBU_0546	Human	MEMBRANE(non-PSE)
89	FTFNHKLML	AAO90092.1	50	31	19	htpX	CBU_0546	Human	MEMBRANE(non-PSE)
259	MADAGSVEL	AAO90092.1	57	29	28	htpX	CBU_0546	Human	MEMBRANE(non-PSE)
296	YAQTPHESL	AAO90092.1	53	20	33	htpX	CBU_0546	Human	MEMBRANE(non-PSE)
91	IAYDQAIQL	AAO90093.1	64	34	30		CBU_0547	Human	CYTOPLASM(non-PSE)
125	KAYQKAIAL	AAO90093.1	60	33	27		CBU_0547	Human	CYTOPLASM(non-PSE)
383	LQYQVPQKL	AAO90093.1	54	27	27		CBU_0547	Human	CYTOPLASM(non-PSE)
508	FPYELLQTI	AAO90093.1	50	25	25		CBU_0547	Human	CYTOPLASM(non-PSE)
550	KAIEGYLVL	AAO90093.1	51	34	17		CBU_0547	Human	CYTOPLASM(non-PSE)
317	TVYQLSQAL	AAO90094.1	61	35	26		CBU_0548	Human	CYTOPLASM(non-PSE)
151	KIKPLIISL	AAO90095.2	58	26	32	rodA	CBU_0549	Human	MEMBRANE(non-PSE)
220	YQKERVLTF	AAO90095.2	71	35	36	rodA	CBU_0549	Human	MEMBRANE(non-PSE)
101	HLNETIREL	AAO90096.2	59	26	33	pbpA	CBU_0550	Human	PSE-Membrane
403	RMDDILQRF	AAO90096.2	59	30	29	pbpA	CBU_0550	Human	PSE-Membrane
29	LANELIQKL	AAO90101.2	57	36	21	nadD	CBU_0556	Human	CYTOPLASM(non-PSE)
125	HQSSVILEY	AAO90101.2	49	19	30	nadD	CBU_0556	Human	CYTOPLASM(non-PSE)
34	SPNDIPPQL	AAO90103.1	52	21	31		CBU_0558	Human	PSE-Lipoprotein
279	HVIPEGVFL	AAO90105.1	60	42	18		CBU_0560	Human	CYTOPLASM(non-PSE)
300	KVFNGLMVL	AAO90108.1	49	24	25	cutE	CBU_0564	Human	PSE-Membrane
239	YVMQQIGHL	AAO90109.2	52	36	16	corC	CBU_0565	Human	CYTOPLASM(non-PSE)
85	FVFATFLSL	AAO90110.1	54	38	16		CBU_0566	Human	MEMBRANE(non-PSE)
199	HTWGRVLEL	AAO90110.1	66	39	27		CBU_0566	Human	MEMBRANE(non-PSE)
10	TQFEDLPSL	AAO90111.1	62	27	35		CBU_0567	Human	CYTOPLASM(non-PSE)
70	FPDEPIPGF	AAO90111.1	54	25	29		CBU_0567	Human	CYTOPLASM(non-PSE)
108	FAHLITHGF	AAO90111.1	50	29	21		CBU_0567	Human	CYTOPLASM(non-PSE)
60	KAAEVLKSL	AAO90112.1	52	33	19		CBU_0568	Human	CYTOPLASM(non-PSE)
113	YAANYWPTL	AAO90114.1	60	39	21		CBU_0570	Human	MEMBRANE(non-PSE)
135	FVHDPLVQAL	AAO90121.2	49	25	24		CBU_0577	Human	MEMBRANE(non-PSE)
205	FLFVSPATL	AAO90121.2	51	23	28		CBU_0577	Human	MEMBRANE(non-PSE)
68	QLYQTIPEL	AAO90122.1	50	26	24		CBU_0578	Human	MEMBRANE(non-PSE)
64	FLAPWLTAL	AAO90123.1	57	28	29		CBU_0579	Human	PSE-Membrane
78	HAVDWPVYF	AAO90123.1	52	20	32		CBU_0579	Human	PSE-Membrane
105	FILTPTQAL	AAO90123.1	58	30	28		CBU_0579	Human	PSE-Membrane
254	FLYENISLL	AAO90123.1	54	22	32		CBU_0579	Human	PSE-Membrane
399	YVAGSRVPL	AAO90123.1	51	32	19		CBU_0579	Human	PSE-Membrane
413	YAHPQAIAY	AAO90123.1	52	22	30		CBU_0579	Human	PSE-Membrane
27	KLDSTFLEF	AAO90130.1	49	32	17		CBU_0586	Human	CYTOPLASM(non-PSE)
100	FAFKKFYVL	AAO90130.1	62	37	25		CBU_0586	Human	CYTOPLASM(non-PSE)
530	QANDFLMAL	AAO90130.1	55	36	19		CBU_0586	Human	CYTOPLASM(non-PSE)
739	YVYEHKGTF	AAO90130.1	57	23	34		CBU_0586	Human	CYTOPLASM(non-PSE)
794	FLGDTHPVF	AAO90130.1	50	31	19		CBU_0586	Human	CYTOPLASM(non-PSE)
968	MAAAHLRSL	AAO90130.1	49	26	23		CBU_0586	Human	CYTOPLASM(non-PSE)
1059	YVIGPASLL	AAO90130.1	56	36	20		CBU_0586	Human	CYTOPLASM(non-PSE)
1091	SVYGPMQCM	AAO90130.1	52	34	18		CBU_0586	Human	CYTOPLASM(non-PSE)
1	MMYKQISHL	AAO90131.1	52	21	31	glpE	CBU_0587	Human	CYTOPLASM(non-PSE)
141	NAVEIIHHL	AAO90132.1	60	22	38	nadA	CBU_0588	Human	CYTOPLASM(non-PSE)
199	KQYPHAAVL	AAO90132.1	60	26	34	nadA	CBU_0588	Human	CYTOPLASM(non-PSE)
283	MAMNNLQSL	AAO90132.1	56	30	26	nadA	CBU_0588	Human	CYTOPLASM(non-PSE)
118	FTHRPSSSF	AAO90133.1	51	23	28		CBU_0589	Human	CYTOPLASM(non-PSE)
35	NQNQVVYSL	AAO90136.2	61	40	21		CBU_0592	Human	MEMBRANE(non-PSE)
61	NLPSVIIEF	AAO90136.2	50	37	13		CBU_0592	Human	MEMBRANE(non-PSE)
258	AQKEKVFEL	AAO90143.1	57	29	28	cysQ-1	CBU_0599	Human	CYTOPLASM(non-PSE)
28	AAIDKFISI	AAO90152.1	55	29	26		CBU_0608	Human	CYTOPLASM(non-PSE)
148	SIYGGVLAF	AAO90152.1	65	36	29		CBU_0608	Human	CYTOPLASM(non-PSE)
198	RPIPDFPMQL	AAO90153.1	49	34	15		CBU_0609	Human	CYTOPLASM(non-PSE)
470	SQYQQNYSF	AAO90155.1	55	31	24	yaeT	CBU_0611	Human	PSE-Membrane
551	IAAPSVLAF	AAO90155.1	59	20	39	yaeT	CBU_0611	Human	PSE-Membrane
795	FQFSFGVSL	AAO90155.1	55	23	32	yaeT	CBU_0611	Human	PSE-Membrane
36	QAQPGEISF	AAO90157.1	49	28	21	lpxD	CBU_0613	Human	CYTOPLASM(non-PSE)
148	GAFSGVHQF	AAO90159.1	53	23	30	lpxA	CBU_0615	Human	CYTOPLASM(non-PSE)
124	YLLLPVSEL	AAO90161.2	49	28	21		CBU_0617	Human	PSE-Membrane
230	QVLPLVISL	AAO90161.2	61	42	19		CBU_0617	Human	PSE-Membrane
165	LANAPTPSL	AAO90164.1	57	27	30	lpxB	CBU_0620	Human	CYTOPLASM(non-PSE)
249	IQNDISYVL	AAO90164.1	53	20	33	lpxB	CBU_0620	Human	CYTOPLASM(non-PSE)
264	VAASGTVTL	AAO90164.1	53	28	25	lpxB	CBU_0620	Human	CYTOPLASM(non-PSE)
329	IADEVFQLL	AAO90164.1	60	33	27	lpxB	CBU_0620	Human	CYTOPLASM(non-PSE)
365	NVAKVVHNL	AAO90164.1	52	36	16	lpxB	CBU_0620	Human	CYTOPLASM(non-PSE)
22	YSALPQSEL	AAO90165.1	49	34	15		CBU_0621	Human	CYTOPLASM(non-PSE)
82	FLDNGIHVL	AAO90165.1	59	23	36		CBU_0621	Human	CYTOPLASM(non-PSE)
270	ALMDQISAF	AAO90165.1	57	31	26		CBU_0621	Human	CYTOPLASM(non-PSE)
92	FAAKIGQEL	AAO90170.1	62	27	35		CBU_0626	Human	CYTOPLASM(non-PSE)
575	KLDEGLQSL	AAO90170.1	53	28	25		CBU_0626	Human	CYTOPLASM(non-PSE)
618	SAISNLEQL	AAO90170.1	52	36	16		CBU_0626	Human	CYTOPLASM(non-PSE)
114	RAYEAIQSL	AAO90172.1	69	22	47	ppa	CBU_0628	Human	CYTOPLASM(non-PSE)
121	SLKDISSLL	AAO90172.1	51	34	17	ppa	CBU_0628	Human	CYTOPLASM(non-PSE)
14	AQNAIRPSL	AAO90173.1	53	42	11	putA	CBU_0629	Human	CYTOPLASM(non-PSE)
272	FLIERVKEL	AAO90173.1	53	20	33	putA	CBU_0629	Human	CYTOPLASM(non-PSE)
847	IADDVIKML	AAO90173.1	54	34	20	putA	CBU_0629	Human	CYTOPLASM(non-PSE)
914	FVAPQAYEL	AAO90173.1	65	26	39	putA	CBU_0629	Human	CYTOPLASM(non-PSE)
219	YILDTHLRL	AAO90187.1	58	29	29	ribD	CBU_0643	Human	CYTOPLASM(non-PSE)
160	SVMLIPHTL	AAO90190.2	69	25	44	ribE	CBU_0646	Human	CYTOPLASM(non-PSE)
20	FSDPEALAL	AAO90193.1	56	35	21		CBU_0649	Human	MEMBRANE(non-PSE)
102	QLASMVHEF	AAO90193.1	50	32	18		CBU_0649	Human	MEMBRANE(non-PSE)
98	KTIELLQSM	AAO90202.1	55	33	22		CBU_0658	Human	CYTOPLASM(non-PSE)
157	LTYPEHLAL	AAO90209.1	65	42	23		CBU_0665	Human	CYTOPLASM(non-PSE)
195	SSKQHIVEL	AAO90209.1	49	30	19		CBU_0665	Human	CYTOPLASM(non-PSE)
305	HLIAEIQQL	AAO90209.1	50	35	15		CBU_0665	Human	CYTOPLASM(non-PSE)
73	KTFDAGYTF	AAO90211.1	54	25	29	dapD	CBU_0667	Human	CYTOPLASM(non-PSE)
114	YLAPNTVLM	AAO90211.1	62	17	45	dapD	CBU_0667	Human	CYTOPLASM(non-PSE)
105	YIHPDSVLL	AAO90215.1	60	30	30	rfbA	CBU_0671	Human	CYTOPLASM(non-PSE)
113	LVLPSDHQL	AAO90215.1	51	39	12	rfbA	CBU_0671	Human	CYTOPLASM(non-PSE)
148	IAFDNVNAI	AAO90216.1	49	33	16		CBU_0672	Human	CYTOPLASM(non-PSE)
450	TAHDLHQYL	AAO90216.1	54	28	26		CBU_0672	Human	CYTOPLASM(non-PSE)
465	LVYRGHHSL	AAO90216.1	62	37	25		CBU_0672	Human	CYTOPLASM(non-PSE)
503	YAQFLTPAF	AAO90216.1	49	28	21		CBU_0672	Human	CYTOPLASM(non-PSE)
137	KAYGGKMLF	AAO90222.1	52	29	23		CBU_0678	Human	CYTOPLASM(non-PSE)
244	RAAGAQVTF	AAO90222.1	49	22	27		CBU_0678	Human	CYTOPLASM(non-PSE)
253	RPIEKTTTL	AAO90223.1	50	14	36		CBU_0679	Human	CYTOPLASM(non-PSE)
262	IQSDPTWEL	AAO90223.1	53	19	34		CBU_0679	Human	CYTOPLASM(non-PSE)
320	HSIKNSPSM	AAO90224.1	50	30	20		CBU_0680	Human	CYTOPLASM(non-PSE)
398	VIIDPYRVL	AAO90224.1	52	38	14		CBU_0680	Human	CYTOPLASM(non-PSE)
233	QLAEKVVQL	AAO90225.1	56	27	29		CBU_0681	Human	CYTOPLASM(non-PSE)
18	SQLPRQIVM	AAO90227.1	57	32	25		CBU_0683	Human	CYTOPLASM(non-PSE)
104	SLYPFNEEY	AAO90227.1	53	24	29		CBU_0683	Human	CYTOPLASM(non-PSE)
47	VADVIGTSL	AAO90229.1	49	31	18		CBU_0685	Human	CYTOPLASM(non-PSE)
79	FVKSIQIYL	AAO90229.1	49	25	24		CBU_0685	Human	CYTOPLASM(non-PSE)
739	VVSPVPPVL	AAO90229.1	67	26	41		CBU_0685	Human	CYTOPLASM(non-PSE)
785	YAKPILHPM	AAO90229.1	56	25	31		CBU_0685	Human	CYTOPLASM(non-PSE)
856	SAYPATDRL	AAO90229.1	50	31	19		CBU_0685	Human	CYTOPLASM(non-PSE)
941	TAAEVQWRL	AAO90229.1	52	35	17		CBU_0685	Human	CYTOPLASM(non-PSE)
239	TIYAISTVL	AAO90231.1	51	48	3		CBU_0687	Human	PSE-Membrane
241	YAISTVLNL	AAO90231.1	59	32	27		CBU_0687	Human	PSE-Membrane
334	YLIGITPSL	AAO90231.1	66	25	41		CBU_0687	Human	PSE-Membrane
380	YLFFSVSSL	AAO90231.1	53	29	24		CBU_0687	Human	PSE-Membrane
210	FSYSSPIYL	AAO90234.2	59	29	30		CBU_0690	Human	CYTOPLASM(non-PSE)
191	LADDGVWHL	AAO90235.2	53	26	27		CBU_0691	Human	CYTOPLASM(non-PSE)
31	YALDKVPQI	AAO90239.1	59	24	35		CBU_0695	Human	CYTOPLASM(non-PSE)
317	HLQPAAKSL	AAO90240.2	50	40	10		CBU_0696	Human	CYTOPLASM(non-PSE)
358	YIIKKVREF	AAO90240.2	53	27	26		CBU_0696	Human	CYTOPLASM(non-PSE)
15	LLPEIFTSL	AAO90241.1	49	27	22		CBU_0697	Human	CYTOPLASM(non-PSE)
202	MLNDRIHAL	AAO90241.1	62	22	40		CBU_0697	Human	CYTOPLASM(non-PSE)
337	HTSQHALSL	AAO90241.1	50	29	21		CBU_0697	Human	CYTOPLASM(non-PSE)
141	MLLPNQPSL	AAO90242.1	62	33	29		CBU_0698	Human	CYTOPLASM(non-PSE)
169	YPDNYNITF	AAO90242.1	51	26	25		CBU_0698	Human	CYTOPLASM(non-PSE)
23	FAAKKILSI	AAO90245.2	56	34	22	cysQ-2	CBU_0701	Human	CYTOPLASM(non-PSE)
30	SIYSEPTSL	AAO90245.2	63	22	41	cysQ-2	CBU_0701	Human	CYTOPLASM(non-PSE)
257	FLNPKFLAL	AAO90245.2	67	26	41	cysQ-2	CBU_0701	Human	CYTOPLASM(non-PSE)
47	ALHDISFSL	AAO90248.1	53	32	21	rfbI	CBU_0704	Human	CYTOPLASM(non-PSE)
142	LVTPLSHTL	AAO90256.2	65	37	28		CBU_0713	Human	MEMBRANE(non-PSE)
206	QQVPHPQHY	AAO90256.2	49	24	25		CBU_0713	Human	MEMBRANE(non-PSE)
208	VPHPQHYLF	AAO90256.2	54	29	25		CBU_0713	Human	MEMBRANE(non-PSE)
8	EAMPFDLSL	AAO90257.2	49	28	21		CBU_0714	Human	CYTOPLASM(non-PSE)
290	AAFAVDHEL	AAO90259.1	50	34	16		CBU_0716	Human	CYTOPLASM(non-PSE)
30	SIIHKLTSF	AAO90260.1	49	32	17		CBU_0718	Human	PSE-Membrane
79	SAIPDVFSI	AAO90261.1	54	33	21		CBU_0719	Human	MEMBRANE(non-PSE)
151	TIYEIANSL	AAO90263.2	60	30	30		CBU_0721	Human	CYTOPLASM(non-PSE)
17	RPIQPVFAF	AAO90264.2	50	30	20		CBU_0722	Human	CYTOPLASM(non-PSE)
172	AAYQLGVTF	AAO90264.2	55	28	27		CBU_0722	Human	CYTOPLASM(non-PSE)
376	VSDEPLMTM	AAO90264.2	58	39	19		CBU_0722	Human	CYTOPLASM(non-PSE)
169	YQALPIVAL	AAO90267.1	64	27	37		CBU_0727	Human	MEMBRANE(non-PSE)
259	LVLPKIIAL	AAO90267.1	63	31	32		CBU_0727	Human	MEMBRANE(non-PSE)
171	FLDEPTTGL	AAO90268.2	57	27	30		CBU_0728	Human	CYTOPLASM(non-PSE)
194	NIDATLHSM	AAO90269.1	49	39	10		CBU_0729	Human	PSE-Membrane
261	QILPTVQQL	AAO90269.1	57	39	18		CBU_0729	Human	PSE-Membrane
83	WVAPPSEML	AAO90270.1	51	35	16		CBU_0730	Human	PSE-Membrane
108	VVSPPFVGM	AAO90270.1	56	37	19		CBU_0730	Human	PSE-Membrane
134	YVDISYPAL	AAO90275.1	54	35	19		CBU_0735	Human	CYTOPLASM(non-PSE)
137	ISYPALASL	AAO90275.1	56	39	17		CBU_0735	Human	CYTOPLASM(non-PSE)
173	FSYYPSSTF	AAO90276.1	54	22	32		CBU_0736	Human	SECRETED
185	SAKDFQLEL	AAO90277.1	58	34	24	tig	CBU_0737	Human	CYTOPLASM(non-PSE)
81	RAFEKASAM	AAO90281.1	53	16	37	pmbA	CBU_0741	Human	CYTOPLASM(non-PSE)
191	MQRDHDYTL	AAO90281.1	55	37	18	pmbA	CBU_0741	Human	CYTOPLASM(non-PSE)
29	YQSETWVRF	AAO90283.1	56	33	23	ptsH	CBU_0743	Human	CYTOPLASM(non-PSE)
46	ALIDRGHQL	AAO90284.1	51	22	29		CBU_0744	Human	CYTOPLASM(non-PSE)
81	AQAETILYF	AAO90287.2	60	33	27		CBU_0747	Human	CYTOPLASM(non-PSE)
63	LVSPLITHF	AAO90288.1	52	21	31		CBU_0748	Human	PSE-Lipoprotein
71	FPYQNSFQF	AAO90288.1	52	18	34		CBU_0748	Human	PSE-Lipoprotein
77	FQFTRPHYL	AAO90288.1	61	18	43		CBU_0748	Human	PSE-Lipoprotein
102	KLDEKQVAY	AAO90289.1	52	35	17		CBU_0749	Human	CYTOPLASM(non-PSE)
88	MVTPQDVAL	AAO90290.1	51	42	9		CBU_0750	Human	CYTOPLASM(non-PSE)
292	MQQNKITSL	AAO90290.1	55	31	24		CBU_0750	Human	CYTOPLASM(non-PSE)
266	SADQSIVTL	AAO90293.1	59	27	32		CBU_0753	Human	PSE-Membrane
302	FLNQIRPHL	AAO90293.1	49	28	21		CBU_0753	Human	PSE-Membrane
325	YMHGSIHEV	AAO90293.1	50	21	29		CBU_0753	Human	PSE-Membrane
454	QAANIFRSF	AAO90293.1	50	26	24		CBU_0753	Human	PSE-Membrane
603	KAFDSVFAM	AAO90293.1	66	37	29		CBU_0753	Human	PSE-Membrane
786	VVLPHYNHL	AAO90293.1	51	29	22		CBU_0753	Human	PSE-Membrane
868	FIDPFIILL	AAO90293.1	60	31	29		CBU_0753	Human	PSE-Membrane
899	YTDIGLVTL	AAO90293.1	55	31	24		CBU_0753	Human	PSE-Membrane
1000	YAYKFKLFL	AAO90293.1	51	32	19		CBU_0753	Human	PSE-Membrane
135	TVYSDKVSL	AAO90294.1	59	40	19		CBU_0754	Human	SECRETED
198	VVYDLPNHF	AAO90294.1	57	22	35		CBU_0754	Human	SECRETED
183	YQDKIHFYF	AAO90296.2	64	36	28		CBU_0756	Human	CYTOPLASM(non-PSE)
248	MADASNHLL	AAO90297.2	54	29	25		CBU_0758	Human	PSE-Lipoprotein
85	SLAWTIVSL	AAO90301.2	49	32	17		CBU_0763	Human	MEMBRANE(non-PSE)
412	YVDAVPITL	AAO90306.2	67	19	48		CBU_0770	Human	CYTOPLASM(non-PSE)
11	VANEHPLQI	AAO90307.1	59	41	18	prpB	CBU_0771	Human	CYTOPLASM(non-PSE)
218	QLADHGVKM	AAO90307.1	50	39	11	prpB	CBU_0771	Human	CYTOPLASM(non-PSE)
63	MLADEFPEM	AAO90309.1	51	16	35	phnB	CBU_0773	Human	CYTOPLASM(non-PSE)
224	RAMPDQAQF	AAO90312.1	54	27	27		CBU_0776	Human	CYTOPLASM(non-PSE)
72	IASPFVLVL	AAO90313.2	64	34	30		CBU_0777	Human	MEMBRANE(non-PSE)
236	YAAEAWRTL	AAO90313.2	56	27	29		CBU_0777	Human	MEMBRANE(non-PSE)
206	FAILGIISL	AAO90317.1	57	35	22		CBU_0782	Human	MEMBRANE(non-PSE)
358	SAVPPIPTW	AAO90317.1	51	24	27		CBU_0782	Human	MEMBRANE(non-PSE)
440	AAIESGLTL	AAO90317.1	55	35	20		CBU_0782	Human	MEMBRANE(non-PSE)
142	RLYQEPAYL	AAO90321.2	49	25	24		CBU_0787	Human	CYTOPLASM(non-PSE)
231	QLIENKVTF	AAO90321.2	56	40	16		CBU_0787	Human	CYTOPLASM(non-PSE)
476	FMIPQHYYL	AAO90321.2	59	20	39		CBU_0787	Human	CYTOPLASM(non-PSE)
16	YLLKSKMSM	AAO90323.2	54	37	17		CBU_0789	Human	CYTOPLASM(non-PSE)
58	AANDFAIKL	AAO90323.2	53	34	19		CBU_0789	Human	CYTOPLASM(non-PSE)
96	KVEPPTEAL	AAO90323.2	51	30	21		CBU_0789	Human	CYTOPLASM(non-PSE)
414	YLDGIRMYL	AAO90323.2	52	27	25		CBU_0789	Human	CYTOPLASM(non-PSE)
482	TIFEHFSRL	AAO90323.2	54	23	31		CBU_0789	Human	CYTOPLASM(non-PSE)
817	KAIEAFLKM	AAO90323.2	52	37	15		CBU_0789	Human	CYTOPLASM(non-PSE)
309	STVSNHPSL	AAO90328.1	49	35	14		CBU_0794	Human	CYTOPLASM(non-PSE)
369	LQIDPGIKM	AAO90328.1	51	32	19		CBU_0794	Human	CYTOPLASM(non-PSE)
220	SAYQPLFAL	AAO90332.1	65	29	36		CBU_0798	Human	PSE-Membrane
228	KTFYGTVSF	AAO90337.1	50	25	25		CBU_0803	Human	PSE-Membrane
122	NANPPTITV	AAO90338.1	61	29	32		CBU_0804	Human	PSE-Membrane
295	VAHEVKQAL	AAO90338.1	49	22	27		CBU_0804	Human	PSE-Membrane
335	YAMGEAVLL	AAO90338.1	54	32	22		CBU_0804	Human	PSE-Membrane
450	FVQGFTAEL	AAO90338.1	51	25	26		CBU_0804	Human	PSE-Membrane
738	KSYEVIVQM	AAO90338.1	59	35	24		CBU_0804	Human	PSE-Membrane
829	MTSDVHYAF	AAO90338.1	55	21	34		CBU_0804	Human	PSE-Membrane
873	FLDPFVILL	AAO90338.1	60	30	30		CBU_0804	Human	PSE-Membrane
47	FPIGKITRF	AAO90341.1	49	16	33		CBU_0807	Human	CYTOPLASM(non-PSE)
97	YPYLKPLTL	AAO90341.1	61	16	45		CBU_0807	Human	CYTOPLASM(non-PSE)
343	HVMERNITF	AAO90341.1	63	26	37		CBU_0807	Human	CYTOPLASM(non-PSE)
29	MTNQFVHYL	AAO90343.2	54	31	23		CBU_0809	Human	PSE-Membrane
325	MVYQIPPIF	AAO90344.1	51	24	27		CBU_0810	Human	PSE-Membrane
195	YAFAIQAYL	AAO90346.1	54	32	22		CBU_0812	Human	MEMBRANE(non-PSE)
75	YSFDHWIAF	AAO90351.2	59	23	36	aacA4	CBU_0817	Human	CYTOPLASM(non-PSE)
83	FYDEIPFSF	AAO90351.2	65	32	33	aacA4	CBU_0817	Human	CYTOPLASM(non-PSE)
60	HINGLSAEL	AAO90352.1	51	44	7		CBU_0818	Human	CYTOPLASM(non-PSE)
120	RLYGWHAAL	AAO90356.1	51	31	20		CBU_0822	Human	CYTOPLASM(non-PSE)
253	RLSEFLQSL	AAO90358.1	53	25	28	purB	CBU_0824	Human	CYTOPLASM(non-PSE)
400	RAYEQLKEL	AAO90358.1	51	31	20	purB	CBU_0824	Human	CYTOPLASM(non-PSE)
54	TVSSGTMAL	AAO90359.1	50	37	13		CBU_0825	Human	CYTOPLASM(non-PSE)
332	AASQQVLSL	AAO90359.1	49	29	20		CBU_0825	Human	CYTOPLASM(non-PSE)
107	SVPPKVSLF	AAO90360.1	49	23	26	rfaH	CBU_0826	Human	CYTOPLASM(non-PSE)
169	TAFEAPQQM	AAO90361.1	58	26	32		CBU_0827	Human	CYTOPLASM(non-PSE)
145	YLYSNRLNL	AAO90362.1	52	23	29		CBU_0828	Human	CYTOPLASM(non-PSE)
197	IADVTTTHL	AAO90362.1	53	38	15		CBU_0828	Human	CYTOPLASM(non-PSE)
336	AVVDNHVAL	AAO90362.1	57	36	21		CBU_0828	Human	CYTOPLASM(non-PSE)
224	HLSDKPYLL	AAO90364.1	50	24	26		CBU_0830	Human	CYTOPLASM(non-PSE)
361	MAIPLHNRM	AAO90364.1	52	25	27		CBU_0830	Human	CYTOPLASM(non-PSE)
376	YVIETLRSI	AAO90364.1	49	18	31		CBU_0830	Human	CYTOPLASM(non-PSE)
9	NLNGKPVAF	AAO90365.1	49	36	13	asnB-1	CBU_0831	Human	CYTOPLASM(non-PSE)
15	VAFDQIKAM	AAO90365.1	52	28	24	asnB-1	CBU_0831	Human	CYTOPLASM(non-PSE)
200	RIMPAGHFM	AAO90365.1	58	39	19	asnB-1	CBU_0831	Human	CYTOPLASM(non-PSE)
277	KQLPHIRTF	AAO90365.1	61	27	34	asnB-1	CBU_0831	Human	CYTOPLASM(non-PSE)
305	QAAEHLSYL	AAO90365.1	55	35	20	asnB-1	CBU_0831	Human	CYTOPLASM(non-PSE)
217	KAWEDIKSL	AAO90368.1	52	34	18		CBU_0834	Human	CYTOPLASM(non-PSE)
92	EVWPTTSSL	AAO90370.2	60	49	11		CBU_0836	Human	CYTOPLASM(non-PSE)
109	FLNKHSYEM	AAO90370.2	59	24	35		CBU_0836	Human	CYTOPLASM(non-PSE)
144	YSDINQISF	AAO90370.2	55	27	28		CBU_0836	Human	CYTOPLASM(non-PSE)
347	IPAEIPMQL	AAO90370.2	53	17	36		CBU_0836	Human	CYTOPLASM(non-PSE)
120	YSFFGPVLL	AAO90371.1	56	37	19		CBU_0837	Human	PSE-Membrane
294	SINPLQHFL	AAO90371.1	59	33	26		CBU_0837	Human	PSE-Membrane
334	YSYPVNLLF	AAO90371.1	54	17	37		CBU_0837	Human	PSE-Membrane
456	KQHSITHLL	AAO90371.1	50	22	28		CBU_0837	Human	PSE-Membrane
90	KAYQPKLVL	AAO90372.2	52	27	25		CBU_0838	Human	PSE-Membrane
92	YQPKLVLSF	AAO90372.2	56	29	27		CBU_0838	Human	PSE-Membrane
188	YSFPAILAV	AAO90372.2	52	24	28		CBU_0838	Human	PSE-Membrane
279	QQHDIPQLL	AAO90373.1	55	36	19		CBU_0839	Human	CYTOPLASM(non-PSE)
200	SIYKGVYKL	AAO90374.1	58	32	26	asnB-2	CBU_0840	Human	CYTOPLASM(non-PSE)
247	EVLEKTETL	AAO90374.1	52	46	6	asnB-2	CBU_0840	Human	CYTOPLASM(non-PSE)
312	YAKEVAQHL	AAO90374.1	61	30	31	asnB-2	CBU_0840	Human	CYTOPLASM(non-PSE)
460	SLWERPAEL	AAO90374.1	55	21	34	asnB-2	CBU_0840	Human	CYTOPLASM(non-PSE)
34	HVATPVSPL	AAO90375.1	49	31	18		CBU_0841	Human	PSE-Membrane
166	LLDPNNSVL	AAO90375.1	52	32	20		CBU_0841	Human	PSE-Membrane
6	FMDSSLVEL	AAO90377.2	56	23	33		CBU_0843	Human	CYTOPLASM(non-PSE)
31	NAYSKVVHF	AAO90377.2	56	22	34		CBU_0843	Human	CYTOPLASM(non-PSE)
259	FLDNESVYF	AAO90377.2	54	31	23		CBU_0843	Human	CYTOPLASM(non-PSE)
80	HLFDTVVHL	AAO90378.2	62	21	41		CBU_0844	Human	CYTOPLASM(non-PSE)
90	AQAGVRYSL	AAO90378.2	54	38	16		CBU_0844	Human	CYTOPLASM(non-PSE)
104	YVDSNLVGF	AAO90378.2	49	31	18		CBU_0844	Human	CYTOPLASM(non-PSE)
169	HSYAHLFQL	AAO90378.2	55	35	20		CBU_0844	Human	CYTOPLASM(non-PSE)
229	IVDGILLTL	AAO90378.2	53	29	24		CBU_0844	Human	CYTOPLASM(non-PSE)
333	KVIDIIEEL	AAO90379.1	60	25	35		CBU_0845	Human	CYTOPLASM(non-PSE)
384	VAHDQFHQY	AAO90379.1	53	25	28		CBU_0845	Human	CYTOPLASM(non-PSE)
281	YLIKYLHVL	AAO90384.2	50	24	26		CBU_0850	Human	MEMBRANE(non-PSE)
317	MPSPFTSTM	AAO90391.1	50	19	31	nadE	CBU_0858	Human	CYTOPLASM(non-PSE)
63	IAFLVTHHM	AAO90399.1	51	29	22		CBU_0866	Human	MEMBRANE(non-PSE)
152	RSAEFVHHL	AAO90399.1	53	25	28		CBU_0866	Human	MEMBRANE(non-PSE)
325	IVIDYLQLM	AAO90401.1	51	34	17	dnaB	CBU_0868	Human	CYTOPLASM(non-PSE)
72	KIIRKIQQL	AAO90403.1	49	29	20		CBU_0870	Human	CYTOPLASM(non-PSE)
184	VQIPHLEQL	AAO90406.1	54	18	36	aroC	CBU_0874	Human	CYTOPLASM(non-PSE)
133	STIQLVVAL	AAO90407.1	50	34	16	asd	CBU_0875	Human	CYTOPLASM(non-PSE)
188	SVFPLQIAF	AAO90407.1	67	32	35	asd	CBU_0875	Human	CYTOPLASM(non-PSE)
267	SQAPGIIVI	AAO90407.1	51	28	23	asd	CBU_0875	Human	CYTOPLASM(non-PSE)
296	SVRPDFIAF	AAO90416.2	52	25	27		CBU_0885	Human	CYTOPLASM(non-PSE)
81	SVYQYLQQM	AAO90418.1	63	38	25		CBU_0888	Human	MEMBRANE(non-PSE)
98	YFFPFVSYL	AAO90419.2	50	29	21	dsbA	CBU_0889	Human	CYTOPLASM(non-PSE)
118	ATIPRLLQF	AAO90419.2	55	29	26	dsbA	CBU_0889	Human	CYTOPLASM(non-PSE)
25	NASTPVQSF	AAO90421.1	52	28	24		CBU_0891	Human	PSE-Membrane
166	RMQEGLFSL	AAO90422.1	50	27	23	accD	CBU_0893	Human	CYTOPLASM(non-PSE)
67	AAYTSPHLL	AAO90423.1	60	40	20	folC	CBU_0894	Human	CYTOPLASM(non-PSE)
69	YTSPHLLQF	AAO90423.1	68	26	42	folC	CBU_0894	Human	CYTOPLASM(non-PSE)
196	SVYEQVHLL	AAO90423.1	71	31	40	folC	CBU_0894	Human	CYTOPLASM(non-PSE)
283	IQTPAPIVF	AAO90423.1	49	27	22	folC	CBU_0894	Human	CYTOPLASM(non-PSE)
388	RPQDRIVVF	AAO90423.1	50	27	23	folC	CBU_0894	Human	CYTOPLASM(non-PSE)
47	APDKPVVQL	AAO90424.2	50	19	31	dedD	CBU_0895	Human	PSE-Membrane
132	YAKHLLQQL	AAO90424.2	51	34	17	dedD	CBU_0895	Human	PSE-Membrane
52	FVEPVQIYL	AAO90425.1	59	32	27	dedE	CBU_0896	Human	PSE-Membrane
209	LAYPMVYQL	AAO90433.1	58	32	26		CBU_0904	Human	CYTOPLASM(non-PSE)
96	FLFANSESL	AAO90435.1	54	29	25		CBU_0906	Human	MEMBRANE(non-PSE)
98	FANSESLLL	AAO90435.1	49	29	20		CBU_0906	Human	MEMBRANE(non-PSE)
306	YVPNLTHEL	AAO90435.1	63	31	32		CBU_0906	Human	MEMBRANE(non-PSE)
331	IVFSVSREL	AAO90435.1	58	41	17		CBU_0906	Human	MEMBRANE(non-PSE)
385	YAWNYQLAL	AAO90435.1	60	31	29		CBU_0906	Human	MEMBRANE(non-PSE)
266	SMSQLPLAF	AAO90439.1	51	34	17		CBU_0910	Human	CYTOPLASM(non-PSE)
13	STMDGFTVL	AAO90440.2	60	38	22		CBU_0911	Human	CYTOPLASM(non-PSE)
78	ELDPVQAAF	AAO90441.1	57	41	16	prpD	CBU_0912	Human	CYTOPLASM(non-PSE)
132	KIKDIFVSM	AAO90441.1	55	31	24	prpD	CBU_0912	Human	CYTOPLASM(non-PSE)
443	AQAEKIQLL	AAO90441.1	53	20	33	prpD	CBU_0912	Human	CYTOPLASM(non-PSE)
266	TPSHPHLTF	AAO90443.1	49	27	22		CBU_0914	Human	MEMBRANE(non-PSE)
280	AVWKTVVTL	AAO90443.1	52	36	16		CBU_0914	Human	MEMBRANE(non-PSE)
104	ALNQPFLQL	AAO90444.1	49	27	22	enhB.1	CBU_0915	Human	SECRETED
65	HADLPQTEF	AAO90445.1	53	22	31		CBU_0916	Human	CYTOPLASM(non-PSE)
221	TLKDILHVL	AAO90449.1	54	27	27		CBU_0922	Human	MEMBRANE(non-PSE)
303	IVFGTGLAL	AAO90449.1	58	43	15		CBU_0922	Human	MEMBRANE(non-PSE)
317	VIYSPHQSL	AAO90449.1	65	25	40		CBU_0922	Human	MEMBRANE(non-PSE)
72	YVIISLTAL	AAO90450.1	50	36	14		CBU_0923	Human	MEMBRANE(non-PSE)
164	SELPIILSL	AAO90450.1	50	37	13		CBU_0923	Human	MEMBRANE(non-PSE)
171	ILNGGHVTL	AAO90452.1	53	26	27		CBU_0925	Human	SECRETED
90	FVLPHDAHL	AAO90458.2	55	28	27	glpD	CBU_0931	Human	CYTOPLASM(non-PSE)
297	YLIDSINYY	AAO90458.2	50	24	26	glpD	CBU_0931	Human	CYTOPLASM(non-PSE)
317	SSYAGVRAL	AAO90458.2	49	33	16	glpD	CBU_0931	Human	CYTOPLASM(non-PSE)
62	FIAPGLIMM	AAO90460.1	50	23	27		CBU_0933	Human	MEMBRANE(non-PSE)
136	HVHSIISIL	AAO90460.1	50	41	9		CBU_0933	Human	MEMBRANE(non-PSE)
247	YLMEKGVGL	AAO90460.1	52	22	30		CBU_0933	Human	MEMBRANE(non-PSE)
64	YQFNKYFAL	AAO90463.1	54	17	37		CBU_0936	Human	SECRETED
245	ITTPVTQAL	AAO90464.2	62	41	21		CBU_0937	Human	SECRETED
359	FIAEYISAL	AAO90464.2	56	23	33		CBU_0937	Human	SECRETED
57	LIDPKARQF	AAO90467.1	54	33	21		CBU_0941	Human	CYTOPLASM(non-PSE)
21	FMRPSFQSM	AAO90473.1	63	30	33		CBU_0948	Human	CYTOPLASM(non-PSE)
55	SLAQLSITM	AAO90481.1	52	33	19		CBU_0959	Human	MEMBRANE(non-PSE)
92	MLINIVVTL	AAO90481.1	50	32	18		CBU_0959	Human	MEMBRANE(non-PSE)
246	FLIQKVLHY	AAO90481.1	49	25	24		CBU_0959	Human	MEMBRANE(non-PSE)
376	SVIPLLTSY	AAO90481.1	51	21	30		CBU_0959	Human	MEMBRANE(non-PSE)
396	YARPVGVTV	AAO90481.1	54	24	30		CBU_0959	Human	MEMBRANE(non-PSE)
106	FVEFPPGASL	AAO90482.1	56	36	20		CBU_0960	Human	CYTOPLASM(non-PSE)
30	IQSEIIEQL	AAO90486.2	51	24	27		CBU_0964	Human	CYTOPLASM(non-PSE)
74	SYDPKTQSF	AAO90486.2	62	28	34		CBU_0964	Human	CYTOPLASM(non-PSE)
222	YMLKIHNTM	AAO90486.2	56	29	27		CBU_0964	Human	CYTOPLASM(non-PSE)
275	FYIPPTAQF	AAO90486.2	52	24	28		CBU_0964	Human	CYTOPLASM(non-PSE)
182	AQAKFVHTI	AAO90487.1	50	26	24	cydA-2	CBU_0965	Human	PSE-Membrane
194	YVMGAIFVL	AAO90487.1	53	31	22	cydA-2	CBU_0965	Human	PSE-Membrane
304	QVLPGINEL	AAO90487.1	59	34	25	cydA-2	CBU_0965	Human	PSE-Membrane
325	KAYSALTTL	AAO90487.1	56	37	19	cydA-2	CBU_0965	Human	PSE-Membrane
236	HVRALPQTL	AAO90492.1	52	33	19		CBU_0970	Human	PSE-Membrane
309	LQHGGQHAL	AAO90492.1	53	38	15		CBU_0970	Human	PSE-Membrane
74	HVDNVIQRL	AAO90494.1	56	34	22		CBU_0972	Human	CYTOPLASM(non-PSE)
128	YQVAHLPHL	AAO90494.1	49	18	31		CBU_0972	Human	CYTOPLASM(non-PSE)
98	RLSKPTIAL	AAO90498.1	52	23	29		CBU_0976	Human	CYTOPLASM(non-PSE)
202	IIKNGPHAL	AAO90498.1	49	32	17		CBU_0976	Human	CYTOPLASM(non-PSE)
48	HVPSSYHTM	AAO90502.1	50	33	17		CBU_0980	Human	PSE-Lipoprotein
61	SIHDVKAAL	AAO90504.1	52	34	18		CBU_0982	Human	CYTOPLASM(non-PSE)
143	FLDTIIPQY	AAO90504.1	54	22	32		CBU_0982	Human	CYTOPLASM(non-PSE)
60	FIAVPIHHF	AAO90505.1	56	28	28		CBU_0984	Human	CYTOPLASM(non-PSE)
32	KVNETASTL	AAO90506.1	50	28	22		CBU_0985	Human	CYTOPLASM(non-PSE)
184	KAASPSHLF	AAO90508.2	56	26	30		CBU_0987	Human	PSE-Lipoprotein
214	YIKKPIFVL	AAO90508.2	55	36	19		CBU_0987	Human	PSE-Lipoprotein
74	MAFPATLIL	AAO90516.2	59	27	32		CBU_0995	Human	MEMBRANE(non-PSE)
61	ALAPQVTVM	AAO90522.1	56	30	26	lolC	CBU_1001	Human	MEMBRANE(non-PSE)
265	IAMEKTIMF	AAO90522.1	52	21	31	lolC	CBU_1001	Human	MEMBRANE(non-PSE)
395	TIYPAFIAF	AAO90522.1	54	30	24	lolC	CBU_1001	Human	MEMBRANE(non-PSE)
274	YLLNKQIQL	AAO90523.1	51	22	29	birA	CBU_1002	Human	CYTOPLASM(non-PSE)
88	KLKESNVEF	AAO90525.1	52	37	15	bioC.2	CBU_1004	Human	CYTOPLASM(non-PSE)
119	NLFDYFLSL	AAO90526.1	54	23	31	bioH	CBU_1005	Human	CYTOPLASM(non-PSE)
34	KAYGSYIEL	AAO90529.1	54	34	20	bioA	CBU_1008	Human	CYTOPLASM(non-PSE)
86	TTNEIIVAL	AAO90529.1	63	35	28	bioA	CBU_1008	Human	CYTOPLASM(non-PSE)
311	KAFLHSHTY	AAO90529.1	50	17	33	bioA	CBU_1008	Human	CYTOPLASM(non-PSE)
403	LLRPIGNTL	AAO90529.1	50	30	20	bioA	CBU_1008	Human	CYTOPLASM(non-PSE)
245	FFFDEAHLL	AAO90547.1	50	27	23		CBU_1027	Human	CYTOPLASM(non-PSE)
246	FFDEAHLLF	AAO90547.1	63	36	27		CBU_1027	Human	CYTOPLASM(non-PSE)
260	ILLEKINQM	AAO90547.1	49	25	24		CBU_1027	Human	CYTOPLASM(non-PSE)
13	ITDPKSFSY	AAO90548.1	51	18	33		CBU_1028	Human	CYTOPLASM(non-PSE)
58	RLFDIEIRY	AAO90548.1	51	31	20		CBU_1028	Human	CYTOPLASM(non-PSE)
67	SLHEAYQAL	AAO90549.2	53	26	27		CBU_1031	Human	CYTOPLASM(non-PSE)
259	SAKDPVRYF	AAO90556.1	53	26	27	cyoA	CBU_1040	Human	PSE-Membrane
194	ITFDEMMEM	AAO90566.1	51	36	15		CBU_1051	Human	CYTOPLASM(non-PSE)
383	VIDEKYLEL	AAO90566.1	52	26	26		CBU_1051	Human	CYTOPLASM(non-PSE)
140	IVIDSVAAL	AAO90569.1	58	31	27	recA	CBU_1054	Human	CYTOPLASM(non-PSE)
23	SIVEPIFSF	AAO90572.1	58	30	28		CBU_1057	Human	CYTOPLASM(non-PSE)
233	YLAGLFRTL	AAO90572.1	51	24	27		CBU_1057	Human	CYTOPLASM(non-PSE)
146	ALFGTTKTF	AAO90574.1	50	36	14	scpB	CBU_1060	Human	CYTOPLASM(non-PSE)
180	AQFGEQLAL	AAO90574.1	52	28	24	scpB	CBU_1060	Human	CYTOPLASM(non-PSE)
106	MLAEIKSRL	AAO90575.2	50	34	16	scpA	CBU_1061	Human	CYTOPLASM(non-PSE)
197	ILYAHVHRL	AAO90577.1	52	20	32		CBU_1063	Human	CYTOPLASM(non-PSE)
318	LLNDKILSL	AAO90577.1	55	19	36		CBU_1063	Human	CYTOPLASM(non-PSE)
4	SVDDLTVEY	AAO90578.1	51	23	28		CBU_1064	Human	CYTOPLASM(non-PSE)
12	YVEDGVVTL	AAO90578.1	61	25	36		CBU_1064	Human	CYTOPLASM(non-PSE)
127	RLFLPHITL	AAO90579.1	56	30	26		CBU_1065	Human	CYTOPLASM(non-PSE)
187	YAMEQQFPL	AAO90581.1	58	26	32	ttcA	CBU_1067	Human	CYTOPLASM(non-PSE)
76	DQSPAYHTL	AAO90586.1	54	43	11		CBU_1073	Human	SECRETED
30	LAIEISHAL	AAO90587.1	64	28	36		CBU_1074	Human	CYTOPLASM(non-PSE)
69	FVASILATL	AAO90588.1	59	33	26		CBU_1075	Human	PSE-Membrane
13	SQDEKIYEI	AAO90591.1	49	23	26		CBU_1078	Human	CYTOPLASM(non-PSE)
111	SLIERVFYY	AAO90592.1	53	28	25		CBU_1079	Human	CYTOPLASM(non-PSE)
6	TVDIPSQTL	AAO90593.1	57	36	21		CBU_1080	Human	CYTOPLASM(non-PSE)
328	SQILKTHNL	AAO90597.1	53	35	18		CBU_1084	Human	CYTOPLASM(non-PSE)
670	MQDDLIKVL	AAO90597.1	59	34	25		CBU_1084	Human	CYTOPLASM(non-PSE)
45	LVFDSPSAI	AAO90598.2	50	34	16		CBU_1085	Human	CYTOPLASM(non-PSE)
370	YQQHIASAL	AAO90598.2	50	35	15		CBU_1085	Human	CYTOPLASM(non-PSE)
56	FVKSPSYTL	AAO90600.1	66	28	38		CBU_1087	Human	CYTOPLASM(non-PSE)
5	YQNRQIREL	AAO90601.1	50	23	27		CBU_1088	Human	CYTOPLASM(non-PSE)
79	YLAGQRHQL	AAO90601.1	53	21	32		CBU_1088	Human	CYTOPLASM(non-PSE)
106	LPFPEPLLF	AAO90601.1	57	26	31		CBU_1088	Human	CYTOPLASM(non-PSE)
283	IVSGPRPEL	AAO90601.1	50	32	18		CBU_1088	Human	CYTOPLASM(non-PSE)
477	DLFPHLRVL	AAO90601.1	49	39	10		CBU_1088	Human	CYTOPLASM(non-PSE)
126	SQLPVIQKL	AAO90606.1	60	21	39		CBU_1093	Human	MEMBRANE(non-PSE)
747	KVIPQLSRL	AAO90606.1	49	25	24		CBU_1093	Human	MEMBRANE(non-PSE)
806	AVLAPGHTM	AAO90606.1	55	38	17		CBU_1093	Human	MEMBRANE(non-PSE)
201	SLDPLYVNF	AAO90607.1	53	29	24		CBU_1094	Human	PSE-Membrane
156	KQQKPYPTL	AAO90610.1	51	35	16	aldC	CBU_1097	Human	SECRETED
105	GANGVIVSL	AAO90613.2	51	35	16		CBU_1100	Human	PSE-Membrane
287	YVIDGIVHY	AAO90629.1	60	24	36	ald	CBU_1116	Human	CYTOPLASM(non-PSE)
315	ATLPYVIAL	AAO90629.1	53	29	24	ald	CBU_1116	Human	CYTOPLASM(non-PSE)
78	FPDEKERQL	AAO90635.2	49	18	31	enhA.3	CBU_1122	Human	PSE-Lipoprotein
95	HVADPPLRL	AAO90640.2	65	31	34		CBU_1127	Human	MEMBRANE(non-PSE)
96	VADPPLRLF	AAO90640.2	58	26	32		CBU_1127	Human	MEMBRANE(non-PSE)
3	YSKEVLHYF	AAO90641.1	53	21	32	iscU.1	CBU_1128	Human	CYTOPLASM(non-PSE)
62	VVDDLTAAL	AAO90644.1	54	32	22		CBU_1131	Human	CYTOPLASM(non-PSE)
166	HQNTPIQQL	AAO90644.1	65	35	30		CBU_1131	Human	CYTOPLASM(non-PSE)
196	FIDPKQPKM	AAO90644.1	63	21	42		CBU_1131	Human	CYTOPLASM(non-PSE)
1	MTVEHFVAF	AAO90647.1	54	25	29		CBU_1134	Human	MEMBRANE(non-PSE)
27	FMKKTTVAL	AAO90647.1	52	16	36		CBU_1134	Human	MEMBRANE(non-PSE)
45	AAWAGKYTL	AAO90647.1	49	39	10		CBU_1134	Human	MEMBRANE(non-PSE)
53	LVTPHTPHL	AAO90647.1	59	36	23		CBU_1134	Human	MEMBRANE(non-PSE)
60	AMHPKISRF	AAO90648.1	51	33	18		CBU_1135	Human	SECRETED
163	LIHDPVLIL	AAO90654.1	51	41	10	secF	CBU_1141	Human	MEMBRANE(non-PSE)
255	TLRPFALAL	AAO90654.1	51	39	12	secF	CBU_1141	Human	MEMBRANE(non-PSE)
302	YTFEKQLVL	AAO90655.1	71	26	45	secD	CBU_1142	Human	PSE-Membrane
403	FQITNLSTM	AAO90655.1	54	30	24	secD	CBU_1142	Human	PSE-Membrane
474	VIADIALAL	AAO90655.1	56	32	24	secD	CBU_1142	Human	PSE-Membrane
549	IVDANVTTL	AAO90655.1	60	37	23	secD	CBU_1142	Human	PSE-Membrane
81	RLKDNFVVL	AAO90656.1	50	24	26	yajC	CBU_1143	Human	MEMBRANE(non-PSE)
71	SADTPILHF	AAO90660.1	59	30	29	mfd	CBU_1148	Human	CYTOPLASM(non-PSE)
96	IISERLLTL	AAO90660.1	49	18	31	mfd	CBU_1148	Human	CYTOPLASM(non-PSE)
361	FATENFPPL	AAO90660.1	50	33	17	mfd	CBU_1148	Human	CYTOPLASM(non-PSE)
532	KIYVPVSSL	AAO90660.1	53	30	23	mfd	CBU_1148	Human	CYTOPLASM(non-PSE)
666	VAVLVPTTL	AAO90660.1	50	34	16	mfd	CBU_1148	Human	CYTOPLASM(non-PSE)
769	TATPIPRTL	AAO90660.1	55	23	32	mfd	CBU_1148	Human	CYTOPLASM(non-PSE)
803	FVHDYSPVL	AAO90660.1	63	29	34	mfd	CBU_1148	Human	CYTOPLASM(non-PSE)
980	QIHDIGFSL	AAO90660.1	54	43	11	mfd	CBU_1148	Human	CYTOPLASM(non-PSE)
241	KVSPSPYHF	AAO90664.1	59	31	28	trpE	CBU_1152	Human	CYTOPLASM(non-PSE)
379	RAMEIIDEL	AAO90664.1	59	36	23	trpE	CBU_1152	Human	CYTOPLASM(non-PSE)
204	YIPDHIISV	AAO90665.1	49	17	32	trpC	CBU_1154	Human	CYTOPLASM(non-PSE)
227	TLMAPLQEL	AAO90666.1	53	33	20	trpBF	CBU_1155	Human	CYTOPLASM(non-PSE)
452	FIDDPTVRL	AAO90666.1	60	24	36	trpBF	CBU_1155	Human	CYTOPLASM(non-PSE)
248	SLNPHYPNL	AAO90667.1	55	28	27	trpA	CBU_1156	Human	CYTOPLASM(non-PSE)
25	TLIESGTEL	AAO90671.1	55	31	24		CBU_1160	Human	CYTOPLASM(non-PSE)
64	KIKESLVTL	AAO90671.1	49	18	31		CBU_1160	Human	CYTOPLASM(non-PSE)
263	SQWDPLLFY	AAO90671.1	50	23	27		CBU_1160	Human	CYTOPLASM(non-PSE)
24	SLDTPRTEM	AAO90673.1	53	36	17		CBU_1162	Human	MEMBRANE(non-PSE)
52	RVYPSVMEY	AAO90673.1	60	21	39		CBU_1162	Human	MEMBRANE(non-PSE)
138	AAFAYVTTL	AAO90673.1	65	42	23		CBU_1162	Human	MEMBRANE(non-PSE)
140	FAYVTTLKL	AAO90673.1	54	32	22		CBU_1162	Human	MEMBRANE(non-PSE)
12	MIYQKTLIF	AAO90682.2	50	28	22		CBU_1171	Human	CYTOPLASM(non-PSE)
26	HTYDVETNL	AAO90684.1	53	36	17		CBU_1175	Human	MEMBRANE(non-PSE)
222	KAPEVLTQL	AAO90684.1	50	27	23		CBU_1175	Human	MEMBRANE(non-PSE)
12	TLAPMAMAL	AAO90688.1	50	33	17		CBU_1179	Human	MEMBRANE(non-PSE)
39	HVSAGQMQL	AAO90688.1	50	43	7		CBU_1179	Human	MEMBRANE(non-PSE)
1	MTIDNPSAF	AAO90694.1	52	25	27	uvrC	CBU_1185	Human	CYTOPLASM(non-PSE)
49	QLDSKTQAM	AAO90694.1	50	38	12	uvrC	CBU_1185	Human	CYTOPLASM(non-PSE)
474	QAAEVLEEL	AAO90694.1	51	34	17	uvrC	CBU_1185	Human	CYTOPLASM(non-PSE)
59	AVKKPIMTL	AAO90696.1	57	26	31		CBU_1187	Human	SECRETED
24	AQSDATTQL	AAO90699.1	50	25	25	lolA	CBU_1190	Human	SECRETED
16	SAKETGVLL	AAO90700.2	49	34	15	ftsK	CBU_1191	Human	PSE-Membrane
288	SAILPELSL	AAO90700.2	49	32	17	ftsK	CBU_1191	Human	PSE-Membrane
473	LIDPKMLEL	AAO90700.2	52	25	27	ftsK	CBU_1191	Human	PSE-Membrane
482	SVYEGIPHL	AAO90700.2	72	27	45	ftsK	CBU_1191	Human	PSE-Membrane
158	RAFPFIDEF	AAO90703.1	50	22	28		CBU_1194	Human	PSE-Membrane
241	LTFPLNPSL	AAO90703.1	62	39	23		CBU_1194	Human	PSE-Membrane
1	MAKEESIEM	AAO90704.1	50	28	22	infA	CBU_1195	Human	CYTOPLASM(non-PSE)
201	FLIPRLLVL	AAO90711.1	57	23	34		CBU_1202	Human	MEMBRANE(non-PSE)
498	TYDEIFPYL	AAO90712.1	54	38	16		CBU_1203	Human	PSE-Membrane
35	LIDPQQHVL	AAO90717.1	58	28	30		CBU_1208	Human	MEMBRANE(non-PSE)
177	FSYSTPLYF	AAO90717.1	50	16	34		CBU_1208	Human	MEMBRANE(non-PSE)
5	HQNQPSSPF	AAO90726.1	49	33	16		CBU_1217	Human	CYTOPLASM(non-PSE)
124	APDDYVVQF	AAO90726.1	52	31	21		CBU_1217	Human	CYTOPLASM(non-PSE)
416	LIAGPDHTL	AAO90726.1	51	38	13		CBU_1217	Human	CYTOPLASM(non-PSE)
115	RLNPPLYEL	AAO90729.1	59	25	34	purC	CBU_1220	Human	CYTOPLASM(non-PSE)
65	SLVPPGSNL	AAO90730.1	51	30	21		CBU_1221	Human	PSE-Lipoprotein
214	VVPKPYHAF	AAO90731.2	50	25	25	dapA	CBU_1222	Human	CYTOPLASM(non-PSE)
137	YLSGITLAM	AAO90732.1	60	31	29	kdgK	CBU_1223	Human	CYTOPLASM(non-PSE)
6	ILIPGIPTL	AAO90733.2	64	23	41		CBU_1224	Human	PSE-Membrane
202	MLPESHYAL	AAO90733.2	57	35	22		CBU_1224	Human	PSE-Membrane
161	STLEAPISM	AAO90735.2	59	40	19		CBU_1226	Human	CYTOPLASM(non-PSE)
236	WLMDNHFTF	AAO90735.2	53	32	21		CBU_1226	Human	CYTOPLASM(non-PSE)
922	AADKGTATF	AAO90735.2	51	26	25		CBU_1226	Human	CYTOPLASM(non-PSE)
1016	AAFDHRHIF	AAO90735.2	57	25	32		CBU_1226	Human	CYTOPLASM(non-PSE)
1485	GTAPLFHAL	AAO90735.2	50	30	20		CBU_1226	Human	CYTOPLASM(non-PSE)
150	TLYDPATEL	AAO90737.1	62	24	38	qseC	CBU_1228	Human	PSE-Membrane
257	FTADAAHEL	AAO90737.1	57	23	34	qseC	CBU_1228	Human	PSE-Membrane
304	HVVQQLLTL	AAO90737.1	60	42	18	qseC	CBU_1228	Human	PSE-Membrane
419	RVFERFFRM	AAO90737.1	61	39	22	qseC	CBU_1228	Human	PSE-Membrane
468	VTFPLIHNF	AAO90737.1	52	22	30	qseC	CBU_1228	Human	PSE-Membrane
166	ELAPNVQQL	AAO90738.1	55	35	20		CBU_1229	Human	CYTOPLASM(non-PSE)
665	IIDETITHL	AAO90738.1	57	32	25		CBU_1229	Human	CYTOPLASM(non-PSE)
795	SANEKFNSF	AAO90738.1	58	21	37		CBU_1229	Human	CYTOPLASM(non-PSE)
9	QALDPQQSF	AAO90739.1	55	28	27		CBU_1230	Human	CYTOPLASM(non-PSE)
313	RMKDLLSQL	AAO90739.1	51	28	23		CBU_1230	Human	CYTOPLASM(non-PSE)
412	FQDTSIIQF	AAO90739.1	64	36	28		CBU_1230	Human	CYTOPLASM(non-PSE)
569	QLIEITPAL	AAO90739.1	60	32	28		CBU_1230	Human	CYTOPLASM(non-PSE)
579	SADIPFHAV	AAO90739.1	52	31	21		CBU_1230	Human	CYTOPLASM(non-PSE)
807	KADPVYNYL	AAO90739.1	59	37	22		CBU_1230	Human	CYTOPLASM(non-PSE)
209	NAHDVVTSV	AAO90740.2	53	32	21		CBU_1231	Human	CYTOPLASM(non-PSE)
281	FLFDELYKF	AAO90743.2	57	22	35		CBU_1234	Human	CYTOPLASM(non-PSE)
362	FAIQVTYSL	AAO90743.2	63	29	34		CBU_1234	Human	CYTOPLASM(non-PSE)
69	EVSPQIAQL	AAO90746.2	52	48	4		CBU_1237	Human	CYTOPLASM(non-PSE)
73	FLNVQGVSL	AAO90748.1	49	26	23		CBU_1239	Human	MEMBRANE(non-PSE)
92	HLFPVYFKF	AAO90748.1	56	35	21		CBU_1239	Human	MEMBRANE(non-PSE)
23	FAFINPAEL	AAO90751.1	61	35	26		CBU_1242	Human	CYTOPLASM(non-PSE)
56	VTIPTGLSF	AAO90751.1	50	19	31		CBU_1242	Human	CYTOPLASM(non-PSE)
130	RVNDISPEF	AAO90751.1	66	31	35		CBU_1242	Human	CYTOPLASM(non-PSE)
138	FAFSFSPKF	AAO90751.1	51	20	31		CBU_1242	Human	CYTOPLASM(non-PSE)
251	FIFSDFQAL	AAO90751.1	57	32	25		CBU_1242	Human	CYTOPLASM(non-PSE)
382	NSFAGVTSL	AAO90751.1	51	34	17		CBU_1242	Human	CYTOPLASM(non-PSE)
354	QTMSPLTTL	AAO90752.1	59	40	19	xseA	CBU_1243	Human	CYTOPLASM(non-PSE)
117	AAIVVPMTL	AAO90753.1	52	35	17		CBU_1244	Human	MEMBRANE(non-PSE)
295	IQNPFLLHY	AAO90753.1	49	25	24		CBU_1244	Human	MEMBRANE(non-PSE)
378	LVFPNSPSL	AAO90753.1	66	23	43		CBU_1244	Human	MEMBRANE(non-PSE)
431	YQSIAPTEL	AAO90753.1	50	24	26		CBU_1244	Human	MEMBRANE(non-PSE)
194	STSGVIPAM	AAO90760.1	59	40	19		CBU_1252	Human	CYTOPLASM(non-PSE)
161	EQIEIVHRL	AAO90763.1	63	33	30		CBU_1255	Human	CYTOPLASM(non-PSE)
342	YVFSWREVL	AAO90767.1	55	40	15	nhaP.1	CBU_1259	Human	MEMBRANE(non-PSE)
88	YAFNPYFSL	AAO90768.1	67	35	32		CBU_1260	Human	SECRETED
159	YVHTKFVAF	AAO90768.1	54	26	28		CBU_1260	Human	SECRETED
48	QQPETPPSL	AAO90769.1	51	33	18		CBU_1261	Human	SECRETED
55	SLVPPPPNL	AAO90769.1	58	28	30		CBU_1261	Human	SECRETED
401	RAWDHLALF	AAO90769.1	50	28	22		CBU_1261	Human	SECRETED
38	TVIPGSITM	AAO90775.1	64	31	33		CBU_1267	Human	PSE-Membrane
222	YLHHSSHFF	AAO90775.1	52	32	20		CBU_1267	Human	PSE-Membrane
357	LVLDHSSSF	AAO90775.1	49	26	23		CBU_1267	Human	PSE-Membrane
153	GAYPKTLPF	AAO90776.2	53	27	26		CBU_1268	Human	CYTOPLASM(non-PSE)
173	EIYDALHPL	AAO90776.2	49	41	8		CBU_1268	Human	CYTOPLASM(non-PSE)
221	YLAPIRFAL	AAO90776.2	65	27	38		CBU_1268	Human	CYTOPLASM(non-PSE)
347	KVMPIWQQY	AAO90776.2	49	19	30		CBU_1268	Human	CYTOPLASM(non-PSE)
91	RQYERLIEV	AAO90780.1	51	24	27		CBU_1273	Human	CYTOPLASM(non-PSE)
101	KAHDIGYVF	AAO90780.1	51	23	28		CBU_1273	Human	CYTOPLASM(non-PSE)
53	SADSPHIVL	AAO90781.1	58	23	35		CBU_1274	Human	SECRETED
23	YTDEGIYGL	AAO90782.1	50	24	26	rspA	CBU_1275	Human	CYTOPLASM(non-PSE)
61	SQIEDIWQY	AAO90782.1	56	23	33	rspA	CBU_1275	Human	CYTOPLASM(non-PSE)
349	EVFPHHYYF	AAO90782.1	59	32	27	rspA	CBU_1275	Human	CYTOPLASM(non-PSE)
105	YLFDESQEI	AAO90785.1	53	21	32		CBU_1278	Human	CYTOPLASM(non-PSE)
55	FSAIPGVSF	AAO90786.1	49	22	27	exoD	CBU_1279	Human	MEMBRANE(non-PSE)
191	FIFGAIKAL	AAO90786.1	54	29	25	exoD	CBU_1279	Human	MEMBRANE(non-PSE)
101	VIFGATVTL	AAO90787.2	58	33	25	greA	CBU_1280	Human	CYTOPLASM(non-PSE)
20	QLDPHLREL	AAO90790.1	52	23	29		CBU_1284	Human	CYTOPLASM(non-PSE)
421	QTMPVFQFL	AAO90790.1	50	30	20		CBU_1284	Human	CYTOPLASM(non-PSE)
303	ALLPTTLTF	AAO90791.1	62	40	22		CBU_1285	Human	MEMBRANE(non-PSE)
76	KVDPQAIIF	AAO90792.1	54	36	18		CBU_1286	Human	CYTOPLASM(non-PSE)
261	YLKEIITAI	AAO90792.1	51	31	20		CBU_1286	Human	CYTOPLASM(non-PSE)
427	RIFSKTNVL	AAO90792.1	51	26	25		CBU_1286	Human	CYTOPLASM(non-PSE)
129	SVKPHPHLI	AAO90797.1	49	32	17		CBU_1291	Human	CYTOPLASM(non-PSE)
187	SALHKSPTL	AAO90797.1	54	37	17		CBU_1291	Human	CYTOPLASM(non-PSE)
46	SQHKIMHAF	AAO90800.1	49	24	25		CBU_1294	Human	CYTOPLASM(non-PSE)
276	YLQEAGTEL	AAO90803.1	54	23	31	recN	CBU_1297	Human	CYTOPLASM(non-PSE)
299	TLLETRLSL	AAO90803.1	49	28	21	recN	CBU_1297	Human	CYTOPLASM(non-PSE)
448	AQKENTSAL	AAO90803.1	54	36	18	recN	CBU_1297	Human	CYTOPLASM(non-PSE)
28	YTYIPPKSF	AAO90813.2	54	22	32		CBU_1307	Human	PSE-Lipoprotein
6	ILNLHPVQF	AAO90814.1	53	33	20		CBU_1308	Human	CYTOPLASM(non-PSE)
404	VLNDKLSSF	AAO90816.1	53	33	20		CBU_1311	Human	CYTOPLASM(non-PSE)
493	SADQRIIIF	AAO90816.1	54	31	23		CBU_1311	Human	CYTOPLASM(non-PSE)
62	FQLEHAHFL	AAO90820.1	53	17	36		CBU_1316	Human	CYTOPLASM(non-PSE)
30	FFKEISLSL	AAO90824.1	51	34	17	ihfA	CBU_1320	Human	CYTOPLASM(non-PSE)
32	QAIEVARQL	AAO90832.1	51	33	18		CBU_1328	Human	CYTOPLASM(non-PSE)
181	RLMSVAVSL	AAO90833.1	49	30	19		CBU_1329	Human	CYTOPLASM(non-PSE)
132	ILDARTPTL	AAO90837.1	51	27	24		CBU_1334	Human	PSE-Membrane
266	FAYQQITSL	AAO90838.1	65	10	55		CBU_1335	Human	CYTOPLASM(non-PSE)
1049	MVADMLLTL	AAO90840.1	63	36	27	dnaE	CBU_1337	Human	CYTOPLASM(non-PSE)
25	SAKNIVNTL	AAO90841.2	58	35	23		CBU_1338	Human	CYTOPLASM(non-PSE)
52	YLIDQPEMF	AAO90841.2	53	18	35		CBU_1338	Human	CYTOPLASM(non-PSE)
73	SARPITIAF	AAO90841.2	57	16	41		CBU_1338	Human	CYTOPLASM(non-PSE)
104	FLTPLINQM	AAO90848.1	54	24	30		CBU_1345	Human	MEMBRANE(non-PSE)
343	FLAPIYPTL	AAO90848.1	67	26	41		CBU_1345	Human	MEMBRANE(non-PSE)
186	NLSEIILTL	AAO90852.2	56	25	31		CBU_1349	Human	CYTOPLASM(non-PSE)
193	TLMEGIIKL	AAO90852.2	53	24	29		CBU_1349	Human	CYTOPLASM(non-PSE)
66	SAAGVNIKL	AAO90853.1	50	33	17	glmM	CBU_1350	Human	CYTOPLASM(non-PSE)
163	STFPSNLTL	AAO90853.1	70	38	32	glmM	CBU_1350	Human	CYTOPLASM(non-PSE)
188	VAPSIFHEL	AAO90853.1	59	33	26	glmM	CBU_1350	Human	CYTOPLASM(non-PSE)
365	VMVKHPQVL	AAO90853.1	51	29	22	glmM	CBU_1350	Human	CYTOPLASM(non-PSE)
216	YLLNKLPEF	AAO90854.1	52	22	30	folP	CBU_1351	Human	CYTOPLASM(non-PSE)
106	IQRDIQNEL	AAO90861.1	52	37	15	sufD	CBU_1358	Human	CYTOPLASM(non-PSE)
154	HLSKPTASL	AAO90861.1	53	25	28	sufD	CBU_1358	Human	CYTOPLASM(non-PSE)
165	SQIRHVILL	AAO90861.1	53	27	26	sufD	CBU_1358	Human	CYTOPLASM(non-PSE)
389	FANEVVEML	AAO90861.1	55	17	38	sufD	CBU_1358	Human	CYTOPLASM(non-PSE)
401	VIADRIQQL	AAO90861.1	55	20	35	sufD	CBU_1358	Human	CYTOPLASM(non-PSE)
62	YFDEDLFEL	AAO90862.1	52	30	22	sufC	CBU_1359	Human	CYTOPLASM(non-PSE)
183	TVAKGVNSL	AAO90862.1	57	37	20	sufC	CBU_1359	Human	CYTOPLASM(non-PSE)
35	GIFGHSQAL	AAO90865.1	49	30	19	czcD.2	CBU_1362	Human	MEMBRANE(non-PSE)
43	LIADGVHSL	AAO90865.1	59	27	32	czcD.2	CBU_1362	Human	MEMBRANE(non-PSE)
101	IAFDTLEHL	AAO90865.1	50	29	21	czcD.2	CBU_1362	Human	MEMBRANE(non-PSE)
112	HAHLPLPTF	AAO90865.1	57	27	30	czcD.2	CBU_1362	Human	MEMBRANE(non-PSE)
282	HVADVTVHI	AAO90865.1	53	29	24	czcD.2	CBU_1362	Human	MEMBRANE(non-PSE)
115	LLPPYTHQY	AAO90866.1	52	21	31		CBU_1363	Human	CYTOPLASM(non-PSE)
335	FTYPKVPNL	AAO90866.1	69	31	38		CBU_1363	Human	CYTOPLASM(non-PSE)
426	TAFNQIESL	AAO90866.1	50	27	23		CBU_1363	Human	CYTOPLASM(non-PSE)
212	HPTPFSTYF	AAO90876.1	49	22	27	pabB	CBU_1373	Human	CYTOPLASM(non-PSE)
308	ESFPNVHHL	AAO90876.1	54	31	23	pabB	CBU_1373	Human	CYTOPLASM(non-PSE)
350	SAMQIIESL	AAO90876.1	65	31	34	pabB	CBU_1373	Human	CYTOPLASM(non-PSE)
131	MVDDVRIVL	AAO90878.1	60	29	31	relA	CBU_1375	Human	CYTOPLASM(non-PSE)
141	KLSERLTTL	AAO90878.1	49	23	26	relA	CBU_1375	Human	CYTOPLASM(non-PSE)
194	YLNPNEYSL	AAO90878.1	64	28	36	relA	CBU_1375	Human	CYTOPLASM(non-PSE)
281	TALSIVHAL	AAO90878.1	62	29	33	relA	CBU_1375	Human	CYTOPLASM(non-PSE)
429	KMVPLTRTL	AAO90878.1	52	22	30	relA	CBU_1375	Human	CYTOPLASM(non-PSE)
659	IADEKVAIL	AAO90878.1	55	36	19	relA	CBU_1375	Human	CYTOPLASM(non-PSE)
103	IAYQNVHYF	AAO90883.1	54	12	42		CBU_1380	Human	MEMBRANE(non-PSE)
126	SAFEWHLTF	AAO90883.1	64	26	38		CBU_1380	Human	MEMBRANE(non-PSE)
150	KLFAGPVSF	AAO90883.1	66	35	31		CBU_1380	Human	MEMBRANE(non-PSE)
57	IAIENPRTL	AAO90886.1	58	36	22	rrf	CBU_1383	Human	CYTOPLASM(non-PSE)
42	ISYPQWHAL	AAO90901.2	59	42	17	sdhD	CBU_1402	Human	MEMBRANE(non-PSE)
82	YVKNKPIRL	AAO90901.2	52	31	21	sdhD	CBU_1402	Human	MEMBRANE(non-PSE)
112	SVYEQVTKF	AAO90908.1	71	37	34	gltA	CBU_1410	Human	CYTOPLASM(non-PSE)
163	RLIAKMPTL	AAO90908.1	50	28	22	gltA	CBU_1410	Human	CYTOPLASM(non-PSE)
217	RAMDRIFIL	AAO90908.1	53	27	26	gltA	CBU_1410	Human	CYTOPLASM(non-PSE)
120	AQFNGSVSL	AAO90910.2	59	28	31		CBU_1412	Human	PSE-Membrane
154	FGIDITPAL	AAO90910.2	53	33	20		CBU_1412	Human	PSE-Membrane
225	FYDYGNHTL	AAO90910.2	59	39	20		CBU_1412	Human	PSE-Membrane
35	SFNPWTISL	AAO90912.1	57	41	16		CBU_1414	Human	SECRETED
98	GAIPHTVLL	AAO90913.1	60	40	20	thiL	CBU_1415	Human	CYTOPLASM(non-PSE)
50	IAQPIIHRL	AAO90914.2	64	30	34		CBU_1416	Human	CYTOPLASM(non-PSE)
203	YLKSLNPEL	AAO90914.2	52	27	25		CBU_1416	Human	CYTOPLASM(non-PSE)
102	VVIDEALEL	AAO90915.1	50	27	23	nusB	CBU_1417	Human	CYTOPLASM(non-PSE)
111	LVMDELRAL	AAO90916.1	52	36	16		CBU_1418	Human	CYTOPLASM(non-PSE)
167	MVIDSIQTV	AAO90920.1	56	27	29	radA	CBU_1422	Human	CYTOPLASM(non-PSE)
228	HMVDAVLYF	AAO90920.1	51	28	23	radA	CBU_1422	Human	CYTOPLASM(non-PSE)
8	VADLIHQQL	AAO90928.1	56	34	22	rbfA	CBU_1431	Human	CYTOPLASM(non-PSE)
10	LIAPAVEAL	AAO90931.1	52	35	17		CBU_1434	Human	CYTOPLASM(non-PSE)
182	MIFGATQSL	AAO90932.1	62	26	36	nuoN	CBU_1435	Human	MEMBRANE(non-PSE)
200	SATPLHQNL	AAO90932.1	52	35	17	nuoN	CBU_1435	Human	MEMBRANE(non-PSE)
250	STAPKIAAY	AAO90932.1	49	19	30	nuoN	CBU_1435	Human	MEMBRANE(non-PSE)
436	YFESAPPQL	AAO90932.1	49	38	11	nuoN	CBU_1435	Human	MEMBRANE(non-PSE)
294	ITYTNPTSL	AAO90948.1	60	42	18		CBU_1451	Human	PSE-Membrane
279	QAFEHFIAL	AAO90955.1	67	25	42		CBU_1458	Human	CYTOPLASM(non-PSE)
315	FVIEDHTAI	AAO90955.1	51	26	25		CBU_1458	Human	CYTOPLASM(non-PSE)
28	FVDSVTKSL	AAO90961.1	61	25	36	hupB	CBU_1464	Human	CYTOPLASM(non-PSE)
122	YLPSNPINSM	AAO90964.1	51	30	21	tldD	CBU_1467	Human	CYTOPLASM(non-PSE)
153	RVKQVIVSL	AAO90964.1	59	27	32	tldD	CBU_1467	Human	CYTOPLASM(non-PSE)
109	RLFPGHVWL	AAO90965.2	51	28	23		CBU_1468	Human	PSE-Membrane
227	YLDIKNLVF	AAO90965.2	59	35	24		CBU_1468	Human	PSE-Membrane
236	SQWESSYFL	AAO90965.2	49	30	19		CBU_1468	Human	PSE-Membrane
367	YQPKRIQTL	AAO90965.2	55	20	35		CBU_1468	Human	PSE-Membrane
658	AVKDGQFSL	AAO90965.2	55	29	26		CBU_1468	Human	PSE-Membrane
952	KQWKITHAL	AAO90965.2	58	34	24		CBU_1468	Human	PSE-Membrane
9	SSMPGLRTL	AAO90967.1	55	33	22	mreC	CBU_1470	Human	PSE-Membrane
146	HIYVGQPVL	AAO90967.1	53	48	5	mreC	CBU_1470	Human	PSE-Membrane
235	YPVGVVTEL	AAO90967.1	51	20	31	mreC	CBU_1470	Human	PSE-Membrane
261	HLDQSQQVL	AAO90967.1	51	29	22	mreC	CBU_1470	Human	PSE-Membrane
270	MTWPNKASL	AAO90967.1	64	49	15	mreC	CBU_1470	Human	PSE-Membrane
278	LAQDVHQEL	AAO90967.1	53	29	24	mreC	CBU_1470	Human	PSE-Membrane
108	FLRPSPRVL	AAO90968.1	53	24	29	mreB	CBU_1471	Human	CYTOPLASM(non-PSE)
198	RFDEAIISY	AAO90968.1	49	30	19	mreB	CBU_1471	Human	CYTOPLASM(non-PSE)
34	KTFDLVIKM	AAO90970.1	54	25	29	gatC	CBU_1473	Human	CYTOPLASM(non-PSE)
167	VALPKHHPL	AAO90973.1	52	33	19	oxyR	CBU_1476	Human	CYTOPLASM(non-PSE)
8	SLIELLVSL	AAO90977.1	50	23	27		CBU_1480	Human	PSE-Membrane
59	KIIESLQTL	AAO90986.1	59	29	30	lpxH	CBU_1489	Human	CYTOPLASM(non-PSE)
88	FAAMTGVSL	AAO90986.1	50	26	24	lpxH	CBU_1489	Human	CYTOPLASM(non-PSE)
104	QLYNKPVLL	AAO90986.1	51	27	24	lpxH	CBU_1489	Human	CYTOPLASM(non-PSE)
132	IMKPWVQKL	AAO90986.1	49	22	27	lpxH	CBU_1489	Human	CYTOPLASM(non-PSE)
182	VMKEQNVEL	AAO90986.1	50	22	28	lpxH	CBU_1489	Human	CYTOPLASM(non-PSE)
228	YAQDGSFEL	AAO90986.1	60	19	41	lpxH	CBU_1489	Human	CYTOPLASM(non-PSE)
116	TADASILEL	AAO90990.2	50	32	18		CBU_1493	Human	CYTOPLASM(non-PSE)
256	KPYEPILNL	AAO90990.2	54	20	34		CBU_1493	Human	CYTOPLASM(non-PSE)
370	MASPHVASL	AAO90990.2	67	20	47		CBU_1493	Human	CYTOPLASM(non-PSE)
495	HPNPSPTIF	AAO90990.2	56	25	31		CBU_1493	Human	CYTOPLASM(non-PSE)
33	YPDPVEAAM	AAO90991.2	49	20	29	pdxJ	CBU_1494	Human	CYTOPLASM(non-PSE)
190	YADSLGLTV	AAO90991.2	54	35	19	pdxJ	CBU_1494	Human	CYTOPLASM(non-PSE)
213	AAIPVINEL	AAO90991.2	70	34	36	pdxJ	CBU_1494	Human	CYTOPLASM(non-PSE)
94	YLNELLIRL	AAO90998.1	49	20	29	recO	CBU_1501	Human	CYTOPLASM(non-PSE)
198	LVVPPRHYF	AAO91001.1	52	27	25	lepB-2	CBU_1504	Human	PSE-Membrane
278	YVARFHQYL	AAO91005.1	50	27	23		CBU_1508	Human	CYTOPLASM(non-PSE)
281	FQLPQTKQL	AAO91006.1	53	15	38	tilS	CBU_1509	Human	CYTOPLASM(non-PSE)
182	FVTPLGIIL	AAO91008.1	50	35	15		CBU_1511	Human	MEMBRANE(non-PSE)
201	QAADIITGL	AAO91008.1	52	36	16		CBU_1511	Human	MEMBRANE(non-PSE)
31	LIHPLGFSL	AAO91014.1	52	47	5		CBU_1517	Human	CYTOPLASM(non-PSE)
112	TQFPDSQQI	AAO91014.1	50	39	11		CBU_1517	Human	CYTOPLASM(non-PSE)
10	KQYSQQLQL	AAO91027.1	53	20	33		CBU_1530	Human	PSE-Membrane
82	LQNNPNISL	AAO91027.1	49	34	15		CBU_1530	Human	PSE-Membrane
537	SAINIAHRL	AAO91027.1	52	33	19		CBU_1530	Human	PSE-Membrane
6	NQNPKPMVL	AAO91033.1	60	35	25	yibO	CBU_1536	Human	CYTOPLASM(non-PSE)
278	FLDDHFTAF	AAO91033.1	64	20	44	yibO	CBU_1536	Human	CYTOPLASM(non-PSE)
303	YAKDIHAAV	AAO91033.1	54	29	25	yibO	CBU_1536	Human	CYTOPLASM(non-PSE)
310	AVAFPPLEL	AAO91033.1	50	30	20	yibO	CBU_1536	Human	CYTOPLASM(non-PSE)
371	ATYDLQPEM	AAO91033.1	59	40	19	yibO	CBU_1536	Human	CYTOPLASM(non-PSE)
490	ALDDVAPTL	AAO91033.1	51	29	22	yibO	CBU_1536	Human	CYTOPLASM(non-PSE)
185	AIHDLQSTL	AAO91034.2	51	39	12		CBU_1537	Human	PSE-Membrane
86	NLDPHSSYL	AAO91035.1	55	25	30		CBU_1538	Human	SECRETED
1	MIMEPPNIL	AAO91036.1	61	33	28		CBU_1539	Human	MEMBRANE(non-PSE)
2	IMEPPNILF	AAO91036.1	52	33	19		CBU_1539	Human	MEMBRANE(non-PSE)
232	YLKSQVNAL	AAO91036.1	52	20	32		CBU_1539	Human	MEMBRANE(non-PSE)
248	SLMPLILYL	AAO91036.1	56	25	31		CBU_1539	Human	MEMBRANE(non-PSE)
283	AVSELSNTL	AAO91036.1	53	30	23		CBU_1539	Human	MEMBRANE(non-PSE)
80	MAMPHIMAV	AAO91045.1	63	18	45		CBU_1548	Human	MEMBRANE(non-PSE)
6	HIDPVAFRL	AAO91046.1	53	34	19	lgt	CBU_1549	Human	MEMBRANE(non-PSE)
30	FAMAWGLAL	AAO91046.1	51	36	15	lgt	CBU_1549	Human	MEMBRANE(non-PSE)
177	FLLEGVLLF	AAO91046.1	49	24	25	lgt	CBU_1549	Human	MEMBRANE(non-PSE)
236	AARDEIQTL	AAO91047.2	55	30	25	ptsP	CBU_1550	Human	PSE-Membrane
272	FINEVIHEI	AAO91047.2	57	25	32	ptsP	CBU_1550	Human	PSE-Membrane
462	LAIEGGLSL	AAO91047.2	55	30	25	ptsP	CBU_1550	Human	PSE-Membrane
203	YPVDHVVEF	AAO91048.1	59	19	40		CBU_1551	Human	CYTOPLASM(non-PSE)
209	WALPYTQSL	AAO91051.1	52	27	25	nrdB	CBU_1554	Human	PSE-Membrane
34	TILDHFYSF	AAO91053.1	50	24	26		CBU_1556	Human	MEMBRANE(non-PSE)
107	SPHPRVNQF	AAO91053.1	52	17	35		CBU_1556	Human	MEMBRANE(non-PSE)
121	YIFDFEIRL	AAO91053.1	53	24	29		CBU_1556	Human	MEMBRANE(non-PSE)
107	AVKQVTHAF	AAO91056.1	52	26	26		CBU_1559	Human	MEMBRANE(non-PSE)
115	FVQPQGQSF	AAO91056.1	56	24	32		CBU_1559	Human	MEMBRANE(non-PSE)
109	TVAEVRHAF	AAO91063.1	56	22	34		CBU_1566	Human	CYTOPLASM(non-PSE)
68	AAIEQVFTF	AAO91064.1	57	21	36	ruvC	CBU_1567	Human	CYTOPLASM(non-PSE)
52	IVREDAHTL	AAO91065.1	60	42	18	ruvA	CBU_1568	Human	CYTOPLASM(non-PSE)
7	TVLSPLLSL	AAO91070.1	57	41	16		CBU_1573	Human	MEMBRANE(non-PSE)
280	ITTPLSHAL	AAO91070.1	62	42	20		CBU_1573	Human	MEMBRANE(non-PSE)
82	LINSVTTAL	AAO91072.1	52	42	10	tolR	CBU_1575	Human	PSE-Membrane
724	HVFPATSITL	AAO91073.1	49	41	8		CBU_1576	Human	CYTOPLASM(non-PSE)
223	SVGPALLSL	AAO91073.1	49	35	14		CBU_1576	Human	CYTOPLASM(non-PSE)
332	FASALPTSL	AAO91073.1	61	26	35		CBU_1576	Human	CYTOPLASM(non-PSE)
83	MAAPLKYFL	AAO91076.1	55	37	18		CBU_1579	Human	CYTOPLASM(non-PSE)
89	YFLDTTSAL	AAO91076.1	53	43	10		CBU_1579	Human	CYTOPLASM(non-PSE)
187	RLAEISLKL	AAO91076.1	55	32	23		CBU_1579	Human	CYTOPLASM(non-PSE)
75	MTAPIASHL	AAO91079.1	67	44	23	shaG	CBU_1582	Human	MEMBRANE(non-PSE)
38	IALDLTASL	AAO91080.1	57	40	17	shaF	CBU_1583	Human	MEMBRANE(non-PSE)
61	TLFANIISL	AAO91081.1	52	29	23	shaE	CBU_1584	Human	PSE-Membrane
68	SLTPGTLTL	AAO91081.1	54	25	29	shaE	CBU_1584	Human	PSE-Membrane
64	YLAPFGISI	AAO91082.1	50	23	27	shaD	CBU_1585	Human	MEMBRANE(non-PSE)
214	IAFSIKTAL	AAO91082.1	51	27	24	shaD	CBU_1585	Human	MEMBRANE(non-PSE)
67	VANPLPQAL	AAO91083.1	61	19	42		CBU_1586	Human	MEMBRANE(non-PSE)
94	MAFDRMEFL	AAO91092.2	54	32	22	dnaG	CBU_1595	Human	CYTOPLASM(non-PSE)
242	YMNSPETPL	AAO91092.2	51	31	20	dnaG	CBU_1595	Human	CYTOPLASM(non-PSE)
183	TTDPVRMYM	AAO91093.1	57	37	20	rpoD	CBU_1596	Human	SECRETED
334	ALAELFSTF	AAO91093.1	49	27	22	rpoD	CBU_1596	Human	SECRETED
538	HMIETINKL	AAO91093.1	55	20	35	rpoD	CBU_1596	Human	SECRETED
169	RAFGAPVIL	AAO91100.1	52	33	19		CBU_1603	Human	CYTOPLASM(non-PSE)
198	LIYEAGEAL	AAO91100.1	51	39	12		CBU_1603	Human	CYTOPLASM(non-PSE)
435	SIAPLSNVL	AAO91118.1	58	43	15	icmB	CBU_1622	Human	CYTOPLASM(non-PSE)
50	SVAELATVL	AAO91120.1	59	40	19	icmD	CBU_1624	Human	MEMBRANE(non-PSE)
16	YMAEIVQSV	AAO91121.1	55	19	36	icmC	CBU_1625	Human	MEMBRANE(non-PSE)
101	QLIPPIIVF	AAO91121.1	66	37	29	icmC	CBU_1625	Human	MEMBRANE(non-PSE)
179	TAPPVVFHL	AAO91122.1	57	33	24	icmG	CBU_1626	Human	PSE-Membrane
47	WMYPPQPEY	AAO91125.1	57	28	29	icmL.1	CBU_1629	Human	PSE-Membrane
59	TADGRIIML	AAO91125.1	51	34	17	icmL.1	CBU_1629	Human	PSE-Membrane
153	RQAQVVASF	AAO91127.2	52	32	20	icmN	CBU_1631	Human	PSE-Membrane
56	YFSDVILLL	AAO91128.1	49	32	17	icmO	CBU_1632	Human	PSE-Membrane
104	RQAQGIYYF	AAO91128.1	50	32	18	icmO	CBU_1632	Human	PSE-Membrane
175	KVFSIVRSM	AAO91128.1	55	35	20	icmO	CBU_1632	Human	PSE-Membrane
735	QAMNIAVEL	AAO91128.1	49	33	16	icmO	CBU_1632	Human	PSE-Membrane
357	MVKEAVTAL	AAO91129.1	63	28	35	icmP	CBU_1633	Human	MEMBRANE(non-PSE)
86	KLYEEALAL	AAO91130.1	53	25	28	icmQ	CBU_1634	Human	CYTOPLASM(non-PSE)
200	YPFVFEEPHTF	AAO91134.1	52	23	29		CBU_1638	Human	CYTOPLASM(non-PSE)
202	FVFEEPHTF	AAO91134.1	73	16	57		CBU_1638	Human	CYTOPLASM(non-PSE)
229	YFDLKTHNL	AAO91134.1	54	31	23		CBU_1638	Human	CYTOPLASM(non-PSE)
288	YPFEGGNQY	AAO91134.1	49	16	33		CBU_1638	Human	CYTOPLASM(non-PSE)
302	KIFLHNTTL	AAO91134.1	50	33	17		CBU_1638	Human	CYTOPLASM(non-PSE)
7	FIDEPKPFL	AAO91135.1	57	31	26		CBU_1639	Human	CYTOPLASM(non-PSE)
14	FLYDDEFKF	AAO91135.1	54	21	33		CBU_1639	Human	CYTOPLASM(non-PSE)
19	FIWDGKTAF	AAO91137.1	55	26	29	icmT	CBU_1641	Human	MEMBRANE(non-PSE)
10	IAIATFTTL	AAO91140.1	54	38	16	dotC	CBU_1644	Human	PSE-Lipoprotein
93	HLFDFNQLL	AAO91140.1	51	23	28	dotC	CBU_1644	Human	PSE-Lipoprotein
46	EVYGRLQTL	AAO91141.1	57	36	21	dotB	CBU_1645	Human	CYTOPLASM(non-PSE)
215	FAAGVRNAL	AAO91141.1	49	18	31	dotB	CBU_1645	Human	CYTOPLASM(non-PSE)
282	RTIDIIETL	AAO91141.1	59	25	34	dotB	CBU_1645	Human	CYTOPLASM(non-PSE)
169	NALPRTATL	AAO91142.1	50	26	24		CBU_1646	Human	MEMBRANE(non-PSE)
178	FAFSGTFAL	AAO91142.1	65	26	39		CBU_1646	Human	MEMBRANE(non-PSE)
265	STFEKRPSM	AAO91142.1	57	31	26		CBU_1646	Human	MEMBRANE(non-PSE)
272	SMPGVVHAF	AAO91142.1	55	29	26		CBU_1646	Human	MEMBRANE(non-PSE)
244	ITDDSAHQF	AAO91144.2	62	31	31	dotaA	CBU_1648	Human	PSE-Membrane
293	MAKEAVSEL	AAO91144.2	54	22	32	dotaA	CBU_1648	Human	PSE-Membrane
297	AVSELVTSL	AAO91144.2	57	25	32	dotaA	CBU_1648	Human	PSE-Membrane
420	YQAALKQSL	AAO91144.2	59	35	24	dotaA	CBU_1648	Human	PSE-Membrane
437	TANPHPIPV	AAO91144.2	53	32	21	dotaA	CBU_1648	Human	PSE-Membrane
711	SVTGAIVSL	AAO91144.2	54	34	20	dotaA	CBU_1648	Human	PSE-Membrane
191	YLTKPYQSL	AAO91148.1	55	28	27	icmX	CBU_1652	Human	SECRETED
249	LAIDNFNTL	AAO91148.1	55	33	22	icmX	CBU_1652	Human	SECRETED
107	KLFLHFHQF	AAO91154.1	51	34	17		CBU_1658	Human	CYTOPLASM(non-PSE)
66	SSHPVAIVL	AAO91155.2	53	36	17		CBU_1659	Human	MEMBRANE(non-PSE)
97	HQFSKTSNL	AAO91155.2	53	30	23		CBU_1659	Human	MEMBRANE(non-PSE)
182	SLTPVAPTF	AAO91155.2	57	32	25		CBU_1659	Human	MEMBRANE(non-PSE)
52	KAFNTIESL	AAO91156.1	56	38	18		CBU_1660	Human	CYTOPLASM(non-PSE)
242	TILKHLHSL	AAO91156.1	55	30	25		CBU_1660	Human	CYTOPLASM(non-PSE)
226	VAADRIESL	AAO91157.1	56	34	22	rfaF	CBU_1661	Human	CYTOPLASM(non-PSE)
77	SSDPTQIYL	AAO91165.1	55	32	23	rpoS	CBU_1669	Human	SECRETED
328	IQIDALQQL	AAO91165.1	51	19	32	rpoS	CBU_1669	Human	SECRETED
142	TAAKVVYQL	AAO91167.2	59	40	19	surE	CBU_1671	Human	CYTOPLASM(non-PSE)
21	FAAGGIVSV	AAO91169.1	49	17	32	ftsB	CBU_1673	Human	PSE-Membrane
114	RLFPKVAEM	AAO91173.1	63	21	42		CBU_1677	Human	CYTOPLASM(non-PSE)
19	FVHELNNNL	AAO91174.1	49	26	23	speG	CBU_1678	Human	CYTOPLASM(non-PSE)
15	HLAKLGHEL	AAO91181.1	53	30	23		CBU_1685	Human	CYTOPLASM(non-PSE)
82	SQLTLLHSF	AAO91181.1	49	28	21		CBU_1685	Human	CYTOPLASM(non-PSE)
285	YIKENILNL	AAO91181.1	56	27	29		CBU_1685	Human	CYTOPLASM(non-PSE)
333	NFYEKITEL	AAO91181.1	52	35	17		CBU_1685	Human	CYTOPLASM(non-PSE)
357	FIDKKNSSL	AAO91181.1	49	19	30		CBU_1685	Human	CYTOPLASM(non-PSE)
47	AQADRIYEM	AAO91182.1	61	26	35		CBU_1686	Human	CYTOPLASM(non-PSE)
51	RIYEMLQQL	AAO91182.1	54	27	27		CBU_1686	Human	CYTOPLASM(non-PSE)
202	KQIPLITRY	AAO91182.1	50	20	30		CBU_1686	Human	CYTOPLASM(non-PSE)
225	SILDVFLQL	AAO91182.1	50	29	21		CBU_1686	Human	CYTOPLASM(non-PSE)
266	RLIDNRFSF	AAO91182.1	62	44	18		CBU_1686	Human	CYTOPLASM(non-PSE)
472	TFAPVLHYL	AAO91182.1	51	33	18		CBU_1686	Human	CYTOPLASM(non-PSE)
513	SQQEKTIQL	AAO91182.1	59	23	36		CBU_1686	Human	CYTOPLASM(non-PSE)
619	SVNEHANQF	AAO91182.1	58	26	32		CBU_1686	Human	CYTOPLASM(non-PSE)
627	FLNDKDVSW	AAO91182.1	51	42	9		CBU_1686	Human	CYTOPLASM(non-PSE)
149	YANEGVAQM	AAO91183.1	65	28	37		CBU_1688	Human	CYTOPLASM(non-PSE)
110	HIFDSIKAL	AAO91193.1	61	29	32		CBU_1698	Human	CYTOPLASM(non-PSE)
278	FLIYKIPSF	AAO91193.1	52	23	29		CBU_1698	Human	CYTOPLASM(non-PSE)
50	EVNDLQVEL	AAO91194.1	54	49	5		CBU_1699	Human	SECRETED
240	AVSPLYFTL	AAO91194.1	53	31	22		CBU_1699	Human	SECRETED
1	MAYMKKITL	AAO91198.1	56	31	25	pyrC	CBU_1703	Human	CYTOPLASM(non-PSE)
28	TVADIAAQF	AAO91198.1	51	24	27	pyrC	CBU_1703	Human	CYTOPLASM(non-PSE)
186	FVLEAPSKL	AAO91198.1	60	30	30	pyrC	CBU_1703	Human	CYTOPLASM(non-PSE)
117	YAKEAAHYF	AAO91204.1	54	17	37	dapB	CBU_1709	Human	CYTOPLASM(non-PSE)
26	LFDEIPSAL	AAO91209.1	57	39	18		CBU_1714	Human	CYTOPLASM(non-PSE)
125	SLYDGASAL	AAO91209.1	59	23	36		CBU_1714	Human	CYTOPLASM(non-PSE)
235	SVNPTAMAL	AAO91209.1	61	28	33		CBU_1714	Human	CYTOPLASM(non-PSE)
377	FSSPIFHEF	AAO91209.1	64	18	46		CBU_1714	Human	CYTOPLASM(non-PSE)
206	TQQDRVTQL	AAO91218.2	51	26	25	dsbD	CBU_1723	Human	PSE-Membrane
434	RILPGTVTM	AAO91218.2	64	29	35	dsbD	CBU_1723	Human	PSE-Membrane
591	VVAPPTVLF	AAO91218.2	63	23	40	dsbD	CBU_1723	Human	PSE-Membrane
80	FMFDEYENF	AAO91219.1	50	29	21		CBU_1724	Human	CYTOPLASM(non-PSE)
90	ELIDVFPEL	AAO91219.1	51	33	18		CBU_1724	Human	CYTOPLASM(non-PSE)
238	FADIHGQTL	AAO91219.1	62	20	42		CBU_1724	Human	CYTOPLASM(non-PSE)
254	YIDDPTLKY	AAO91219.1	58	28	30		CBU_1724	Human	CYTOPLASM(non-PSE)
272	FQEEKSEEF	AAO91219.1	50	33	17		CBU_1724	Human	CYTOPLASM(non-PSE)
630	HLFDVVQPL	AAO91219.1	56	23	33		CBU_1724	Human	CYTOPLASM(non-PSE)
715	SLASKLTTF	AAO91219.1	54	35	19		CBU_1724	Human	CYTOPLASM(non-PSE)
39	TIAPTVPSF	AAO91220.1	63	28	35	accB	CBU_1725	Human	CYTOPLASM(non-PSE)
47	FAPPSETTF	AAO91220.1	53	23	30	accB	CBU_1725	Human	CYTOPLASM(non-PSE)
265	HVYAELWEL	AAO91222.1	53	28	25	arcB	CBU_1727	Human	CYTOPLASM(non-PSE)
119	YLDAVTTVL	AAO91223.1	56	26	30		CBU_1728	Human	MEMBRANE(non-PSE)
44	VSDQSPQTL	AAO91229.2	50	34	16		CBU_1735	Human	PSE-Membrane
156	SQNPALHAL	AAO91229.2	69	28	41		CBU_1735	Human	PSE-Membrane
187	NVAQPASTL	AAO91229.2	50	34	16		CBU_1735	Human	PSE-Membrane
89	RVNDNRHQF	AAO91232.1	55	29	26	hipB	CBU_1738	Human	CYTOPLASM(non-PSE)
39	RAFENPSTV	AAO91235.1	57	35	22		CBU_1741	Human	PSE-Lipoprotein
81	KQRGPVPTL	AAO91235.1	59	35	24		CBU_1741	Human	PSE-Lipoprotein
19	YLQKQGLSF	AAO91236.1	52	34	18		CBU_1742	Human	CYTOPLASM(non-PSE)
89	YAFENGRGM	AAO91240.2	50	25	25	sspB	CBU_1746	Human	CYTOPLASM(non-PSE)
163	EADPHLRVL	AAO91245.1	52	20	32		CBU_1751	Human	CYTOPLASM(non-PSE)
81	LIIDRYTQL	AAO91246.1	50	26	24		CBU_1752	Human	CYTOPLASM(non-PSE)
210	MAHKKLTTL	AAO91246.1	59	33	26		CBU_1752	Human	CYTOPLASM(non-PSE)
292	YTFSNGIIL	AAO91246.1	49	35	14		CBU_1752	Human	CYTOPLASM(non-PSE)
141	RIIDGHPLM	AAO91248.1	57	40	17		CBU_1754	Human	CYTOPLASM(non-PSE)
50	YLFGVALTL	AAO91250.1	53	25	28		CBU_1756	Human	MEMBRANE(non-PSE)
81	MAAGSVVAM	AAO91250.1	51	29	22		CBU_1756	Human	MEMBRANE(non-PSE)
141	FIVPLAPAL	AAO91250.1	59	35	24		CBU_1756	Human	MEMBRANE(non-PSE)
363	HADQLPLAL	AAO91250.1	57	21	36		CBU_1756	Human	MEMBRANE(non-PSE)
218	KLIDQVFAM	AAO91255.1	51	27	24		CBU_1761	Human	CYTOPLASM(non-PSE)
326	RSIDDFHAL	AAO91257.2	57	38	19		CBU_1763	Human	CYTOPLASM(non-PSE)
378	FVYSPEHFL	AAO91257.2	60	28	32		CBU_1763	Human	CYTOPLASM(non-PSE)
337	FFDISSTTL	AAO91260.1	57	39	18	feoB	CBU_1766	Human	PSE-Membrane
346	FVDGLAHLL	AAO91260.1	59	31	28	feoB	CBU_1766	Human	PSE-Membrane
509	KPAPLVMEL	AAO91260.1	54	26	28	feoB	CBU_1766	Human	PSE-Membrane
66	RVRDFYLSL	AAO91261.2	49	27	22	feoA	CBU_1767	Human	CYTOPLASM(non-PSE)
17	FTIPITYAL	AAO91262.1	67	31	36		CBU_1768	Human	MEMBRANE(non-PSE)
325	KLIEPNYQF	AAO91265.1	55	25	30		CBU_1771	Human	MEMBRANE(non-PSE)
409	RIVQPIAQF	AAO91265.1	49	35	14		CBU_1771	Human	MEMBRANE(non-PSE)
419	AAFPANLLF	AAO91265.1	52	22	30		CBU_1771	Human	MEMBRANE(non-PSE)
291	YLAKNPSQF	AAO91272.1	59	30	29	fbaA	CBU_1778	Human	CYTOPLASM(non-PSE)
297	SQFDPRKYL	AAO91272.1	59	33	26	fbaA	CBU_1778	Human	CYTOPLASM(non-PSE)
60	FLSPLHSLL	AAO91274.2	57	26	31		CBU_1780	Human	CYTOPLASM(non-PSE)
313	SLSGMSHSL	AAO91274.2	52	33	19		CBU_1780	Human	CYTOPLASM(non-PSE)
463	SASSYFPQL	AAO91274.2	56	38	18		CBU_1780	Human	CYTOPLASM(non-PSE)
88	IIFDELHKM	AAO91280.2	52	26	26		CBU_1786	Human	CYTOPLASM(non-PSE)
236	YTYMKVQTF	AAO91284.1	58	20	38		CBU_1790	Human	CYTOPLASM(non-PSE)
312	SPSPHTYLL	AAO91284.1	50	18	32		CBU_1790	Human	CYTOPLASM(non-PSE)
570	FLNPYLISY	AAO91284.1	51	22	29		CBU_1790	Human	CYTOPLASM(non-PSE)
585	IPSPGNFQF	AAO91284.1	52	30	22		CBU_1790	Human	CYTOPLASM(non-PSE)
591	FQFAPTIVY	AAO91284.1	50	24	26		CBU_1790	Human	CYTOPLASM(non-PSE)
37	SATPSSITL	AAO91287.2	55	24	31		CBU_1794	Human	CYTOPLASM(non-PSE)
260	FIQKSNISL	AAO91287.2	50	29	21		CBU_1794	Human	CYTOPLASM(non-PSE)
26	FAAYYTSEL	AAO91289.1	52	33	19		CBU_1796	Human	MEMBRANE(non-PSE)
76	YTHGTLVSF	AAO91289.1	51	21	30		CBU_1796	Human	MEMBRANE(non-PSE)
161	IAIPVIVAL	AAO91289.1	65	28	37		CBU_1796	Human	MEMBRANE(non-PSE)
173	AVYFSPHQL	AAO91289.1	58	27	31		CBU_1796	Human	MEMBRANE(non-PSE)
181	LLHPGHSSF	AAO91289.1	55	28	27		CBU_1796	Human	MEMBRANE(non-PSE)
52	YALGQHTHL	AAO91291.1	54	32	22		CBU_1798	Human	MEMBRANE(non-PSE)
77	LAYNQVIKL	AAO91291.1	53	37	16		CBU_1798	Human	MEMBRANE(non-PSE)
299	QTWPYHHFL	AAO91291.1	51	32	19		CBU_1798	Human	MEMBRANE(non-PSE)
172	IANPIGHQI	AAO91301.1	62	37	25		CBU_1808	Human	PSE-Membrane
210	AIIPLATSF	AAO91301.1	49	30	19		CBU_1808	Human	PSE-Membrane
349	VAIASILAL	AAO91301.1	49	34	15		CBU_1808	Human	PSE-Membrane
366	LLFPPILGF	AAO91301.1	54	35	19		CBU_1808	Human	PSE-Membrane
41	KLQPSVTQL	AAO91303.1	51	24	27	macA	CBU_1810	Human	PSE-Lipoprotein
254	SMMQQQSSL	AAO91304.1	51	24	27		CBU_1811	Human	CYTOPLASM(non-PSE)
391	QIIDARIEL	AAO91304.1	49	42	7		CBU_1811	Human	CYTOPLASM(non-PSE)
432	KVAEHGVEL	AAO91304.1	56	19	37		CBU_1811	Human	CYTOPLASM(non-PSE)
205	MLKPGSVLL	AAO91305.1	56	26	30		CBU_1812	Human	CYTOPLASM(non-PSE)
125	QAAPPSLEL	AAO91308.1	61	21	40	priA	CBU_1815	Human	CYTOPLASM(non-PSE)
145	MASKGFQTF	AAO91308.1	51	22	29	priA	CBU_1815	Human	CYTOPLASM(non-PSE)
634	SVLNKLISL	AAO91308.1	51	23	28	priA	CBU_1815	Human	CYTOPLASM(non-PSE)
293	SQLPIQKEL	AAO91311.1	53	29	24		CBU_1818	Human	MEMBRANE(non-PSE)
95	FLASQTNSF	AAO91312.1	56	32	24		CBU_1819	Human	MEMBRANE(non-PSE)
165	YVSKKMVHL	AAO91312.1	51	21	30		CBU_1819	Human	MEMBRANE(non-PSE)
273	KIFKRIQSL	AAO91312.1	58	19	39		CBU_1819	Human	MEMBRANE(non-PSE)
53	ALFQPAQKL	AAO91313.1	49	26	23		CBU_1820	Human	CYTOPLASM(non-PSE)
85	VANPPGVRL	AAO91314.1	56	31	25		CBU_1821	Human	CYTOPLASM(non-PSE)
148	FQEDPVRVL	AAO91320.2	52	25	27		CBU_1827	Human	CYTOPLASM(non-PSE)
169	SIHPDTLEL	AAO91320.2	60	31	29		CBU_1827	Human	CYTOPLASM(non-PSE)
121	YTASTPEQL	AAO91322.1	52	32	20	lolB	CBU_1829	Human	PSE-Lipoprotein
3	RTNPHIAIL	AAO91328.1	51	31	20		CBU_1835	Human	CYTOPLASM(non-PSE)
57	IAYGKETKL	AAO91329.1	49	33	16		CBU_1836	Human	PSE-Membrane
72	ALDDPNIEF	AAO91329.1	58	32	26		CBU_1836	Human	PSE-Membrane
285	YVFYRPYHL	AAO91329.1	65	32	33		CBU_1836	Human	PSE-Membrane
47	LQDNHSLSM	AAO91331.1	55	36	19	rfbC	CBU_1838	Human	CYTOPLASM(non-PSE)
213	YADRVAHEF	AAO91332.1	66	28	38		CBU_1839	Human	CYTOPLASM(non-PSE)
400	YVIQRYVSL	AAO91332.1	64	30	34		CBU_1839	Human	CYTOPLASM(non-PSE)
60	STFSSILTL	AAO91333.1	64	36	28		CBU_1840	Human	CYTOPLASM(non-PSE)
36	NAIDIDHAF	AAO91337.1	56	33	23		CBU_1845	Human	PSE-Membrane
214	VMVDGPTAL	AAO91342.2	53	22	31		CBU_1851	Human	PSE-Membrane
215	MVDGPTALF	AAO91342.2	57	30	27		CBU_1851	Human	PSE-Membrane
243	YLFFPAMAL	AAO91342.2	51	31	20		CBU_1851	Human	PSE-Membrane
341	YSFSMIPAL	AAO91342.2	58	38	20		CBU_1851	Human	PSE-Membrane
397	YLYHIQPHL	AAO91342.2	54	22	32		CBU_1851	Human	PSE-Membrane
296	FLFQHPKAL	AAO91343.1	60	20	40		CBU_1852	Human	MEMBRANE(non-PSE)
40	HLFQRKLAM	AAO91349.1	54	39	15	oppC	CBU_1858	Human	MEMBRANE(non-PSE)
102	YSAPFATHL	AAO91349.1	61	37	24	oppC	CBU_1858	Human	MEMBRANE(non-PSE)
251	FMLPFALSL	AAO91349.1	53	22	31	oppC	CBU_1858	Human	MEMBRANE(non-PSE)
269	WVDDIIQYL	AAO91349.1	58	29	29	oppC	CBU_1858	Human	MEMBRANE(non-PSE)
300	FIATHPIYF	AAO91349.1	55	23	32	oppC	CBU_1858	Human	MEMBRANE(non-PSE)
177	YIFGKVLRL	AAO91350.2	62	28	34	oppB	CBU_1859	Human	MEMBRANE(non-PSE)
12	RAISNPIEL	AAO91353.1	57	37	20		CBU_1862	Human	CYTOPLASM(non-PSE)
65	QILPQAHEL	AAO91353.1	54	38	16		CBU_1862	Human	CYTOPLASM(non-PSE)
163	VADGVISAL	AAO91354.1	57	37	20		CBU_1863	Human	MEMBRANE(non-PSE)
270	RPFPELEQF	AAO91354.1	52	30	22		CBU_1863	Human	MEMBRANE(non-PSE)
377	FVIERLHLL	AAO91357.1	62	28	34	parC	CBU_1866	Human	CYTOPLASM(non-PSE)
665	FPIAELPEL	AAO91357.1	50	25	25	parC	CBU_1866	Human	CYTOPLASM(non-PSE)
17	SAFAQTQTI	AAO91360.1	51	33	18		CBU_1869	Human	SECRETED
203	FQAKVMTTL	AAO91361.1	54	19	35		CBU_1870	Human	CYTOPLASM(non-PSE)
329	IVQEGVYTF	AAO91365.1	56	28	28		CBU_1874	Human	CYTOPLASM(non-PSE)
345	AVAEPVVYL	AAO91365.1	58	24	34		CBU_1874	Human	CYTOPLASM(non-PSE)
406	YIYGVIARL	AAO91365.1	50	25	25		CBU_1874	Human	CYTOPLASM(non-PSE)
112	FVVNKPASL	AAO91366.1	57	27	30	gshB	CBU_1875	Human	CYTOPLASM(non-PSE)
159	YVDKAKLLL	AAO91370.1	51	34	17		CBU_1879	Human	CYTOPLASM(non-PSE)
485	MINDAPVVM	AAO91378.1	59	35	24	ponA	CBU_1887	Human	PSE-Membrane
540	YAIEYLTRF	AAO91378.1	50	18	32	ponA	CBU_1887	Human	PSE-Membrane
553	NVLPHSLSL	AAO91378.1	65	24	41	ponA	CBU_1887	Human	PSE-Membrane
66	KVFSKTIPF	AAO91379.1	52	34	18		CBU_1888	Human	CYTOPLASM(non-PSE)
112	AQKPPTCHL	AAO91379.1	49	37	12		CBU_1888	Human	CYTOPLASM(non-PSE)
154	VADIPIIKF	AAO91382.2	53	29	24	pilQ	CBU_1891	Human	CYTOPLASM(non-PSE)
51	YLDPLKAIY	AAO91384.1	50	27	23	aroB	CBU_1893	Human	CYTOPLASM(non-PSE)
51	SLAAVSVAM	AAO91387.2	49	33	16		CBU_1896	Human	MEMBRANE(non-PSE)
385	YAFEALLAF	AAO91387.2	57	24	33		CBU_1896	Human	MEMBRANE(non-PSE)
120	FLKPALKTF	AAO91392.1	50	30	20		CBU_1901	Human	SECRETED
105	TADDFTVYF	AAO91393.1	56	27	29		CBU_1902	Human	SECRETED
117	SADQLPVAF	AAO91393.1	57	26	31		CBU_1902	Human	SECRETED
156	RYDDNPTSL	AAO91393.1	50	31	19		CBU_1902	Human	SECRETED
287	YALDVLSTL	AAO91393.1	65	20	45		CBU_1902	Human	SECRETED
287	FAIAKKMQL	AAO91394.1	55	35	20	ftsY	CBU_1903	Human	CYTOPLASM(non-PSE)
83	MIFQNPQLL	AAO91395.1	60	40	20	ftsE	CBU_1904	Human	CYTOPLASM(non-PSE)
48	MALPTGFYL	AAO91396.2	55	37	18	ftsX	CBU_1905	Human	PSE-Membrane
120	VLDDVINTL	AAO91396.2	57	30	27	ftsX	CBU_1905	Human	PSE-Membrane
129	SSNPLPPVL	AAO91396.2	55	37	18	ftsX	CBU_1905	Human	PSE-Membrane
221	WADDQEHRL	AAO91400.1	49	39	10	rpoH	CBU_1909	Human	CYTOPLASM(non-PSE)
20	IAAPSQFSF	AAO91401.1	56	19	37	com1	CBU_1910	Human	SECRETED
141	SQYAAKVSL	AAO91401.1	59	38	21	com1	CBU_1910	Human	SECRETED
245	MVLKASHTF	AAO91404.1	51	25	26	glyQ	CBU_1913	Human	CYTOPLASM(non-PSE)
271	FLKLPPEVL	AAO91405.2	50	28	22	glyS	CBU_1914	Human	CYTOPLASM(non-PSE)
567	KAVQHFQTL	AAO91405.2	55	35	20	glyS	CBU_1914	Human	CYTOPLASM(non-PSE)
81	YLNIPTHTI	AAO91406.1	52	26	26	sun	CBU_1915	Human	CYTOPLASM(non-PSE)
255	HILEVNPHL	AAO91406.1	52	36	16	sun	CBU_1915	Human	CYTOPLASM(non-PSE)
258	EVNPHLKTL	AAO91406.1	50	35	15	sun	CBU_1915	Human	CYTOPLASM(non-PSE)
71	RMNEIASQL	AAO91407.1	53	27	26		CBU_1916	Human	CYTOPLASM(non-PSE)
400	EMQPRIQAL	AAO91411.1	51	42	9	yidC	CBU_1920	Human	MEMBRANE(non-PSE)
453	YVIIESVQL	AAO91411.1	55	40	15	yidC	CBU_1920	Human	MEMBRANE(non-PSE)
532	ITNNVVQTL	AAO91411.1	55	33	22	yidC	CBU_1920	Human	MEMBRANE(non-PSE)
29	SLADSKTEL	AAO91418.2	50	30	20	parB	CBU_1927	Human	CYTOPLASM(non-PSE)
113	ITDEAAITM	AAO91418.2	49	31	18	parB	CBU_1927	Human	CYTOPLASM(non-PSE)
11	QVISLTHQF	AAO91419.2	52	25	27		CBU_1928	Human	PSE-Membrane
298	SAYGKTLNM	AAO91419.2	58	28	30		CBU_1928	Human	PSE-Membrane
505	IQFKGPSAM	AAO91419.2	51	29	22		CBU_1928	Human	PSE-Membrane
632	ILLVPPHTL	AAO91419.2	55	33	22		CBU_1928	Human	PSE-Membrane
668	SAFWQTIKL	AAO91419.2	52	34	18		CBU_1928	Human	PSE-Membrane
302	MTFGQVIQF	AAO91420.2	50	17	33		CBU_1929	Human	MEMBRANE(non-PSE)
59	WAVPKGPSL	AAO91425.2	53	25	28		CBU_1934	Human	CYTOPLASM(non-PSE)
405	YTKPRGEQL	AAO91425.2	49	30	19		CBU_1934	Human	CYTOPLASM(non-PSE)
771	SAVKSPTQF	AAO91425.2	49	25	24		CBU_1934	Human	CYTOPLASM(non-PSE)
2	YAQPKLTSA	AAO91429.1	49	34	15	atpB	CBU_1939	Human	MEMBRANE(non-PSE)
29	FTDGGFWTL	AAO91429.1	59	31	28	atpB	CBU_1939	Human	MEMBRANE(non-PSE)
126	FQMGGVEHF	AAO91429.1	56	32	24	atpB	CBU_1939	Human	MEMBRANE(non-PSE)
181	YLMPINVIF	AAO91429.1	57	24	33	atpB	CBU_1939	Human	MEMBRANE(non-PSE)
195	GVKPISLAL	AAO91429.1	49	29	20	atpB	CBU_1939	Human	MEMBRANE(non-PSE)
15	AIFSGKVEM	AAO91436.1	55	44	11	atpC	CBU_1946	Human	CYTOPLASM(non-PSE)
113	YAIQKAVEL	AAO91449.2	64	24	40		CBU_1960	Human	CYTOPLASM(non-PSE)
228	RLSDIPTYL	AAO91455.1	55	25	30	hemA	CBU_1966	Human	CYTOPLASM(non-PSE)
384	ILHQPTTKL	AAO91455.1	51	25	26	hemA	CBU_1966	Human	CYTOPLASM(non-PSE)
395	AAYEDQVQL	AAO91455.1	61	38	23	hemA	CBU_1966	Human	CYTOPLASM(non-PSE)
54	HTFPGVIQL	AAO91456.1	76	30	46		CBU_1967	Human	MEMBRANE(non-PSE)
105	AVFARHLSL	AAO91456.1	58	29	29		CBU_1967	Human	MEMBRANE(non-PSE)
250	FIFQNGLKL	AAO91456.1	56	34	22		CBU_1967	Human	MEMBRANE(non-PSE)
261	AQYSTIITL	AAO91456.1	58	21	37		CBU_1967	Human	MEMBRANE(non-PSE)
287	FFDSNHLVF	AAO91456.1	55	29	26		CBU_1967	Human	MEMBRANE(non-PSE)
312	AAFNGLSAF	AAO91456.1	51	27	24		CBU_1967	Human	MEMBRANE(non-PSE)
369	SIAGVTNAL	AAO91456.1	55	33	22		CBU_1967	Human	MEMBRANE(non-PSE)
46	FLNDHRFNL	AAO91457.2	49	19	30	folB	CBU_1968	Human	CYTOPLASM(non-PSE)
1	MIHTPGVYL	AAO91461.1	55	46	9		CBU_1972	Human	CYTOPLASM(non-PSE)
164	VADKGTLTL	AAO91467.1	55	30	25	ostA	CBU_1978	Human	SECRETED
171	TLYPKTAIL	AAO91467.1	52	23	29	ostA	CBU_1978	Human	SECRETED
616	FSFEQLFAL	AAO91467.1	53	28	25	ostA	CBU_1978	Human	SECRETED
833	TAYGFELQL	AAO91467.1	52	32	20	ostA	CBU_1978	Human	SECRETED
50	TQSELNHAL	AAO91469.2	61	42	19		CBU_1980	Human	SECRETED
240	SAKELPQVF	AAO91469.2	53	27	26		CBU_1980	Human	SECRETED
51	FSIPINVNL	AAO91472.1	54	32	22	uspA	CBU_1983	Human	CYTOPLASM(non-PSE)
1	MLFEIKIYM	AAO91474.1	56	35	21		CBU_1985	Human	PSE-Membrane
12	KIISQFISL	AAO91474.1	50	31	19		CBU_1985	Human	PSE-Membrane
125	YTIKPIVSM	AAO91474.1	70	32	38		CBU_1985	Human	PSE-Membrane
77	SALRVVPEL	AAO91475.1	54	38	16	sppA	CBU_1986	Human	PSE-Membrane
113	IIRDKIIEL	AAO91475.1	52	19	33	sppA	CBU_1986	Human	PSE-Membrane
71	SLSSPLIVL	AAO91476.1	50	31	19	apaH	CBU_1987	Human	CYTOPLASM(non-PSE)
152	HAEEISTAL	AAO91476.1	49	22	27	apaH	CBU_1987	Human	CYTOPLASM(non-PSE)
158	TALKGPHYL	AAO91476.1	55	38	17	apaH	CBU_1987	Human	CYTOPLASM(non-PSE)
240	IVFGHWAAL	AAO91476.1	51	37	14	apaH	CBU_1987	Human	CYTOPLASM(non-PSE)
252	SSAPHTHAL	AAO91476.1	68	27	41	apaH	CBU_1987	Human	CYTOPLASM(non-PSE)
119	HSFEGDVYF	AAO91482.1	49	21	28	folA	CBU_1993	Human	CYTOPLASM(non-PSE)
5	IVFAGTPQF	AAO91486.1	52	22	30	fmt	CBU_1997	Human	CYTOPLASM(non-PSE)
13	FAVPTLRAL	AAO91486.1	54	27	27	fmt	CBU_1997	Human	CYTOPLASM(non-PSE)
228	AFNPTPIAF	AAO91486.1	53	35	18	fmt	CBU_1997	Human	CYTOPLASM(non-PSE)
305	KLIPGKTVF	AAO91486.1	57	40	17	fmt	CBU_1997	Human	CYTOPLASM(non-PSE)
23	TTAPNHHIL	AAO91487.1	54	39	15		CBU_1998	Human	CYTOPLASM(non-PSE)
53	YIMGDPLIL	AAO91487.1	52	32	20		CBU_1998	Human	CYTOPLASM(non-PSE)
148	LVSEFPLTM	AAO91487.1	61	33	28		CBU_1998	Human	CYTOPLASM(non-PSE)
279	FSASIVASL	AAO91487.1	56	37	19		CBU_1998	Human	CYTOPLASM(non-PSE)
99	ILNPHTREL	AAO91488.2	56	16	40	smg	CBU_1999	Human	CYTOPLASM(non-PSE)
283	KTMQIAQQL	AAO91489.1	50	32	18	topA	CBU_2000	Human	CYTOPLASM(non-PSE)
308	YMRTDSVTL	AAO91489.1	51	24	27	topA	CBU_2000	Human	CYTOPLASM(non-PSE)
420	IVKPGFISV	AAO91489.1	49	23	26	topA	CBU_2000	Human	CYTOPLASM(non-PSE)
204	KQWDFNVVL	AAO91493.1	49	25	24		CBU_2004	Human	CYTOPLASM(non-PSE)
211	VLIGGTSSL	AAO91493.1	52	26	26		CBU_2004	Human	CYTOPLASM(non-PSE)
274	FADNAKVNL	AAO91494.1	51	36	15	rstB	CBU_2005	Human	PSE-Membrane
72	FQNPEFNEF	AAO91496.1	57	22	35		CBU_2007	Human	CYTOPLASM(non-PSE)
170	YVNDAGRQM	AAO91497.1	50	20	30	argS	CBU_2008	Human	CYTOPLASM(non-PSE)
208	YIIDIAEAL	AAO91497.1	56	26	30	argS	CBU_2008	Human	CYTOPLASM(non-PSE)
351	FAADVAYHL	AAO91497.1	58	18	40	argS	CBU_2008	Human	CYTOPLASM(non-PSE)
262	SIKDTSLNL	AAO91498.2	51	43	8		CBU_2009	Human	PSE-Membrane
95	YLKGQPPYL	AAO91502.1	54	23	31		CBU_2013	Human	CYTOPLASM(non-PSE)
193	SVNPSPEAY	AAO91502.1	50	26	24		CBU_2013	Human	CYTOPLASM(non-PSE)
74	RIYDSVHFF	AAO91504.2	60	27	33		CBU_2016	Human	CYTOPLASM(non-PSE)
38	YQFPQAPNM	AAO91509.2	60	23	37		CBU_2021	Human	CYTOPLASM(non-PSE)
6	HINDIVNRL	AAO91510.1	57	32	25		CBU_2023	Human	CYTOPLASM(non-PSE)
92	YQPDIQTVF	AAO91516.1	56	24	32		CBU_2029	Human	SECRETED
426	YLFKPVRIF	AAO91526.1	50	30	20		CBU_2040	Human	PSE-Membrane
191	EIFEQLSSL	AAO91533.1	53	42	11	metE	CBU_2048	Human	CYTOPLASM(non-PSE)
205	QVDEPILVL	AAO91533.1	62	35	27	metE	CBU_2048	Human	CYTOPLASM(non-PSE)
26	FLKKPSPSL	AAO91540.1	57	16	41		CBU_2055	Human	MEMBRANE(non-PSE)
50	VAAELIPVL	AAO91540.1	59	34	25		CBU_2055	Human	MEMBRANE(non-PSE)
201	YTKEQIIRL	AAO91542.1	50	24	26		CBU_2057	Human	CYTOPLASM(non-PSE)
320	SAYPLFLLF	AAO91543.1	62	28	34		CBU_2058	Human	MEMBRANE(non-PSE)
138	YANLAHIKL	AAO91550.1	51	27	24		CBU_2065	Human	PSE-Lipoprotein
92	FLFPAGMLL	AAO91551.2	53	20	33		CBU_2067	Human	MEMBRANE(non-PSE)
416	SISDFRWAM	AAO91551.2	52	50	2		CBU_2067	Human	MEMBRANE(non-PSE)
78	FLFPAGMLL	AAO91552.1	53	20	33		CBU_2068	Human	MEMBRANE(non-PSE)
165	MIAQTPFTL	AAO91552.1	60	38	22		CBU_2068	Human	MEMBRANE(non-PSE)
307	MVLGAIVSL	AAO91552.1	56	37	19		CBU_2068	Human	MEMBRANE(non-PSE)
321	LMYEPNLSF	AAO91552.1	68	35	33		CBU_2068	Human	MEMBRANE(non-PSE)
113	ATYGHIHQM	AAO91555.1	75	33	42		CBU_2071	Human	MEMBRANE(non-PSE)
91	YQSDEKMTF	AAO91556.1	53	22	31		CBU_2072	Human	SECRETED
97	MTFPVSLEY	AAO91556.1	55	20	35		CBU_2072	Human	SECRETED
193	RQHSPYLHL	AAO91557.1	50	31	19		CBU_2073	Human	PSE-Membrane
151	EQYEDVKTL	AAO91559.1	52	37	15	aroD	CBU_2075	Human	CYTOPLASM(non-PSE)
62	TVKEYLVEM	AAO91560.1	55	35	20		CBU_2076	Human	CYTOPLASM(non-PSE)
284	NIIKKIQAL	AAO91564.2	55	34	21		CBU_2080	Human	PSE-Membrane
296	NIKPQTPQL	AAO91564.2	54	40	14		CBU_2080	Human	PSE-Membrane
154	FAIQAGPRL	AAO91566.2	49	32	17		CBU_2082	Human	PSE-Lipoprotein
229	FVHTNNFSL	AAO91566.2	53	36	17		CBU_2082	Human	PSE-Lipoprotein
194	YLLPPHDVL	AAO91576.1	59	28	31	pckA	CBU_2092	Human	CYTOPLASM(non-PSE)
370	SVKGVTSTF	AAO91576.1	51	24	27	pckA	CBU_2092	Human	CYTOPLASM(non-PSE)
54	IIINRPLAL	AAO91577.2	52	31	21	algH	CBU_2093	Human	CYTOPLASM(non-PSE)
49	YIDGQLSSL	AAZ22630.1	54	26	28		CBU_1059	Human	CYTOPLASM(non-PSE)
86	TVFETLPRL	AAZ22630.1	51	26	25		CBU_1059	Human	CYTOPLASM(non-PSE)
76	LANSWHITL	ACI15231.1	51	37	14		CBU_0008a	Human	MEMBRANE(non-PSE)
10	RASPWVIAL	ACI15234.1	64	31	33		CBU_0065a	Human	MEMBRANE(non-PSE)
99	HLKQSNPEL	ACI15237.1	50	37	13		CBU_0095a	Human	CYTOPLASM(non-PSE)
106	ELYDSIIKF	ACI15237.1	57	37	20		CBU_0095a	Human	CYTOPLASM(non-PSE)
35	FSDPLSKHL	ACI15268.1	57	36	21		CBU_0964a	Human	MEMBRANE(non-PSE)
11	YSSEIPQNL	ACI15273.1	60	34	26		CBU_1067a	Human	PSE-Membrane
64	IAAPLPIQL	ACI15273.1	65	26	39		CBU_1067a	Human	PSE-Membrane
106	RQFQPLATL	ACI15273.1	59	28	31		CBU_1067a	Human	PSE-Membrane
194	AQFTDPITF	ACI15273.1	51	29	22		CBU_1067a	Human	PSE-Membrane
196	FTDPITFNF	ACI15273.1	59	25	34		CBU_1067a	Human	PSE-Membrane
281	YLKEIVTVL	ACI15273.1	61	22	39		CBU_1067a	Human	PSE-Membrane
309	FPNRPLYTF	ACI15273.1	49	23	26		CBU_1067a	Human	PSE-Membrane
504	NTDAHSHQF	ACI15273.1	58	34	24		CBU_1067a	Human	PSE-Membrane
536	FMRDGVLSL	ACI15273.1	60	15	45		CBU_1067a	Human	PSE-Membrane
543	SLFNYPNVM	ACI15273.1	50	26	24		CBU_1067a	Human	PSE-Membrane
266	FLPDINTITF	ACI15292.1	57	35	22		CBU_1379a	Human	CYTOPLASM(non-PSE)
23	AIFQKVNQL	ACI15292.1	54	25	29		CBU_1379a	Human	CYTOPLASM(non-PSE)
147	NIVPPVTLL	ACI15292.1	49	34	15		CBU_1379a	Human	CYTOPLASM(non-PSE)
1	MMSSIVPVF	ACI15299.1	50	30	20		CBU_1462a	Human	CYTOPLASM(non-PSE)
229	RSQEEFFHTF	AAO89571.1	5	4	1	dnaA	CBU_0001	Murine	CYTOPLASM(non-PSE)
101	AAPPAGTTI	AAO89571.1	5	1	4	dnaA	CBU_0001	Murine	CYTOPLASM(non-PSE)
230	SQEEFFHTF	AAO89571.1	8	3	5	dnaA	CBU_0001	Murine	CYTOPLASM(non-PSE)
289	ILMSKAEQL	AAO89571.1	5	4	1	dnaA	CBU_0001	Murine	CYTOPLASM(non-PSE)
2	KLNLIRETL	AAO89572.1	5	5	0	dnaN	CBU_0002	Murine	CYTOPLASM(non-PSE)
63	STESSRLTL	AAO89572.1	5	4	1	dnaN	CBU_0002	Murine	CYTOPLASM(non-PSE)
104	RSRFMLSTL	AAO89572.1	5	5	0	dnaN	CBU_0002	Murine	CYTOPLASM(non-PSE)
148	AQQDVRYYL	AAO89572.1	7	4	3	dnaN	CBU_0002	Murine	CYTOPLASM(non-PSE)
153	RYYLNGLLL	AAO89572.1	5	4	1	dnaN	CBU_0002	Murine	CYTOPLASM(non-PSE)
267	QALSRTAIL	AAO89572.1	5	5	0	dnaN	CBU_0002	Murine	CYTOPLASM(non-PSE)
39	SILESIYYL	AAO89573.2	6	3	3	recF	CBU_0003	Murine	CYTOPLASM(non-PSE)
119	SAMSHRFLL	AAO89573.2	7	2	5	recF	CBU_0003	Murine	CYTOPLASM(non-PSE)
338	IRLPPHSTL	AAO89573.2	5	4	1	recF	CBU_0003	Murine	CYTOPLASM(non-PSE)
339	RLPPHSTLF	AAO89573.2	7	5	2	recF	CBU_0003	Murine	CYTOPLASM(non-PSE)
35	RSIKSKANL	AAO89579.1	5	2	3	dacB	CBU_0009	Murine	SECRETED
65	FSPASTQKL	AAO89579.1	5	2	3	dacB	CBU_0009	Murine	SECRETED
69	STQKLFTAV	AAO89579.1	5	4	1	dacB	CBU_0009	Murine	SECRETED
85	SDYQFTTAL	AAO89579.1	7	4	3	dacB	CBU_0009	Murine	SECRETED
125	RLIEKLKEL	AAO89579.1	6	5	1	dacB	CBU_0009	Murine	SECRETED
152	VPYPPGWML	AAO89579.1	6	5	1	dacB	CBU_0009	Murine	SECRETED
167	YAAPVSAII	AAO89579.1	6	6	0	dacB	CBU_0009	Murine	SECRETED
193	AQPTLSPIL	AAO89579.1	5	3	2	dacB	CBU_0009	Murine	SECRETED
273	IQYQGPILL	AAO89579.1	8	3	5	dacB	CBU_0009	Murine	SECRETED
295	KSPPLRHML	AAO89579.1	6	2	4	dacB	CBU_0009	Murine	SECRETED
15	LSPVIFQAF	AAO89580.1	5	3	2	aroE	CBU_0010	Murine	CYTOPLASM(non-PSE)
142	AAPEKIVIV	AAO89580.1	5	3	2	aroE	CBU_0010	Murine	CYTOPLASM(non-PSE)
152	RTPSKAHAL	AAO89580.1	6	3	3	aroE	CBU_0010	Murine	CYTOPLASM(non-PSE)
158	HALAKIFHL	AAO89580.1	7	5	2	aroE	CBU_0010	Murine	CYTOPLASM(non-PSE)
83	RHLPKSLFL	AAO89585.2	5	3	2		CBU_0015	Murine	CYTOPLASM(non-PSE)
122	RKMEIPASL	AAO89585.2	8	7	1		CBU_0015	Murine	CYTOPLASM(non-PSE)
188	LQIELRQSL	AAO89585.2	7	4	3		CBU_0015	Murine	CYTOPLASM(non-PSE)
195	SLFQIEKTL	AAO89585.2	5	5	0		CBU_0015	Murine	CYTOPLASM(non-PSE)
224	HAQQTGNHL	AAO89585.2	6	6	0		CBU_0015	Murine	CYTOPLASM(non-PSE)
226	QQTGNHLQL	AAO89585.2	6	5	1		CBU_0015	Murine	CYTOPLASM(non-PSE)
6	MQVPLQITL	AAO89590.2	8	4	4		CBU_0020	Murine	CYTOPLASM(non-PSE)
15	RNIDPTPAI	AAO89590.2	5	5	0		CBU_0020	Murine	CYTOPLASM(non-PSE)
59	KLYNVRINL	AAO89590.2	5	3	2		CBU_0020	Murine	CYTOPLASM(non-PSE)
61	YNVRINLTL	AAO89590.2	5	5	0		CBU_0020	Murine	CYTOPLASM(non-PSE)
148	VVHPTFEKL	AAO89590.2	5	2	3		CBU_0020	Murine	CYTOPLASM(non-PSE)
729	RSPYEVTHTAL	AAO89591.1	4	0	4		CBU_0021	Murine	CYTOPLASM(non-PSE)
80	SAPINGFISF	AAO89591.1	5	2	3		CBU_0021	Murine	CYTOPLASM(non-PSE)
243	SEIPSSISSL	AAO89591.1	5	3	2		CBU_0021	Murine	CYTOPLASM(non-PSE)
3	RQPSLTRQV	AAO89591.1	5	4	1		CBU_0021	Murine	CYTOPLASM(non-PSE)
61	AQFGEWANF	AAO89591.1	5	3	2		CBU_0021	Murine	CYTOPLASM(non-PSE)
163	KLTSNFLSL	AAO89591.1	5	3	2		CBU_0021	Murine	CYTOPLASM(non-PSE)
219	AAISRQLSI	AAO89591.1	6	3	3		CBU_0021	Murine	CYTOPLASM(non-PSE)
241	RQSEIPSSI	AAO89591.1	6	3	3		CBU_0021	Murine	CYTOPLASM(non-PSE)
384	KSYELERLL	AAO89591.1	6	3	3		CBU_0021	Murine	CYTOPLASM(non-PSE)
390	RLLEPIFVL	AAO89591.1	5	4	1		CBU_0021	Murine	CYTOPLASM(non-PSE)
446	RQNNEIISL	AAO89591.1	5	3	2		CBU_0021	Murine	CYTOPLASM(non-PSE)
590	AYYNNHIKL	AAO89591.1	5	2	3		CBU_0021	Murine	CYTOPLASM(non-PSE)
599	KIIEMQNLL	AAO89591.1	6	5	1		CBU_0021	Murine	CYTOPLASM(non-PSE)
635	FSEQLKTSL	AAO89591.1	5	5	0		CBU_0021	Murine	CYTOPLASM(non-PSE)
155	ASFDTQYSTL	AAO89592.1	5	4	1		CBU_0022	Murine	CYTOPLASM(non-PSE)
11	TQPPAYQKL	AAO89592.1	7	3	4		CBU_0022	Murine	CYTOPLASM(non-PSE)
43	SLKEVEITL	AAO89592.1	5	4	1		CBU_0022	Murine	CYTOPLASM(non-PSE)
128	VAHSAFNTL	AAO89592.1	6	2	4		CBU_0022	Murine	CYTOPLASM(non-PSE)
170	SAYDTCQNL	AAO89592.1	6	5	1		CBU_0022	Murine	CYTOPLASM(non-PSE)
15	QEFKLYHQL	AAO89593.2	6	4	2		CBU_0023	Murine	CYTOPLASM(non-PSE)
142	IEWRKIQTL	AAO89593.2	7	5	2		CBU_0023	Murine	CYTOPLASM(non-PSE)
59	KAPPILEEV	AAO89594.1	5	3	2	csrA-1	CBU_0024	Murine	CYTOPLASM(non-PSE)
15	SSYIVISLL	AAO89597.1	6	2	4		CBU_0027	Murine	MEMBRANE(non-PSE)
109	KSPPLKFFM	AAO89597.1	6	3	3		CBU_0027	Murine	MEMBRANE(non-PSE)
190	HQRQTSPYL	AAO89597.1	6	6	0		CBU_0027	Murine	MEMBRANE(non-PSE)
192	RQTSPYLHL	AAO89597.1	7	4	3		CBU_0027	Murine	MEMBRANE(non-PSE)
193	QTSPYLHLL	AAO89597.1	5	3	2		CBU_0027	Murine	MEMBRANE(non-PSE)
227	LHYSKPLSL	AAO89597.1	5	2	3		CBU_0027	Murine	MEMBRANE(non-PSE)
244	REITVQYEL	AAO89597.1	5	3	2		CBU_0027	Murine	MEMBRANE(non-PSE)
32	SALEQQTIL	AAO89602.1	5	4	1		CBU_0033	Murine	CYTOPLASM(non-PSE)
115	VAERVIHAL	AAO89602.1	5	5	0		CBU_0033	Murine	CYTOPLASM(non-PSE)
152	SQTIAVRQL	AAO89602.1	6	6	0		CBU_0033	Murine	CYTOPLASM(non-PSE)
47	IVLAFEDTF	AAO89603.1	5	5	0		CBU_0034	Murine	CYTOPLASM(non-PSE)
32	SGIRHHSSL	AAO89604.1	6	3	3		CBU_0035	Murine	CYTOPLASM(non-PSE)
95	SQNDDHNHI	AAO89604.1	5	4	1		CBU_0035	Murine	CYTOPLASM(non-PSE)
243	AGLLMLETL	AAO89604.1	5	4	1		CBU_0035	Murine	CYTOPLASM(non-PSE)
12	SATELVEAI	AAO89605.1	6	5	1		CBU_0036	Murine	CYTOPLASM(non-PSE)
44	YTFKPTEFF	AAO89605.1	5	3	2		CBU_0036	Murine	CYTOPLASM(non-PSE)
110	SPIKPTDTI	AAO89605.1	6	5	1		CBU_0036	Murine	CYTOPLASM(non-PSE)
136	VSIRRYSHL	AAO89606.2	6	3	3	fabA	CBU_0037	Murine	CYTOPLASM(non-PSE)
169	NQAKVGSFL	AAO89606.2	5	5	0	fabA	CBU_0037	Murine	CYTOPLASM(non-PSE)
65	SSFPILTEYL	AAO89610.1	6	4	2		CBU_0041	Murine	CYTOPLASM(non-PSE)
65	SSFPILTEY	AAO89610.1	6	5	1		CBU_0041	Murine	CYTOPLASM(non-PSE)
73	YLKKHLESL	AAO89610.1	6	5	1		CBU_0041	Murine	CYTOPLASM(non-PSE)
108	KALEERLKF	AAO89610.1	5	4	1		CBU_0041	Murine	CYTOPLASM(non-PSE)
348	RPPLIYTNI	AAO89610.1	6	4	2		CBU_0041	Murine	CYTOPLASM(non-PSE)
399	IMFNFGVNL	AAO89610.1	6	5	1		CBU_0041	Murine	CYTOPLASM(non-PSE)
432	RAFFKFNHL	AAO89610.1	7	3	4		CBU_0041	Murine	CYTOPLASM(non-PSE)
454	FSFAKTQAL	AAO89610.1	6	2	4		CBU_0041	Murine	CYTOPLASM(non-PSE)
460	QALPHLWEL	AAO89610.1	8	5	3		CBU_0041	Murine	CYTOPLASM(non-PSE)
524	KVADTHIAF	AAO89610.1	6	5	1		CBU_0041	Murine	CYTOPLASM(non-PSE)
576	ASFSIQTSI	AAO89610.1	7	3	4		CBU_0041	Murine	CYTOPLASM(non-PSE)
674	SKIPTSHSL	AAO89610.1	7	6	1		CBU_0041	Murine	CYTOPLASM(non-PSE)
675	KIPTSHSLI	AAO89610.1	5	4	1		CBU_0041	Murine	CYTOPLASM(non-PSE)
692	KAPDTSPFL	AAO89610.1	6	3	3		CBU_0041	Murine	CYTOPLASM(non-PSE)
696	TSPFLTTNL	AAO89610.1	6	3	3		CBU_0041	Murine	CYTOPLASM(non-PSE)
562	KMFNSLYL	AAO89610.1	5	3	2		CBU_0041	Murine	CYTOPLASM(non-PSE)
34	SVPAVRRYL	AAO89611.2	5	3	2	hemH	CBU_0042	Murine	CYTOPLASM(non-PSE)
74	RSAKLYQKI	AAO89611.2	6	4	2	hemH	CBU_0042	Murine	CYTOPLASM(non-PSE)
172	RFFEEPHYI	AAO89611.2	6	4	2	hemH	CBU_0042	Murine	CYTOPLASM(non-PSE)
178	HYIDSMTTL	AAO89611.2	5	4	1	hemH	CBU_0042	Murine	CYTOPLASM(non-PSE)
277	YTDKYLIEL	AAO89611.2	5	3	2	hemH	CBU_0042	Murine	CYTOPLASM(non-PSE)
325	ETLKLIPSL	AAO89611.2	5	5	0	hemH	CBU_0042	Murine	CYTOPLASM(non-PSE)
345	KMAKKSLQL	AAO89611.2	6	4	2	hemH	CBU_0042	Murine	CYTOPLASM(non-PSE)
11	TLPFLFVSL	AAO89613.2	5	3	2		CBU_0044	Murine	CYTOPLASM(non-PSE)
55	KVTVTSHHL	AAO89613.2	5	4	1		CBU_0044	Murine	CYTOPLASM(non-PSE)
67	RARIIHHTL	AAO89613.2	7	4	3		CBU_0044	Murine	CYTOPLASM(non-PSE)
85	IQKRPVVTV	AAO89613.2	7	7	0		CBU_0044	Murine	CYTOPLASM(non-PSE)
93	VTMPTLTRL	AAO89613.2	6	3	3		CBU_0044	Murine	CYTOPLASM(non-PSE)
189	AQYLRANHI	AAO89613.2	7	6	1		CBU_0044	Murine	CYTOPLASM(non-PSE)
6	RQKILISAL	AAO89614.1	7	7	0		CBU_0045	Murine	PSE-Lipoprotein
11	ISALAILTL	AAO89614.1	5	4	1		CBU_0045	Murine	PSE-Lipoprotein
27	KPAPPPPPF	AAO89614.1	6	5	1		CBU_0045	Murine	PSE-Lipoprotein
29	APPPPPFSV	AAO89614.1	5	3	2		CBU_0045	Murine	PSE-Lipoprotein
36	SVLRVTTPL	AAO89614.1	5	4	1		CBU_0045	Murine	PSE-Lipoprotein
48	RQKALAATL	AAO89614.1	6	5	1		CBU_0045	Murine	PSE-Lipoprotein
64	IQQGSRLQL	AAO89614.1	5	5	0		CBU_0045	Murine	PSE-Lipoprotein
124	YAQQTLTRF	AAO89615.2	5	4	1		CBU_0048	Murine	PSE-Lipoprotein
127	QTLTRFQHL	AAO89615.2	5	2	3		CBU_0048	Murine	PSE-Lipoprotein
188	AAQANVAKL	AAO89615.2	5	4	1		CBU_0048	Murine	PSE-Lipoprotein
288	YSQKSRAKL	AAO89615.2	5	5	0		CBU_0048	Murine	PSE-Lipoprotein
55	IAFSPQPGYL	AAO89616.1	5	5	0		CBU_0049	Murine	PSE-Membrane
27	SVYKRIRLL	AAO89616.1	6	3	3		CBU_0049	Murine	PSE-Membrane
57	FSPQPGYLL	AAO89616.1	6	3	3		CBU_0049	Murine	PSE-Membrane
100	RVYLDSLVL	AAO89616.1	6	5	1		CBU_0049	Murine	PSE-Membrane
112	VAAKLMPLL	AAO89616.1	5	4	1		CBU_0049	Murine	PSE-Membrane
249	YQQKYLTLV	AAO89616.1	5	5	0		CBU_0049	Murine	PSE-Membrane
295	RVIKNITPL	AAO89616.1	6	3	3		CBU_0049	Murine	PSE-Membrane
312	YTLDEILLL	AAO89616.1	5	4	1		CBU_0049	Murine	PSE-Membrane
341	ITFAKNNAL	AAO89616.1	5	3	2		CBU_0049	Murine	PSE-Membrane
416	SSFLKGGEL	AAO89616.1	5	2	3		CBU_0049	Murine	PSE-Membrane
5	FADHPFVKF	AAO89617.1	6	4	2		CBU_0050	Murine	CYTOPLASM(non-PSE)
19	TQPAVQTAL	AAO89617.1	6	4	2		CBU_0050	Murine	CYTOPLASM(non-PSE)
88	SNFKPIKKL	AAO89617.1	5	3	2		CBU_0050	Murine	CYTOPLASM(non-PSE)
111	EQHLIAETL	AAO89617.1	5	3	2		CBU_0050	Murine	CYTOPLASM(non-PSE)
187	TTPPGYAQL	AAO89617.1	6	2	4		CBU_0050	Murine	CYTOPLASM(non-PSE)
18	KSISIYRQM	AAO89618.2	5	2	3		CBU_0051	Murine	CYTOPLASM(non-PSE)
80	YSYSGVRNF	AAO89618.2	6	3	3		CBU_0051	Murine	CYTOPLASM(non-PSE)
67	SQPELALIREI	AAO89621.1	5	5	0		CBU_0054	Murine	CYTOPLASM(non-PSE)
133	ITADHPYYF	AAO89621.1	5	3	2		CBU_0054	Murine	CYTOPLASM(non-PSE)
159	FYFERDPLL	AAO89621.1	5	4	1		CBU_0054	Murine	CYTOPLASM(non-PSE)
93	SGYFNQHNY	AAO89623.1	5	4	1		CBU_0056	Murine	SECRETED
153	AYDQLQFTL	AAO89623.1	5	4	1		CBU_0056	Murine	SECRETED
222	QEYRSLTSL	AAO89623.1	5	3	2		CBU_0056	Murine	SECRETED
254	QSFAIQSAL	AAO89623.1	5	4	1		CBU_0056	Murine	SECRETED
258	IQSALYTML	AAO89623.1	6	6	0		CBU_0056	Murine	SECRETED
275	TAAQRYPTL	AAO89623.1	6	2	4		CBU_0056	Murine	SECRETED
292	QQRGFPPSL	AAO89623.1	7	6	1		CBU_0056	Murine	SECRETED
301	SGPPTTGEF	AAO89623.1	5	4	1		CBU_0056	Murine	SECRETED
469	KVFTPSTTL	AAO89623.1	7	2	5		CBU_0056	Murine	SECRETED
526	IQLFASRTL	AAO89623.1	5	5	0		CBU_0056	Murine	SECRETED
538	TAFKNKHRL	AAO89623.1	8	5	3		CBU_0056	Murine	SECRETED
574	ALHRLPSSL	AAO89623.1	5	5	0		CBU_0056	Murine	SECRETED
577	RLPSSLQKL	AAO89623.1	5	3	2		CBU_0056	Murine	SECRETED
604	SLQKKATHL	AAO89623.1	6	5	1		CBU_0056	Murine	SECRETED
3	ATMQLYTKL	AAO89630.2	7	3	4	kdtA	CBU_0063	Murine	PSE-Membrane
10	KLMRYLYTL	AAO89630.2	6	5	1	kdtA	CBU_0063	Murine	PSE-Membrane
21	YAASPFVLL	AAO89630.2	7	3	4	kdtA	CBU_0063	Murine	PSE-Membrane
74	AAVPLIKAL	AAO89630.2	7	6	1	kdtA	CBU_0063	Murine	PSE-Membrane
75	AVPLIKALL	AAO89630.2	5	4	1	kdtA	CBU_0063	Murine	PSE-Membrane
131	RVHPQLAIL	AAO89630.2	5	4	1	kdtA	CBU_0063	Murine	PSE-Membrane
169	RSLQGYQKI	AAO89630.2	6	4	2	kdtA	CBU_0063	Murine	PSE-Membrane
237	KSWGERLTL	AAO89630.2	6	4	2	kdtA	CBU_0063	Murine	PSE-Membrane
363	QNFVLISEL	AAO89630.2	5	4	1	kdtA	CBU_0063	Murine	PSE-Membrane
396	KSPEERSAL	AAO89630.2	5	3	2	kdtA	CBU_0063	Murine	PSE-Membrane
310	KLLPRNLKL	AAO89631.2	5	4	1	parE	CBU_0064	Murine	CYTOPLASM(non-PSE)
532	VAMPPLYRI	AAO89631.2	8	5	3	parE	CBU_0064	Murine	CYTOPLASM(non-PSE)
605	KSKDKTEQL	AAO89631.2	5	3	2	parE	CBU_0064	Murine	CYTOPLASM(non-PSE)
99	MGYKNVLSM	AAO89632.1	5	1	4		CBU_0065	Murine	CYTOPLASM(non-PSE)
9	RMQPTHTLEL	AAO89635.1	5	2	3		CBU_0068	Murine	CYTOPLASM(non-PSE)
8	SRMQPTHTL	AAO89635.1	8	5	3		CBU_0068	Murine	CYTOPLASM(non-PSE)
10	MQPTHTLEL	AAO89635.1	8	4	4		CBU_0068	Murine	CYTOPLASM(non-PSE)
66	KIKKVITQL	AAO89635.1	6	5	1		CBU_0068	Murine	CYTOPLASM(non-PSE)
9	RMQPTHTL	AAO89635.1	5	5	0		CBU_0068	Murine	CYTOPLASM(non-PSE)
61	FSFSNLYHL	AAO89641.1	6	2	4		CBU_0074	Murine	CYTOPLASM(non-PSE)
75	SIYTSARTI	AAO89644.1	5	4	1		CBU_0077	Murine	MEMBRANE(non-PSE)
106	AQISEGTQL	AAO89644.1	5	1	4		CBU_0077	Murine	MEMBRANE(non-PSE)
138	AFFEKHPLL	AAO89644.1	5	3	2		CBU_0077	Murine	MEMBRANE(non-PSE)
198	AAFEVLTLL	AAO89644.1	8	5	3		CBU_0077	Murine	MEMBRANE(non-PSE)
213	HEMQMPLKL	AAO89644.1	5	3	2		CBU_0077	Murine	MEMBRANE(non-PSE)
215	MQMPLKLFL	AAO89644.1	8	3	5		CBU_0077	Murine	MEMBRANE(non-PSE)
7	KIILSIISL	AAO89652.1	5	5	0		CBU_0085	Murine	LIPOPROTEIN(non-PSE)
12	HIIDPRFPL	AAO89653.1	5	5	0		CBU_0086	Murine	CYTOPLASM(non-PSE)
162	AGFPFLLKL	AAO89653.1	6	4	2		CBU_0086	Murine	CYTOPLASM(non-PSE)
197	IAINPASLL	AAO89653.1	6	5	1		CBU_0086	Murine	CYTOPLASM(non-PSE)
6	KRHPIIYLL	AAO89656.2	6	6	0	tolB	CBU_0090	Murine	PSE-Membrane
120	VAFTLINVF	AAO89656.2	5	2	3	tolB	CBU_0090	Murine	PSE-Membrane
153	ISDLIYQKL	AAO89656.2	5	2	3	tolB	CBU_0090	Murine	PSE-Membrane
304	SPDGKSLLF	AAO89656.2	5	4	1	tolB	CBU_0090	Murine	PSE-Membrane
38	AQPQPTKTTV	AAO89658.2	5	5	0	ybgF	CBU_0092	Murine	SECRETED
189	KQYDKAQASF	AAO89658.2	5	4	1	ybgF	CBU_0092	Murine	SECRETED
56	AIPTAPVSL	AAO89658.2	5	3	2	ybgF	CBU_0092	Murine	SECRETED
88	INMNLPQQI	AAO89658.2	6	6	0	ybgF	CBU_0092	Murine	SECRETED
194	AQASFQNYL	AAO89658.2	8	4	4	ybgF	CBU_0092	Murine	SECRETED
247	KVLDAKLKL	AAO89658.2	5	4	1	ybgF	CBU_0092	Murine	SECRETED
5	RITEIFYSL	AAO89659.1	5	3	2	queE	CBU_0093	Murine	CYTOPLASM(non-PSE)
43	YAFYGGQSL	AAO89659.1	7	5	2	queE	CBU_0093	Murine	CYTOPLASM(non-PSE)
77	AQPACLPLL	AAO89659.1	5	4	1	queE	CBU_0093	Murine	CYTOPLASM(non-PSE)
41	HSIDLETYL	AAO89662.1	6	5	1	clS	CBU_0096	Murine	CYTOPLASM(non-PSE)
102	VFHPFPWQL	AAO89662.1	5	3	2	clS	CBU_0096	Murine	CYTOPLASM(non-PSE)
115	RSIIKLPFL	AAO89662.1	5	1	4	clS	CBU_0096	Murine	CYTOPLASM(non-PSE)
116	SIIKLPFLI	AAO89662.1	5	5	0	clS	CBU_0096	Murine	CYTOPLASM(non-PSE)
148	IAYIGSLNI	AAO89662.1	5	4	1	clS	CBU_0096	Murine	CYTOPLASM(non-PSE)
153	SLNISKHHL	AAO89662.1	5	5	0	clS	CBU_0096	Murine	CYTOPLASM(non-PSE)
207	RQIRKDPLI	AAO89662.1	5	4	1	clS	CBU_0096	Murine	CYTOPLASM(non-PSE)
281	IMPWASSTF	AAO89662.1	5	3	2	clS	CBU_0096	Murine	CYTOPLASM(non-PSE)
285	ASSTFYYNL	AAO89662.1	5	3	2	clS	CBU_0096	Murine	CYTOPLASM(non-PSE)
296	AGVRIFEYL	AAO89662.1	5	2	3	clS	CBU_0096	Murine	CYTOPLASM(non-PSE)
299	RIFEYLPSM	AAO89662.1	5	3	2	clS	CBU_0096	Murine	CYTOPLASM(non-PSE)
323	SSNLNHRSL	AAO89662.1	6	3	3	clS	CBU_0096	Murine	CYTOPLASM(non-PSE)
364	VSLDSWQTL	AAO89662.1	6	2	4	clS	CBU_0096	Murine	CYTOPLASM(non-PSE)
209	IAFDPPDILL	AAO89663.1	5	5	0	pssA	CBU_0097	Murine	MEMBRANE(non-PSE)
65	AQSEFGVQL	AAO89663.1	8	6	2	pssA	CBU_0097	Murine	MEMBRANE(non-PSE)
139	SAAGLVASI	AAO89663.1	5	5	0	pssA	CBU_0097	Murine	MEMBRANE(non-PSE)
188	FQLQNRVPF	AAO89663.1	5	4	1	pssA	CBU_0097	Murine	MEMBRANE(non-PSE)
209	IAFDPPDIL	AAO89663.1	5	3	2	pssA	CBU_0097	Murine	MEMBRANE(non-PSE)
61	SSIKIQWKV	AAO89664.1	5	4	1	nadC	CBU_0098	Murine	CYTOPLASM(non-PSE)
97	TALNWLQTL	AAO89664.1	6	4	2	nadC	CBU_0098	Murine	CYTOPLASM(non-PSE)
183	SHPEKTLEI	AAO89664.1	5	3	2	nadC	CBU_0098	Murine	CYTOPLASM(non-PSE)
239	VNLETIHEI	AAO89664.1	6	5	1	nadC	CBU_0098	Murine	CYTOPLASM(non-PSE)
265	RAIDLSMRI	AAO89664.1	7	6	1	nadC	CBU_0098	Murine	CYTOPLASM(non-PSE)
137	EQFENRWIL	AAO89665.2	5	3	2	sixA	CBU_0099	Murine	CYTOPLASM(non-PSE)
7	SRYFLFVSL	AAO89666.1	5	4	1		CBU_0100	Murine	MEMBRANE(non-PSE)
57	SAPNSISAF	AAO89666.1	7	4	3		CBU_0100	Murine	MEMBRANE(non-PSE)
121	IAFRRLRTL	AAO89666.1	6	4	2		CBU_0100	Murine	MEMBRANE(non-PSE)
15	SHITFYFTF	AAO89668.2	6	3	3		CBU_0102	Murine	MEMBRANE(non-PSE)
9	NAHEIYQTI	AAO89669.1	7	6	1		CBU_0103	Murine	CYTOPLASM(non-PSE)
25	IIPELANYI	AAO89669.1	5	4	1		CBU_0103	Murine	CYTOPLASM(non-PSE)
65	KQPIKDMKL	AAO89669.1	5	4	1		CBU_0103	Murine	CYTOPLASM(non-PSE)
76	VELPGRTPL	AAO89669.1	5	3	2		CBU_0103	Murine	CYTOPLASM(non-PSE)
139	AAFASLTAI	AAO89669.1	5	4	1		CBU_0103	Murine	CYTOPLASM(non-PSE)
145	TAIAMLQRF	AAO89669.1	6	5	1		CBU_0103	Murine	CYTOPLASM(non-PSE)
153	FQIPHARCI	AAO89669.1	5	5	0		CBU_0103	Murine	CYTOPLASM(non-PSE)
171	GSADLPFYL	AAO89669.1	5	4	1		CBU_0103	Murine	CYTOPLASM(non-PSE)
236	IIPSPFLIL	AAO89669.1	5	3	2		CBU_0103	Murine	CYTOPLASM(non-PSE)
239	SPFLILRQL	AAO89669.1	7	6	1		CBU_0103	Murine	CYTOPLASM(non-PSE)
335	SIPELTVML	AAO89669.1	6	3	3		CBU_0103	Murine	CYTOPLASM(non-PSE)
343	LSMRLPPTV	AAO89669.1	5	5	0		CBU_0103	Murine	CYTOPLASM(non-PSE)
427	KMFPKAQFM	AAO89669.1	7	3	4		CBU_0103	Murine	CYTOPLASM(non-PSE)
88	SAQQTVMLL	AAO89678.1	7	5	2	yajQ	CBU_0114	Murine	CYTOPLASM(non-PSE)
102	TAAKKIIKL	AAO89678.1	6	4	2	yajQ	CBU_0114	Murine	CYTOPLASM(non-PSE)
56	YTHPQWEQI	AAO89679.2	5	4	1	mraZ	CBU_0115	Murine	CYTOPLASM(non-PSE)
147	KGDDLPPEL	AAO89679.2	5	4	1	mraZ	CBU_0115	Murine	CYTOPLASM(non-PSE)
52	RLFIQYQTL	AAO89681.1	6	4	2	ftsL	CBU_0117	Murine	PSE-Membrane
77	SVWINPQLF	AAO89682.2	6	4	2	ftsI	CBU_0118	Murine	PSE-Membrane
90	IQLKQLAHL	AAO89682.2	6	4	2	ftsI	CBU_0118	Murine	PSE-Membrane
93	KQLAHLLHL	AAO89682.2	7	2	5	ftsI	CBU_0118	Murine	PSE-Membrane
218	SIDHRIQYL	AAO89682.2	6	5	1	ftsI	CBU_0118	Murine	PSE-Membrane
240	AQSGSVVVL	AAO89682.2	6	4	2	ftsI	CBU_0118	Murine	PSE-Membrane
348	AAAKILLSL	AAO89682.2	7	5	2	ftsI	CBU_0118	Murine	PSE-Membrane
356	LTPQHYYTL	AAO89682.2	6	2	4	ftsI	CBU_0118	Murine	PSE-Membrane
392	WVPSVVATL	AAO89682.2	5	4	1	ftsI	CBU_0118	Murine	PSE-Membrane
529	VAAPLFSKI	AAO89682.2	7	5	2	ftsI	CBU_0118	Murine	PSE-Membrane
10	LQRPATSSL	AAO89683.2	5	4	1		CBU_0119	Murine	PSE-Membrane
89	FMNGFFETL	AAO89683.2	6	4	2		CBU_0119	Murine	PSE-Membrane
175	VAHPNNPQL	AAO89683.2	8	4	4		CBU_0119	Murine	PSE-Membrane
305	YQGDNVIFF	AAO89683.2	6	3	3		CBU_0119	Murine	PSE-Membrane
312	FFFKKTEYL	AAO89683.2	6	5	1		CBU_0119	Murine	PSE-Membrane
343	QVYKIVHTV	AAO89683.2	7	5	2		CBU_0119	Murine	PSE-Membrane
408	AIIDIYDEF	AAO89683.2	5	4	1		CBU_0119	Murine	PSE-Membrane
412	IYDEFFSYL	AAO89683.2	5	3	2		CBU_0119	Murine	PSE-Membrane
247	IAHYRHQLTL	AAO89687.1	5	5	0	murE	CBU_0123	Murine	CYTOPLASM(non-PSE)
196	FDIAVFTQL	AAO89687.1	5	5	0	murE	CBU_0123	Murine	CYTOPLASM(non-PSE)
248	AHYRHQLTL	AAO89687.1	6	3	3	murE	CBU_0123	Murine	CYTOPLASM(non-PSE)
30	RTIQPGSLF	AAO89688.1	7	5	2	murF	CBU_0124	Murine	CYTOPLASM(non-PSE)
135	NNIGVPLTL	AAO89688.1	5	5	0	murF	CBU_0124	Murine	CYTOPLASM(non-PSE)
179	ITNAGPVHL	AAO89688.1	5	4	1	murF	CBU_0124	Murine	CYTOPLASM(non-PSE)
404	RHFDNQEKL	AAO89688.1	5	2	3	murF	CBU_0124	Murine	CYTOPLASM(non-PSE)
10	SQHFHAFRV	AAO89689.1	5	5	0	mraY	CBU_0125	Murine	MEMBRANE(non-PSE)
14	HAFRVFNYL	AAO89689.1	6	3	3	mraY	CBU_0125	Murine	MEMBRANE(non-PSE)
43	RLIKYLVSL	AAO89689.1	5	3	2	mraY	CBU_0125	Murine	MEMBRANE(non-PSE)
215	FAYTTGNHF	AAO89689.1	7	4	3	mraY	CBU_0125	Murine	MEMBRANE(non-PSE)
225	AQYLAIPYI	AAO89689.1	7	5	2	mraY	CBU_0125	Murine	MEMBRANE(non-PSE)
257	NTYPAQVFM	AAO89689.1	5	4	1	mraY	CBU_0125	Murine	MEMBRANE(non-PSE)
321	RMAPLHHHF	AAO89689.1	7	1	6	mraY	CBU_0125	Murine	MEMBRANE(non-PSE)
323	APLHHHFEL	AAO89689.1	6	5	1	mraY	CBU_0125	Murine	MEMBRANE(non-PSE)
322	MAPLHHHF	AAO89689.1	5	3	2	mraY	CBU_0125	Murine	MEMBRANE(non-PSE)
18	FKNQSVTTL	AAO89691.1	5	5	0		CBU_0127	Murine	CYTOPLASM(non-PSE)
47	KTYPRVELI	AAO89695.1	7	4	3	murD	CBU_0131	Murine	CYTOPLASM(non-PSE)
70	IILSPGVSL	AAO89695.1	5	5	0	murD	CBU_0131	Murine	CYTOPLASM(non-PSE)
161	SSFQLETTF	AAO89695.1	7	2	5	murD	CBU_0131	Murine	CYTOPLASM(non-PSE)
163	FQLETTFSL	AAO89695.1	6	4	2	murD	CBU_0131	Murine	CYTOPLASM(non-PSE)
173	SQAATILNI	AAO89695.1	6	5	1	murD	CBU_0131	Murine	CYTOPLASM(non-PSE)
250	IAYQGKILM	AAO89695.1	5	2	3	murD	CBU_0131	Murine	CYTOPLASM(non-PSE)
255	KILMPIQEL	AAO89695.1	6	5	1	murD	CBU_0131	Murine	CYTOPLASM(non-PSE)
40	RQFGYPFHYF	AAO89696.1	6	5	1	ftsW	CBU_0132	Murine	MEMBRANE(non-PSE)
42	FGYPFHYFI	AAO89696.1	5	2	3	ftsW	CBU_0132	Murine	MEMBRANE(non-PSE)
75	KTYSGYLFL	AAO89696.1	6	3	3	ftsW	CBU_0132	Murine	MEMBRANE(non-PSE)
136	YQSEVQKEL	AAO89696.1	7	4	3	ftsW	CBU_0132	Murine	MEMBRANE(non-PSE)
145	KGFLKPMLL	AAO89696.1	6	4	2	ftsW	CBU_0132	Murine	MEMBRANE(non-PSE)
205	LAILSPYRL	AAO89696.1	5	4	1	ftsW	CBU_0132	Murine	MEMBRANE(non-PSE)
211	YRLQRLTSF	AAO89696.1	5	5	0	ftsW	CBU_0132	Murine	MEMBRANE(non-PSE)
225	HQFGSGYQL	AAO89696.1	7	5	2	ftsW	CBU_0132	Murine	MEMBRANE(non-PSE)
229	SGYQLTQSL	AAO89696.1	8	4	4	ftsW	CBU_0132	Murine	MEMBRANE(non-PSE)
335	VLPTKGLTL	AAO89696.1	5	3	2	ftsW	CBU_0132	Murine	MEMBRANE(non-PSE)
346	ISYGGSSLL	AAO89696.1	6	3	3	ftsW	CBU_0132	Murine	MEMBRANE(non-PSE)
46	VPDSFPLHL	AAO89699.1	6	3	3	murG	CBU_0135	Murine	CYTOPLASM(non-PSE)
67	QQLLMPLRL	AAO89699.1	7	6	1	murG	CBU_0135	Murine	CYTOPLASM(non-PSE)
81	QAYRIIRQF	AAO89699.1	6	4	2	murG	CBU_0135	Murine	CYTOPLASM(non-PSE)
87	RQFKPDVIL	AAO89699.1	7	5	2	murG	CBU_0135	Murine	CYTOPLASM(non-PSE)
166	KMPLPQVRL	AAO89699.1	5	3	2	murG	CBU_0135	Murine	CYTOPLASM(non-PSE)
204	SSYPRSEEI	AAO89699.1	8	4	4	murG	CBU_0135	Murine	CYTOPLASM(non-PSE)
287	HQFHNARFL	AAO89699.1	6	5	1	murG	CBU_0135	Murine	CYTOPLASM(non-PSE)
41	SPNKNTERL	AAO89700.1	5	4	1	murC	CBU_0136	Murine	PSE-Membrane
198	RLKQTYIQF	AAO89700.1	5	4	1	murC	CBU_0136	Murine	PSE-Membrane
277	SMPGQHNAL	AAO89700.1	5	3	2	murC	CBU_0136	Murine	PSE-Membrane
297	VQMNEPALL	AAO89700.1	6	6	0	murC	CBU_0136	Murine	PSE-Membrane
324	MILPKGNAL	AAO89700.1	5	5	0	murC	CBU_0136	Murine	PSE-Membrane
340	HPNEIKATL	AAO89700.1	5	3	2	murC	CBU_0136	Murine	PSE-Membrane
419	AQKTTFVPL	AAO89700.1	6	5	1	murC	CBU_0136	Murine	PSE-Membrane
439	SQPNDIIIL	AAO89700.1	5	3	2	murC	CBU_0136	Murine	PSE-Membrane
1	MDKENFTRL	AAO89701.1	5	4	1	murB	CBU_0137	Murine	CYTOPLASM(non-PSE)
293	YVAQHVSQI	AAO89701.1	7	6	1	murB	CBU_0137	Murine	CYTOPLASM(non-PSE)
298	VSQIHGIQL	AAO89701.1	5	2	3	murB	CBU_0137	Murine	CYTOPLASM(non-PSE)
299	SQIHGIQLV	AAO89701.1	5	2	3	murB	CBU_0137	Murine	CYTOPLASM(non-PSE)
304	IQLVKEVHI	AAO89701.1	5	4	1	murB	CBU_0137	Murine	CYTOPLASM(non-PSE)
19	KLIPTVLAL	AAO89702.1	6	5	1	ftsQ	CBU_0138	Murine	PSE-Membrane
38	ITLHNPKTL	AAO89702.1	5	3	2	ftsQ	CBU_0138	Murine	PSE-Membrane
102	RIWPNELEI	AAO89702.1	5	4	1	ftsQ	CBU_0138	Murine	PSE-Membrane
118	IARWNQNEL	AAO89702.1	5	4	1	ftsQ	CBU_0138	Murine	PSE-Membrane
140	TIPQNIPQL	AAO89702.1	6	2	4	ftsQ	CBU_0138	Murine	PSE-Membrane
86	IAGSHIRSL	AAO89704.2	5	5	0	ftsA	CBU_0140	Murine	CYTOPLASM(non-PSE)
254	TQYAEQIKI	AAO89704.2	7	6	1	ftsA	CBU_0140	Murine	CYTOPLASM(non-PSE)
302	ARYEELFEL	AAO89704.2	5	5	0	ftsA	CBU_0140	Murine	CYTOPLASM(non-PSE)
346	RIFQMPVRL	AAO89704.2	6	4	2	ftsA	CBU_0140	Murine	CYTOPLASM(non-PSE)
348	FQMPVRLGL	AAO89704.2	8	7	1	ftsA	CBU_0140	Murine	CYTOPLASM(non-PSE)
385	SQLNNRPVF	AAO89704.2	5	3	2	ftsA	CBU_0140	Murine	CYTOPLASM(non-PSE)
60	SNARVVLQL	AAO89705.3	6	4	2	ftsZ	CBU_0141	Murine	CYTOPLASM(non-PSE)
350	HQLDRPTYM	AAO89705.3	7	4	3	ftsZ	CBU_0141	Murine	CYTOPLASM(non-PSE)
106	SAGPFVFLI	AAO89706.1	5	5	0	lpxC	CBU_0142	Murine	CYTOPLASM(non-PSE)
258	SGVKSGHTL	AAO89706.1	5	3	2	lpxC	CBU_0142	Murine	CYTOPLASM(non-PSE)
262	SGHTLNSQL	AAO89706.1	5	5	0	lpxC	CBU_0142	Murine	CYTOPLASM(non-PSE)
284	VTFKDPSEL	AAO89706.1	6	3	3	lpxC	CBU_0142	Murine	CYTOPLASM(non-PSE)
30	FQSGTLKTI	AAO89710.2	5	5	0		CBU_0146	Murine	CYTOPLASM(non-PSE)
70	SGNTLILQL	AAO89710.2	5	3	2		CBU_0146	Murine	CYTOPLASM(non-PSE)
813	RESFELFTQM	AAO89711.2	5	3	2	secA	CBU_0147	Murine	CYTOPLASM(non-PSE)
116	TMPAYLNAL	AAO89711.2	5	3	2	secA	CBU_0147	Murine	CYTOPLASM(non-PSE)
202	VQRPLHYAI	AAO89711.2	7	7	0	secA	CBU_0147	Murine	CYTOPLASM(non-PSE)
241	KINKFIPQL	AAO89711.2	6	4	2	secA	CBU_0147	Murine	CYTOPLASM(non-PSE)
310	SNISLMHYV	AAO89711.2	6	4	2	secA	CBU_0147	Murine	CYTOPLASM(non-PSE)
319	YAALRAHTL	AAO89711.2	8	5	3	secA	CBU_0147	Murine	CYTOPLASM(non-PSE)
320	AALRAHTLF	AAO89711.2	5	3	2	secA	CBU_0147	Murine	CYTOPLASM(non-PSE)
381	ATITFQNYF	AAO89711.2	6	3	3	secA	CBU_0147	Murine	CYTOPLASM(non-PSE)
383	ITFQNYFRL	AAO89711.2	6	2	4	secA	CBU_0147	Murine	CYTOPLASM(non-PSE)
645	MNFDIRKQL	AAO89711.2	5	4	1	secA	CBU_0147	Murine	CYTOPLASM(non-PSE)
676	QTDDISETI	AAO89711.2	5	5	0	secA	CBU_0147	Murine	CYTOPLASM(non-PSE)
691	AVSEMISSF	AAO89711.2	5	4	1	secA	CBU_0147	Murine	CYTOPLASM(non-PSE)
697	SSFVPPQSL	AAO89711.2	8	3	5	secA	CBU_0147	Murine	CYTOPLASM(non-PSE)
814	ESFELFTQM	AAO89711.2	5	4	1	secA	CBU_0147	Murine	CYTOPLASM(non-PSE)
826	IKYELAATL	AAO89711.2	5	4	1	secA	CBU_0147	Murine	CYTOPLASM(non-PSE)
109	MPIENISEL	AAO89712.1	6	4	2	mutT	CBU_0148	Murine	CYTOPLASM(non-PSE)
122	ANQVIINYL	AAO89712.1	5	5	0	mutT	CBU_0148	Murine	CYTOPLASM(non-PSE)
173	KEFEPLINI	AAO89714.2	5	3	2		CBU_0150	Murine	CYTOPLASM(non-PSE)
19	YPKEYAPHL	AAO89715.1	5	3	2	queF	CBU_0151	Murine	CYTOPLASM(non-PSE)
21	KEYAPHLLL	AAO89715.1	7	5	2	queF	CBU_0151	Murine	CYTOPLASM(non-PSE)
78	IIPATSSHL	AAO89715.1	5	3	2	queF	CBU_0151	Murine	CYTOPLASM(non-PSE)
139	VAYSPKGSL	AAO89715.1	6	4	2	queF	CBU_0151	Murine	CYTOPLASM(non-PSE)
168	SQETVTETL	AAO89715.1	7	6	1	queF	CBU_0151	Murine	CYTOPLASM(non-PSE)
172	VTETLYSHL	AAO89715.1	5	4	1	queF	CBU_0151	Murine	CYTOPLASM(non-PSE)
215	ISYRNHEEF	AAO89715.1	6	2	4	queF	CBU_0151	Murine	CYTOPLASM(non-PSE)
255	KQPIPFGPFI	AAO89717.1	5	4	1	pilD	CBU_0153	Murine	MEMBRANE(non-PSE)
1	MQIISFLQF	AAO89717.1	6	6	0	pilD	CBU_0153	Murine	MEMBRANE(non-PSE)
31	VVIVRYPTL	AAO89717.1	5	3	2	pilD	CBU_0153	Murine	MEMBRANE(non-PSE)
76	KTLKIRHNL	AAO89717.1	7	4	3	pilD	CBU_0153	Murine	MEMBRANE(non-PSE)
82	HNLPLISYL	AAO89717.1	7	5	2	pilD	CBU_0153	Murine	MEMBRANE(non-PSE)
104	SPLYPIVEL	AAO89717.1	5	4	1	pilD	CBU_0153	Murine	MEMBRANE(non-PSE)
255	KQPIPFGPF	AAO89717.1	5	4	1	pilD	CBU_0153	Murine	MEMBRANE(non-PSE)
270	ISLLSGPVL	AAO89717.1	5	4	1	pilD	CBU_0153	Murine	MEMBRANE(non-PSE)
274	SGPVLIHKL	AAO89717.1	6	3	3	pilD	CBU_0153	Murine	MEMBRANE(non-PSE)
278	LIHKLISYL	AAO89717.1	5	5	0	pilD	CBU_0153	Murine	MEMBRANE(non-PSE)
33	AQSPLLHYL	AAO89719.1	8	4	4	pilB	CBU_0155	Murine	CYTOPLASM(non-PSE)
68	QTQPLNPSL	AAO89719.1	5	3	2	pilB	CBU_0155	Murine	CYTOPLASM(non-PSE)
102	ISDPLYFPL	AAO89719.1	5	4	1	pilB	CBU_0155	Murine	CYTOPLASM(non-PSE)
106	LYFPLIEEL	AAO89719.1	5	3	2	pilB	CBU_0155	Murine	CYTOPLASM(non-PSE)
127	APYKSFAAL	AAO89719.1	7	5	2	pilB	CBU_0155	Murine	CYTOPLASM(non-PSE)
190	DGILHTTTL	AAO89719.1	6	5	1	pilB	CBU_0155	Murine	CYTOPLASM(non-PSE)
203	QSPAMSSRL	AAO89719.1	5	3	2	pilB	CBU_0155	Murine	CYTOPLASM(non-PSE)
258	RLLNPVHHL	AAO89719.1	7	5	2	pilB	CBU_0155	Murine	CYTOPLASM(non-PSE)
259	LLNPVHHLL	AAO89719.1	7	6	1	pilB	CBU_0155	Murine	CYTOPLASM(non-PSE)
303	KTVSLYAAL	AAO89719.1	6	5	1	pilB	CBU_0155	Murine	CYTOPLASM(non-PSE)
316	STQKNISTV	AAO89719.1	5	3	2	pilB	CBU_0155	Murine	CYTOPLASM(non-PSE)
324	VEDPIEIQL	AAO89719.1	6	4	2	pilB	CBU_0155	Murine	CYTOPLASM(non-PSE)
380	AAHTGHLVL	AAO89719.1	5	4	1	pilB	CBU_0155	Murine	CYTOPLASM(non-PSE)
421	VAQRLVRQL	AAO89719.1	5	4	1	pilB	CBU_0155	Murine	CYTOPLASM(non-PSE)
455	EVLPITPSI	AAO89719.1	5	5	0	pilB	CBU_0155	Murine	CYTOPLASM(non-PSE)
459	ITPSIIELI	AAO89719.1	5	3	2	pilB	CBU_0155	Murine	CYTOPLASM(non-PSE)
495	KAKTGITNL	AAO89719.1	6	5	1	pilB	CBU_0155	Murine	CYTOPLASM(non-PSE)
27	IAIPSYHTY	AAO89720.1	5	3	2	pilA	CBU_0156	Murine	PSE-Membrane
45	VQATAPYKL	AAO89720.1	7	7	0	pilA	CBU_0156	Murine	PSE-Membrane
42	ISFPKYKITL	AAO89722.1	5	3	2		CBU_0158	Murine	CYTOPLASM(non-PSE)
13	AEIPSTVLM	AAO89722.1	5	3	2		CBU_0158	Murine	CYTOPLASM(non-PSE)
43	SFPKYKITL	AAO89722.1	5	2	3		CBU_0158	Murine	CYTOPLASM(non-PSE)
96	TVYRKQPTM	AAO89722.1	6	4	2		CBU_0158	Murine	CYTOPLASM(non-PSE)
105	SQSKLKRLL	AAO89722.1	5	4	1		CBU_0158	Murine	CYTOPLASM(non-PSE)
193	ATKFNLHTF	AAO89723.2	5	3	2		CBU_0159	Murine	CYTOPLASM(non-PSE)
87	VTIGPFTSF	AAO89725.1	6	3	3		CBU_0165	Murine	PSE-Membrane
156	YQLPINKVI	AAO89725.1	5	3	2		CBU_0165	Murine	PSE-Membrane
29	SGFHKVSRI	AAO89733.1	5	3	2		CBU_0173	Murine	MEMBRANE(non-PSE)
61	FLDPFVVPL	AAO89733.1	5	4	1		CBU_0173	Murine	MEMBRANE(non-PSE)
85	TAALFKLEF	AAO89733.1	5	5	0		CBU_0173	Murine	MEMBRANE(non-PSE)
133	SSYLTTTL	AAO89733.1	6	4	2		CBU_0173	Murine	MEMBRANE(non-PSE)
24	RNYRVLEYL	AAO89735.1	5	2	3		CBU_0175	Murine	CYTOPLASM(non-PSE)
80	IGFKPTIVTL	AAO89737.2	5	4	1		CBU_0177	Murine	PSE-Membrane
43	TVILNRPAL	AAO89737.2	5	4	1		CBU_0177	Murine	PSE-Membrane
57	SVTSIFQTI	AAO89737.2	8	6	2		CBU_0177	Murine	PSE-Membrane
60	SIFQTIPSL	AAO89737.2	7	5	2		CBU_0177	Murine	PSE-Membrane
63	QTIPSLALL	AAO89737.2	5	4	1		CBU_0177	Murine	PSE-Membrane
78	IGIGFKPTI	AAO89737.2	5	3	2		CBU_0177	Murine	PSE-Membrane
87	VTLTLYALL	AAO89737.2	5	4	1		CBU_0177	Murine	PSE-Membrane
288	STAIIQNAL	AAO89737.2	5	4	1		CBU_0177	Murine	PSE-Membrane
333	KEYQQQFNL	AAO89737.2	5	3	2		CBU_0177	Murine	PSE-Membrane
347	FGFNNSQTL	AAO89737.2	6	4	2		CBU_0177	Murine	PSE-Membrane
374	AVISPRLTI	AAO89737.2	5	4	1		CBU_0177	Murine	PSE-Membrane
458	AAPVIREAF	AAO89737.2	5	3	2		CBU_0177	Murine	PSE-Membrane
487	KTMQHLNAL	AAO89737.2	7	3	4		CBU_0177	Murine	PSE-Membrane
23	VQFDPLKII	AAO89739.1	5	5	0		CBU_0179	Murine	CYTOPLASM(non-PSE)
145	LAPAFHEFL	AAO89739.1	5	2	3		CBU_0179	Murine	CYTOPLASM(non-PSE)
219	VQEKLVAQL	AAO89739.1	7	7	0		CBU_0179	Murine	CYTOPLASM(non-PSE)
334	FAWLAKQTL	AAO89739.1	6	4	2		CBU_0179	Murine	CYTOPLASM(non-PSE)
57	HASPNTKQL	AAO89740.2	7	5	2		CBU_0180	Murine	PSE-Cellwall
59	SPNTKQLTL	AAO89740.2	5	4	1		CBU_0180	Murine	PSE-Cellwall
89	IIIKKGDTL	AAO89740.2	6	5	1		CBU_0180	Murine	PSE-Cellwall
122	TALHPNQTL	AAO89740.2	6	5	1		CBU_0180	Murine	PSE-Cellwall
132	FQIKPPHQL	AAO89740.2	8	2	6		CBU_0180	Murine	PSE-Cellwall
167	DQKPITTAL	AAO89740.2	5	3	2		CBU_0180	Murine	PSE-Cellwall
178	KSVTIHHSL	AAO89740.2	7	3	4		CBU_0180	Murine	PSE-Cellwall
198	RMQKELQSI	AAO89740.2	5	5	0		CBU_0180	Murine	PSE-Cellwall
205	SIFGGQINF	AAO89740.2	5	3	2		CBU_0180	Murine	PSE-Cellwall
282	HAPLHYTRI	AAO89740.2	5	2	3		CBU_0180	Murine	PSE-Cellwall
298	RLDPILHKI	AAO89740.2	5	4	1		CBU_0180	Murine	PSE-Cellwall
344	KISYGHHYL	AAO89740.2	5	4	1		CBU_0180	Murine	PSE-Cellwall
382	SGWATGPHL	AAO89740.2	5	3	2		CBU_0180	Murine	PSE-Cellwall
427	RQLLAQLHL	AAO89740.2	6	5	1		CBU_0180	Murine	PSE-Cellwall
345	ISYGHHYL	AAO89740.2	5	3	2		CBU_0180	Murine	PSE-Cellwall
74	QLIEAIPEL	AAO89743.2	6	5	1		CBU_0183	Murine	CYTOPLASM(non-PSE)
108	KAYADHFNSL	AAO89753.2	5	3	2		CBU_0193	Murine	CYTOPLASM(non-PSE)
267	YAPDLTIHYF	AAO89753.2	4	0	4		CBU_0193	Murine	CYTOPLASM(non-PSE)
8	KIQEKSHSF	AAO89753.2	5	4	1		CBU_0193	Murine	CYTOPLASM(non-PSE)
78	GSVSILATL	AAO89753.2	5	4	1		CBU_0193	Murine	CYTOPLASM(non-PSE)
109	AYADHFNSL	AAO89753.2	5	3	2		CBU_0193	Murine	CYTOPLASM(non-PSE)
137	TKIDKIIQL	AAO89753.2	5	4	1		CBU_0193	Murine	CYTOPLASM(non-PSE)
179	IMVPRLNQI	AAO89753.2	5	4	1		CBU_0193	Murine	CYTOPLASM(non-PSE)
236	YQIVYHDEL	AAO89753.2	8	7	1		CBU_0193	Murine	CYTOPLASM(non-PSE)
268	APDLTIHYF	AAO89753.2	5	4	1		CBU_0193	Murine	CYTOPLASM(non-PSE)
373	QHLPFYRQL	AAO89753.2	5	3	2		CBU_0193	Murine	CYTOPLASM(non-PSE)
389	FSNRFLVKL	AAO89753.2	5	4	1		CBU_0193	Murine	CYTOPLASM(non-PSE)
25	AANEFAREL	AAO89754.1	7	5	2	sda	CBU_0194	Murine	CYTOPLASM(non-PSE)
98	NQYPLNFSL	AAO89754.1	8	6	2	sda	CBU_0194	Murine	CYTOPLASM(non-PSE)
128	RAYDKNAAL	AAO89754.1	7	4	3	sda	CBU_0194	Murine	CYTOPLASM(non-PSE)
238	RAPSLYRKL	AAO89754.1	6	2	4	sda	CBU_0194	Murine	CYTOPLASM(non-PSE)
241	SLYRKLLAI	AAO89754.1	5	3	2	sda	CBU_0194	Murine	CYTOPLASM(non-PSE)
362	FQVENAAEI	AAO89754.1	5	4	1	sda	CBU_0194	Murine	CYTOPLASM(non-PSE)
24	LSFSSTLPL	AAO89755.1	5	4	1	ampG	CBU_0195	Murine	MEMBRANE(non-PSE)
26	FSSTLPLVL	AAO89755.1	5	3	2	ampG	CBU_0195	Murine	MEMBRANE(non-PSE)
187	MLIQIIPTL	AAO89755.1	6	5	1	ampG	CBU_0195	Murine	MEMBRANE(non-PSE)
214	VVAPFRELL	AAO89755.1	5	2	3	ampG	CBU_0195	Murine	MEMBRANE(non-PSE)
265	YSYKLTSVI	AAO89755.1	6	4	2	ampG	CBU_0195	Murine	MEMBRANE(non-PSE)
355	TQYAILSAL	AAO89755.1	7	5	2	ampG	CBU_0195	Murine	MEMBRANE(non-PSE)
87	RGVLHITQL	AAO89757.1	6	3	3		CBU_0197	Murine	PSE-Membrane
96	HADNIKIVL	AAO89757.1	5	5	0		CBU_0197	Murine	PSE-Membrane
147	NQIEFNHAL	AAO89757.1	8	5	3		CBU_0197	Murine	PSE-Membrane
165	QPYPVNVYL	AAO89757.1	5	3	2		CBU_0197	Murine	PSE-Membrane
295	QQWNLAWTL	AAO89757.1	5	4	1		CBU_0197	Murine	PSE-Membrane
361	TSFNQASTI	AAO89757.1	5	5	0		CBU_0197	Murine	PSE-Membrane
375	HVHTPVHRL	AAO89757.1	7	6	1		CBU_0197	Murine	PSE-Membrane
391	SGQPHAHHI	AAO89757.1	8	7	1		CBU_0197	Murine	PSE-Membrane
578	IQITGQTRL	AAO89757.1	6	4	2		CBU_0197	Murine	PSE-Membrane
625	RNIDITGTL	AAO89757.1	5	5	0		CBU_0197	Murine	PSE-Membrane
637	RAILKPTTF	AAO89757.1	7	3	4		CBU_0197	Murine	PSE-Membrane
728	IGPHSAVTF	AAO89757.1	5	3	2		CBU_0197	Murine	PSE-Membrane
755	KTSPIVPQL	AAO89757.1	7	4	3		CBU_0197	Murine	PSE-Membrane
793	TQADILSFL	AAO89757.1	8	6	2		CBU_0197	Murine	PSE-Membrane
870	SAFVVGRYL	AAO89757.1	7	5	2		CBU_0197	Murine	PSE-Membrane
886	YSRGITTSI	AAO89757.1	5	5	0		CBU_0197	Murine	PSE-Membrane
210	SATPFHESF	AAO89758.1	8	3	5		CBU_0198	Murine	PSE-Membrane
223	LQYRKGHYF	AAO89758.1	8	6	2		CBU_0198	Murine	PSE-Membrane
274	MQPKKQYNF	AAO89758.1	7	5	2		CBU_0198	Murine	PSE-Membrane
278	KQYNFGLGF	AAO89758.1	6	3	3		CBU_0198	Murine	PSE-Membrane
306	YGHRFNAYL	AAO89758.1	5	2	3		CBU_0198	Murine	PSE-Membrane
315	RASPSNSAL	AAO89758.1	5	4	1		CBU_0198	Murine	PSE-Membrane
430	SVLSKTSFL	AAO89758.1	6	3	3		CBU_0198	Murine	PSE-Membrane
465	TAIKNILNL	AAO89758.1	7	4	3		CBU_0198	Murine	PSE-Membrane
570	IQFSMGSVL	AAO89758.1	6	5	1		CBU_0198	Murine	PSE-Membrane
6	ELNEITPYL	AAO89759.1	5	5	0	coaA	CBU_0199	Murine	CYTOPLASM(non-PSE)
150	ESYDMPSLL	AAO89759.1	5	5	0	coaA	CBU_0199	Murine	CYTOPLASM(non-PSE)
292	LPYKNRAQL	AAO89759.1	6	5	1	coaA	CBU_0199	Murine	CYTOPLASM(non-PSE)
22	TQATFVPTL	AAO89760.2	8	4	4		CBU_0200	Murine	CYTOPLASM(non-PSE)
79	RQGSYGAYL	AAO89760.2	5	5	0		CBU_0200	Murine	CYTOPLASM(non-PSE)
130	YPFSFEVKL	AAO89760.2	6	5	1		CBU_0200	Murine	CYTOPLASM(non-PSE)
207	ALFPLPISV	AAO89760.2	5	4	1		CBU_0200	Murine	CYTOPLASM(non-PSE)
256	FSYVQLYTM	AAO89760.2	5	3	2		CBU_0200	Murine	CYTOPLASM(non-PSE)
15	RVYIPNGTYF	AAO89767.2	5	2	3		CBU_0207	Murine	CYTOPLASM(non-PSE)
16	VYIPNGTYF	AAO89767.2	6	4	2		CBU_0207	Murine	CYTOPLASM(non-PSE)
192	YTPYNIYQTF	AAO89768.1	5	1	4		CBU_0209	Murine	CYTOPLASM(non-PSE)
275	ILYPPSPPQL	AAO89768.1	5	2	3		CBU_0209	Murine	CYTOPLASM(non-PSE)
27	QTIAPFTKI	AAO89768.1	6	5	1		CBU_0209	Murine	CYTOPLASM(non-PSE)
90	VSYLNLRHL	AAO89768.1	6	2	4		CBU_0209	Murine	CYTOPLASM(non-PSE)
98	LTPRSTSTL	AAO89768.1	5	2	3		CBU_0209	Murine	CYTOPLASM(non-PSE)
102	STSTLVSRL	AAO89768.1	5	4	1		CBU_0209	Murine	CYTOPLASM(non-PSE)
112	TVIERALYL	AAO89768.1	6	4	2		CBU_0209	Murine	CYTOPLASM(non-PSE)
151	IQDIAINKI	AAO89768.1	6	6	0		CBU_0209	Murine	CYTOPLASM(non-PSE)
193	TPYNIYQTF	AAO89768.1	6	5	1		CBU_0209	Murine	CYTOPLASM(non-PSE)
276	LYPPSPPQL	AAO89768.1	5	3	2		CBU_0209	Murine	CYTOPLASM(non-PSE)
21	AQFMSKVYL	AAO89773.1	8	5	3		CBU_0214	Murine	MEMBRANE(non-PSE)
44	YIFSHSYLF	AAO89773.1	5	3	2		CBU_0214	Murine	MEMBRANE(non-PSE)
68	AQFAAVIGL	AAO89773.1	5	5	0		CBU_0214	Murine	MEMBRANE(non-PSE)
95	YTVLTGVTL	AAO89773.1	5	4	1		CBU_0214	Murine	MEMBRANE(non-PSE)
108	YAYTKQNVF	AAO89773.1	7	3	4		CBU_0214	Murine	MEMBRANE(non-PSE)
124	VAFLGLSAF	AAO89773.1	5	4	1		CBU_0214	Murine	MEMBRANE(non-PSE)
168	RSDTMQLTI	AAO89773.1	5	3	2		CBU_0214	Murine	MEMBRANE(non-PSE)
38	RIYRPLFSL	AAO89774.2	6	3	3		CBU_0215	Murine	PSE-Cellwall
60	AADDSTISL	AAO89774.2	6	5	1		CBU_0215	Murine	PSE-Cellwall
97	AVQEKHLQL	AAO89774.2	6	4	2		CBU_0215	Murine	PSE-Cellwall
320	KIMIPVPAL	AAO89774.2	5	4	1		CBU_0215	Murine	PSE-Cellwall
355	HMATVITTL	AAO89774.2	6	3	3		CBU_0215	Murine	PSE-Cellwall
421	YLIEKGHHL	AAO89774.2	8	5	3		CBU_0215	Murine	PSE-Cellwall
488	LQYPEDPSL	AAO89774.2	6	5	1		CBU_0215	Murine	PSE-Cellwall
505	FQISYLDEL	AAO89774.2	5	4	1		CBU_0215	Murine	PSE-Cellwall
509	YLDELPNYL	AAO89774.2	7	5	2		CBU_0215	Murine	PSE-Cellwall
13	FQFALTALF	AAO89777.1	5	5	0	cydA-1	CBU_0218	Murine	PSE-Membrane
127	KAHLGITFL	AAO89777.1	5	4	1	cydA-1	CBU_0218	Murine	PSE-Membrane
154	MQKPTATTF	AAO89777.1	7	5	2	cydA-1	CBU_0218	Murine	PSE-Membrane
279	SQKEQKNYF	AAO89777.1	6	4	2	cydA-1	CBU_0218	Murine	PSE-Membrane
287	FVISIPYAL	AAO89777.1	5	4	1	cydA-1	CBU_0218	Murine	PSE-Membrane
289	ISIPYALSL	AAO89777.1	6	3	3	cydA-1	CBU_0218	Murine	PSE-Membrane
295	LSLIATHSL	AAO89777.1	5	5	0	cydA-1	CBU_0218	Murine	PSE-Membrane
451	RQPWSVHEI	AAO89777.1	5	2	3	cydA-1	CBU_0218	Murine	PSE-Membrane
455	SVHEILPTF	AAO89777.1	8	4	4	cydA-1	CBU_0218	Murine	PSE-Membrane
467	STISVSTVM	AAO89777.1	5	3	2	cydA-1	CBU_0218	Murine	PSE-Membrane
485	YSSLFVIEL	AAO89777.1	5	2	3	cydA-1	CBU_0218	Murine	PSE-Membrane
499	YARRGPSSL	AAO89777.1	5	4	1	cydA-1	CBU_0218	Murine	PSE-Membrane
431	YAIPLPFL	AAO89777.1	5	4	1	cydA-1	CBU_0218	Murine	PSE-Membrane
87	RQETLQTTL	AAO89782.1	7	4	3	secE	CBU_0224	Murine	MEMBRANE(non-PSE)
5	IAPGVLRSL	AAO89783.2	6	3	3	nusG	CBU_0225	Murine	CYTOPLASM(non-PSE)
38	KVLKEHIHL	AAO89783.2	6	4	2	nusG	CBU_0225	Murine	CYTOPLASM(non-PSE)
98	RSIPQVVRF	AAO89783.2	6	3	3	nusG	CBU_0225	Murine	CYTOPLASM(non-PSE)
99	SIPQVVRFI	AAO89783.2	5	4	1	nusG	CBU_0225	Murine	CYTOPLASM(non-PSE)
16	VQRDKTYPL	AAO89785.1	6	6	0	rplA	CBU_0227	Murine	CYTOPLASM(non-PSE)
20	KTYPLSEAI	AAO89785.1	7	5	2	rplA	CBU_0227	Murine	CYTOPLASM(non-PSE)
58	QAIRGATVL	AAO89785.1	5	4	1	rplA	CBU_0227	Murine	CYTOPLASM(non-PSE)
114	VVIATPETM	AAO89785.1	5	3	2	rplA	CBU_0227	Murine	CYTOPLASM(non-PSE)
207	GTYLKKLTL	AAO89785.1	7	4	3	rplA	CBU_0227	Murine	CYTOPLASM(non-PSE)
91	AAARLIEKF	AAO89786.1	5	4	1	rplJ	CBU_0228	Murine	CYTOPLASM(non-PSE)
5	KAAPKRETL	AAO89792.1	7	4	3	rpsG	CBU_0234	Murine	CYTOPLASM(non-PSE)
118	STYQVPVEI	AAO89792.1	8	4	4	rpsG	CBU_0234	Murine	CYTOPLASM(non-PSE)
93	KVMKVPVHI	AAO89802.1	7	5	2	rpsC	CBU_0244	Murine	CYTOPLASM(non-PSE)
85	VLLNNQLQL	AAO89806.1	5	3	2	rplN	CBU_0248	Murine	CYTOPLASM(non-PSE)
28	KVLPNSRLL	AAO89807.1	6	4	2	rplX	CBU_0249	Murine	CYTOPLASM(non-PSE)
26	MAVPRLEKI	AAO89808.1	5	5	0	rplE	CBU_0250	Murine	CYTOPLASM(non-PSE)
52	RAMDDMIKI	AAO89808.1	5	3	2	rplE	CBU_0250	Murine	CYTOPLASM(non-PSE)
95	RMYEFLKRL	AAO89808.1	6	3	3	rplE	CBU_0250	Murine	CYTOPLASM(non-PSE)
141	IQYDKVDAI	AAO89808.1	7	6	1	rplE	CBU_0250	Murine	CYTOPLASM(non-PSE)
5	MQDPISDML	AAO89810.2	7	7	0	rpsH	CBU_0252	Murine	CYTOPLASM(non-PSE)
28	VMPRSKLKM	AAO89810.2	5	4	1	rpsH	CBU_0252	Murine	CYTOPLASM(non-PSE)
58	TKAQLVITL	AAO89810.2	5	5	0	rpsH	CBU_0252	Murine	CYTOPLASM(non-PSE)
87	QVYKSKDEL	AAO89810.2	6	6	0	rpsH	CBU_0252	Murine	CYTOPLASM(non-PSE)
108	VGLSHPVNI	AAO89811.1	5	3	2	rplF	CBU_0253	Murine	CYTOPLASM(non-PSE)
75	SVPLYGATL	AAO89813.1	5	2	3	rpsE	CBU_0255	Murine	CYTOPLASM(non-PSE)
147	KQMETPESV	AAO89813.1	5	3	2	rpsE	CBU_0255	Murine	CYTOPLASM(non-PSE)
48	GMIEKVSYL	AAO89814.1	6	3	3		CBU_0256	Murine	CYTOPLASM(non-PSE)
81	VMPYISSSI	AAO89816.1	5	4	1	secY	CBU_0258	Murine	MEMBRANE(non-PSE)
85	ISSSIIVQM	AAO89816.1	5	4	1	secY	CBU_0258	Murine	MEMBRANE(non-PSE)
254	AAQSSHLPL	AAO89816.1	5	4	1	secY	CBU_0258	Murine	MEMBRANE(non-PSE)
394	FYFGGTSLL	AAO89816.1	5	4	1	secY	CBU_0258	Murine	MEMBRANE(non-PSE)
411	FMAQVQAHL	AAO89816.1	6	6	0	secY	CBU_0258	Murine	MEMBRANE(non-PSE)
1	MQNVLKSFL	AAO89821.1	5	5	0	rpoA	CBU_0263	Murine	CYTOPLASM(non-PSE)
115	IQTESGVKI	AAO89821.1	5	5	0	rpoA	CBU_0263	Murine	CYTOPLASM(non-PSE)
218	AAAVLQHQL	AAO89821.1	8	5	3	rpoA	CBU_0263	Murine	CYTOPLASM(non-PSE)
297	SLLEIKSVL	AAO89821.1	6	6	0	rpoA	CBU_0263	Murine	CYTOPLASM(non-PSE)
12	KQFTTQPAL	AAO89823.1	7	3	4		CBU_0265	Murine	MEMBRANE(non-PSE)
16	TQPALFSAI	AAO89823.1	6	3	3		CBU_0265	Murine	MEMBRANE(non-PSE)
70	MSLPMAFLL	AAO89823.1	5	4	1		CBU_0265	Murine	MEMBRANE(non-PSE)
83	YQKGIIVGL	AAO89823.1	5	5	0		CBU_0265	Murine	MEMBRANE(non-PSE)
100	IFIPADLTL	AAO89823.1	5	4	1		CBU_0265	Murine	MEMBRANE(non-PSE)
129	VSANPLITL	AAO89823.1	5	2	3		CBU_0265	Murine	MEMBRANE(non-PSE)
130	SANPLITLL	AAO89823.1	8	3	5		CBU_0265	Murine	MEMBRANE(non-PSE)
161	IAPLIVGRF	AAO89823.1	5	3	2		CBU_0265	Murine	MEMBRANE(non-PSE)
176	YVPYIIIAL	AAO89823.1	6	5	1		CBU_0265	Murine	MEMBRANE(non-PSE)
216	FALWKHLPF	AAO89823.1	5	5	0		CBU_0265	Murine	MEMBRANE(non-PSE)
243	SLIVNYLHL	AAO89823.1	6	4	2		CBU_0265	Murine	MEMBRANE(non-PSE)
314	AAMWSLLLL	AAO89823.1	5	5	0		CBU_0265	Murine	MEMBRANE(non-PSE)
326	NSIMFPTLF	AAO89823.1	5	5	0		CBU_0265	Murine	MEMBRANE(non-PSE)
328	IMFPTLFAL	AAO89823.1	5	3	2		CBU_0265	Murine	MEMBRANE(non-PSE)
377	LQHSFILLL	AAO89823.1	8	7	1		CBU_0265	Murine	MEMBRANE(non-PSE)
400	QTISHSHFF	AAO89823.1	6	5	1		CBU_0265	Murine	MEMBRANE(non-PSE)
194	SQFNFHRV	AAO89823.1	5	4	1		CBU_0265	Murine	MEMBRANE(non-PSE)
280	SAAIPVVPL	AAO89828.1	5	4	1		CBU_0270	Murine	CYTOPLASM(non-PSE)
19	RMLGLFMLL	AAO89830.1	6	6	0		CBU_0272	Murine	PSE-Membrane
36	RIPYATPAL	AAO89830.1	5	3	2		CBU_0272	Murine	PSE-Membrane
180	VVPTPPQTL	AAO89830.1	6	2	4		CBU_0272	Murine	PSE-Membrane
232	IMLSQRLNL	AAO89830.1	5	4	1		CBU_0272	Murine	PSE-Membrane
297	SVIQIGGLL	AAO89830.1	5	5	0		CBU_0272	Murine	PSE-Membrane
371	AAIGFIWLL	AAO89830.1	5	3	2		CBU_0272	Murine	PSE-Membrane
382	LTMQHPPYF	AAO89830.1	5	3	2		CBU_0272	Murine	PSE-Membrane
421	TAILRHENL	AAO89830.1	5	2	3		CBU_0272	Murine	PSE-Membrane
16	RLYGRVQRL	AAO89831.1	5	2	3		CBU_0273	Murine	CYTOPLASM(non-PSE)
58	SAYARQFLSM	AAO89832.1	5	4	1	uvrA	CBU_0274	Murine	CYTOPLASM(non-PSE)
213	VQQRLAESF	AAO89832.1	6	5	1	uvrA	CBU_0274	Murine	CYTOPLASM(non-PSE)
219	ESFETAVRL	AAO89832.1	5	5	0	uvrA	CBU_0274	Murine	CYTOPLASM(non-PSE)
316	YYYQLLSSL	AAO89832.1	5	3	2	uvrA	CBU_0274	Murine	CYTOPLASM(non-PSE)
322	SSLAKHFGF	AAO89832.1	5	3	2	uvrA	CBU_0274	Murine	CYTOPLASM(non-PSE)
338	RLPKSIRQM	AAO89832.1	5	3	2	uvrA	CBU_0274	Murine	CYTOPLASM(non-PSE)
432	TAMSIGNAL	AAO89832.1	6	4	2	uvrA	CBU_0274	Murine	CYTOPLASM(non-PSE)
438	NALQFFQSL	AAO89832.1	7	5	2	uvrA	CBU_0274	Murine	CYTOPLASM(non-PSE)
804	VIARKLQTL	AAO89832.1	5	2	3	uvrA	CBU_0274	Murine	CYTOPLASM(non-PSE)
40	TADKMASQL	AAO89834.2	6	6	0		CBU_0276	Murine	CYTOPLASM(non-PSE)
49	QAIIHTHSM	AAO89834.2	5	4	1		CBU_0276	Murine	CYTOPLASM(non-PSE)
85	GSYPIAPSL	AAO89834.2	7	4	3		CBU_0276	Murine	CYTOPLASM(non-PSE)
242	TSIENIYAL	AAO89834.2	7	3	4		CBU_0276	Murine	CYTOPLASM(non-PSE)
302	VTYPPPKTL	AAO89834.2	8	4	4		CBU_0276	Murine	CYTOPLASM(non-PSE)
2	TLYTIAITL	AAO89836.1	5	4	1		CBU_0278	Murine	MEMBRANE(non-PSE)
28	KQYDARTQV	AAO89836.1	7	6	1		CBU_0278	Murine	MEMBRANE(non-PSE)
116	SAMAMVLLF	AAO89836.1	6	3	3		CBU_0278	Murine	MEMBRANE(non-PSE)
140	FIASLIFTL	AAO89836.1	5	5	0		CBU_0278	Murine	MEMBRANE(non-PSE)
47	RQYATIQLI	AAO89837.1	7	3	4		CBU_0279	Murine	CYTOPLASM(non-PSE)
107	LQMPKSIYF	AAO89837.1	8	6	2		CBU_0279	Murine	CYTOPLASM(non-PSE)
132	MGYNIRSEL	AAO89837.1	5	2	3		CBU_0279	Murine	CYTOPLASM(non-PSE)
151	SMPVTPLKL	AAO89837.1	5	1	4		CBU_0279	Murine	CYTOPLASM(non-PSE)
238	ASDPLQTQL	AAO89837.1	8	6	2		CBU_0279	Murine	CYTOPLASM(non-PSE)
253	VIIRSVSEF	AAO89837.1	5	3	2		CBU_0279	Murine	CYTOPLASM(non-PSE)
2	KVKSFRTYL	AAO89843.1	6	4	2		CBU_0285	Murine	CYTOPLASM(non-PSE)
20	AEIERIAKL	AAO89843.1	6	4	2		CBU_0285	Murine	CYTOPLASM(non-PSE)
283	RQPLYENLIKL	AAO89844.1	5	3	2	pcnB	CBU_0286	Murine	CYTOPLASM(non-PSE)
5	SQWRKISYL	AAO89844.1	8	2	6	pcnB	CBU_0286	Murine	CYTOPLASM(non-PSE)
35	RSDISPNAL	AAO89844.1	5	4	1	pcnB	CBU_0286	Murine	CYTOPLASM(non-PSE)
133	MQKTGATML	AAO89844.1	5	5	0	pcnB	CBU_0286	Murine	CYTOPLASM(non-PSE)
207	RAIRLAAKL	AAO89844.1	7	4	3	pcnB	CBU_0286	Murine	CYTOPLASM(non-PSE)
[truncated: 9,167 more rows]
