# Supplementary material for: Proteome-wide analysis of Coxiella burnetii for conserved T-cell epitopes with presentation across multiple host species
Source: BMC Bioinformatics. 2021 Jun 2;22:296. doi: 10.1186/s12859-021-04181-w (PMC8170629; doi:10.1186/s12859-021-04181-w)
Supplement: Supplementary file 10 — Additional file 10. Murine MHCI epitopes with exceptional allelic binding. MHCI epitopes that bound 8 (98% of total) alleles in the murine species. Rows with positions labeled by asterisks and bolded text represent epitopes that are different in position as compared to human MHCI epitopes that bind 74 to 76 alleles; while rows with asterisks and underlined text represent peptides that vary in position between murine and bovine epitopes that bind 98% of tested alleles. Pos describes the starting position of the peptide within the protein. Identification of the protein is given through the NCBI obtained GenBank ID, gene name, and locus tag. Location was defined by the Inmembrane program, where PSE is an acronym for potentially surface exposed. The number of alleles bound by a peptide are indicated in the NB column. If the peptide:MHCI interaction was weak it was quantified as WB and if the peptide:MHCI interaction was strong it was quantified as SB. [file 12859_2021_4181_MOESM10_ESM.xlsx]

## Sheet: Mouse 98per NB
Proteome-wide Analysis of Coxiella burnetii for Conserved T-cell epitopes with Presentation Across Multiple Host Species
Lindsay M.W. Piel1, Codie J. Durfee1, Stephen N. White1,2,3
1 USDA-ARS Animal Disease Research Unit, Pullman, WA 99164, USA
2 Department of Veterinary Microbiology & Pathology, Washington State University, Pullman, WA 99164, USA
3 Center for Reproductive Biology, Washington State University, Pullman, WA 99164, USA
Correspondence: Stephen.White@usda.gov
Pos	GenBankID	Peptide	NB	WB	SB	Gene Name	Locus Tag	Location
230	AAO89571.1	SQEEFFHTF	8	3	5	dnaA	CBU_0001	CYTOPLASM(non-PSE)
6	AAO89590.2	MQVPLQITL	8	4	4		CBU_0020	CYTOPLASM(non-PSE)
460	AAO89610.1	QALPHLWEL	8	5	3		CBU_0041	CYTOPLASM(non-PSE)
198	AAO89644.1	AAFEVLTLL	8	5	3		CBU_0077	MEMBRANE(non-PSE)
215	AAO89644.1	MQMPLKLFL	8	3	5		CBU_0077	MEMBRANE(non-PSE)
65	AAO89663.1	AQSEFGVQL	8	6	2	pssA	CBU_0097	MEMBRANE(non-PSE)
175	AAO89683.2	VAHPNNPQL	8	4	4		CBU_0119	PSE-Membrane
348	AAO89704.2	FQMPVRLGL	8	7	1	ftsA	CBU_0140	CYTOPLASM(non-PSE)
319	AAO89711.2	YAALRAHTL	8	5	3	secA	CBU_0147	CYTOPLASM(non-PSE)
697	AAO89711.2	SSFVPPQSL	8	3	5	secA	CBU_0147	CYTOPLASM(non-PSE)
33	AAO89719.1	AQSPLLHYL	8	4	4	pilB	CBU_0155	CYTOPLASM(non-PSE)
132	AAO89740.2	FQIKPPHQL	8	2	6		CBU_0180	PSE-Cellwall
98	AAO89754.1	NQYPLNFSL	8	6	2	sda	CBU_0194	CYTOPLASM(non-PSE)
147	AAO89757.1	NQIEFNHAL	8	5	3		CBU_0197	PSE-Membrane
210	AAO89758.1	SATPFHESF	8	3	5		CBU_0198	PSE-Membrane
22	AAO89760.2	TQATFVPTL	8	4	4		CBU_0200	CYTOPLASM(non-PSE)
421	AAO89774.2	YLIEKGHHL	8	5	3		CBU_0215	PSE-Cellwall
455	AAO89777.1	SVHEILPTF	8	4	4	cydA-1	CBU_0218	PSE-Membrane
130	AAO89823.1	SANPLITLL	8	3	5		CBU_0265	MEMBRANE(non-PSE)
302	AAO89834.2	VTYPPPKTL	8	4	4		CBU_0276	CYTOPLASM(non-PSE)
107	AAO89837.1	LQMPKSIYF	8	6	2		CBU_0279	CYTOPLASM(non-PSE)
236	AAO89877.1	VASPIRQTL	8	4	4	icmH	CBU_0321	PSE-Membrane
333	AAO89886.2	RAYDVSFSL	8	3	5	thiC	CBU_0330	CYTOPLASM(non-PSE)
18	AAO89889.1	AQYPSPQLM	8	3	5	thiG	CBU_0333	CYTOPLASM(non-PSE)
5	AAO89899.1	RQKEIISVL	8	5	3		CBU_0343	CYTOPLASM(non-PSE)
32	AAO89899.1	YASELRHLL	8	4	4		CBU_0343	CYTOPLASM(non-PSE)
7	AAO89918.2	VQNPTLESL	8	5	3		CBU_0364	MEMBRANE(non-PSE)
174	AAO89918.2	MAFHLPHAL	8	4	4		CBU_0364	MEMBRANE(non-PSE)
64	AAO89927.1	KQTEFGQTL	8	5	3		CBU_0373	CYTOPLASM(non-PSE)
114	AAO89932.1	YQIELIIEL	8	4	4	ampD	CBU_0379	PSE-Cellwall
422	AAO89941.1	DSYPIIQSL	8	6	2		CBU_0388	CYTOPLASM(non-PSE)
489	AAO89941.1	MAFEILEQL	8	6	2		CBU_0388	CYTOPLASM(non-PSE)
1249	AAO89941.1	VAAPLFMTL	8	3	5		CBU_0388	CYTOPLASM(non-PSE)
49	AAO89942.1	SAYQHAVQI	8	4	4	rpsT	CBU_0389	CYTOPLASM(non-PSE)
475	AAO89943.1	SVMERVWHL	8	3	5	mviN	CBU_0390	MEMBRANE(non-PSE)
119	AAO89970.1	KQADIYPTL	8	2	6		CBU_0418	CYTOPLASM(non-PSE)
10*	AAO89977.1	VVDSKPHEL	8	6	2		CBU_0425	CYTOPLASM(non-PSE)
198*	AAO89977.1	TVYDTTITL	8	6	2		CBU_0425	CYTOPLASM(non-PSE)
211	AAO89978.2	VAMPPIEVL	8	4	4		CBU_0426	MEMBRANE(non-PSE)
37	AAO90001.2	SSYALVHVL	8	3	5		CBU_0451	MEMBRANE(non-PSE)
3	AAO90003.2	FQMDRGMTF	8	6	2	fimT	CBU_0453	PSE-Membrane
172	AAO90011.1	SSYPHPFLM	8	3	5	pdhA	CBU_0461	CYTOPLASM(non-PSE)
26	AAO90029.1	KQDELVTKL	8	4	4	argR	CBU_0480	CYTOPLASM(non-PSE)
278	AAO90041.1	SAASIPLAL	8	4	4	fabH	CBU_0493	CYTOPLASM(non-PSE)
39	AAO90063.2	QQLEPSVTL	8	4	4	aspB	CBU_0517	CYTOPLASM(non-PSE)
242	AAO90064.1	TVYPKTHYV	8	5	3	uvrB	CBU_0518	CYTOPLASM(non-PSE)
161	AAO90076.2	KAIETAQKL	8	6	2		CBU_0530	CYTOPLASM(non-PSE)
308	AAO90076.2	QQIQRQPSL	8	7	1		CBU_0530	CYTOPLASM(non-PSE)
170	AAO90077.1	KQFDRNFLL	8	4	4	pyrF	CBU_0531	CYTOPLASM(non-PSE)
185	AAO90091.2	SAFPSKLNF	8	4	4	lemA	CBU_0545	PSE-Membrane
383	AAO90093.1	LQYQVPQKL	8	5	3		CBU_0547	CYTOPLASM(non-PSE)
220	AAO90095.2	YQKERVLTF	8	5	3	rodA	CBU_0549	MEMBRANE(non-PSE)
10	AAO90111.1	TQFEDLPSL	8	5	3		CBU_0567	CYTOPLASM(non-PSE)
141	AAO90132.1	NAVEIIHHL	8	7	1	nadA	CBU_0588	CYTOPLASM(non-PSE)
199	AAO90132.1	KQYPHAAVL	8	2	6	nadA	CBU_0588	CYTOPLASM(non-PSE)
258	AAO90143.1	AQKEKVFEL	8	6	2	cysQ-1	CBU_0599	CYTOPLASM(non-PSE)
470	AAO90155.1	SQYQQNYSF	8	6	2	yaeT	CBU_0611	PSE-Membrane
795	AAO90155.1	FQFSFGVSL	8	5	3	yaeT	CBU_0611	PSE-Membrane
618	AAO90170.1	SAISNLEQL	8	5	3		CBU_0626	CYTOPLASM(non-PSE)
114	AAO90172.1	RAYEAIQSL	8	2	6	ppa	CBU_0628	CYTOPLASM(non-PSE)
160	AAO90190.2	SVMLIPHTL	8	2	6	ribE	CBU_0646	CYTOPLASM(non-PSE)
450	AAO90216.1	TAHDLHQYL	8	3	5		CBU_0672	CYTOPLASM(non-PSE)
18	AAO90227.1	SQLPRQIVM	8	5	3		CBU_0683	CYTOPLASM(non-PSE)
31	AAO90239.1	YALDKVPQI	8	5	3		CBU_0695	CYTOPLASM(non-PSE)
79	AAO90261.1	SAIPDVFSI	8	7	1		CBU_0719	MEMBRANE(non-PSE)
172	AAO90264.2	AAYQLGVTF	8	3	5		CBU_0722	CYTOPLASM(non-PSE)
77	AAO90288.1	FQFTRPHYL	8	1	7		CBU_0748	PSE-Lipoprotein
292	AAO90290.1	MQQNKITSL	8	6	2		CBU_0750	CYTOPLASM(non-PSE)
266	AAO90293.1	SADQSIVTL	8	5	3		CBU_0753	PSE-Membrane
236	AAO90313.2	YAAEAWRTL	8	5	3		CBU_0777	MEMBRANE(non-PSE)
358	AAO90317.1	SAVPPIPTW	8	5	3		CBU_0782	MEMBRANE(non-PSE)
440	AAO90317.1	AAIESGLTL	8	6	2		CBU_0782	MEMBRANE(non-PSE)
220	AAO90332.1	SAYQPLFAL	8	3	5		CBU_0798	PSE-Membrane
97	AAO90341.1	YPYLKPLTL	8	2	6		CBU_0807	CYTOPLASM(non-PSE)
277	AAO90365.1	KQLPHIRTF	8	3	5	asnB-1	CBU_0831	CYTOPLASM(non-PSE)
305	AAO90365.1	QAAEHLSYL	8	6	2	asnB-1	CBU_0831	CYTOPLASM(non-PSE)
294	AAO90371.1	SINPLQHFL	8	6	2		CBU_0837	PSE-Membrane
456	AAO90371.1	KQHSITHLL	8	4	4		CBU_0837	PSE-Membrane
312	AAO90374.1	YAKEVAQHL	8	6	2	asnB-2	CBU_0840	CYTOPLASM(non-PSE)
460	AAO90374.1	SLWERPAEL	8	6	2	asnB-2	CBU_0840	CYTOPLASM(non-PSE)
152	AAO90399.1	RSAEFVHHL	8	4	4		CBU_0866	MEMBRANE(non-PSE)
184	AAO90406.1	VQIPHLEQL	8	2	6	aroC	CBU_0874	CYTOPLASM(non-PSE)
196	AAO90423.1	SVYEQVHLL	8	4	4	folC	CBU_0894	CYTOPLASM(non-PSE)
164	AAO90450.1	SELPIILSL	8	6	2		CBU_0923	MEMBRANE(non-PSE)
64	AAO90463.1	YQFNKYFAL	8	3	5		CBU_0936	SECRETED
30	AAO90486.2	IQSEIIEQL	8	6	2		CBU_0964	CYTOPLASM(non-PSE)
182	AAO90487.1	AQAKFVHTI	8	2	6	cydA-2	CBU_0965	PSE-Membrane
128	AAO90494.1	YQVAHLPHL	8	4	4		CBU_0972	CYTOPLASM(non-PSE)
11	ACI15273.1	YSSEIPQNL	8	6	2		CBU_1067a	PSE-Membrane
64	ACI15273.1	IAAPLPIQL	8	3	5		CBU_1067a	PSE-Membrane
106	ACI15273.1	RQFQPLATL	8	2	6		CBU_1067a	PSE-Membrane
194	ACI15273.1	AQFTDPITF	8	5	3		CBU_1067a	PSE-Membrane
328	AAO90597.1	SQILKTHNL	8	2	6		CBU_1084	CYTOPLASM(non-PSE)
126	AAO90606.1	SQLPVIQKL	8	2	6		CBU_1093	MEMBRANE(non-PSE)
156	AAO90610.1	KQQKPYPTL	8	3	5	aldC	CBU_1097	SECRETED
302	AAO90655.1	YTFEKQLVL	8	4	4	secD	CBU_1142	PSE-Membrane
71	AAO90660.1	SADTPILHF	8	5	3	mfd	CBU_1148	CYTOPLASM(non-PSE)
769	AAO90660.1	TATPIPRTL	8	5	3	mfd	CBU_1148	CYTOPLASM(non-PSE)
379	AAO90664.1	RAMEIIDEL	8	4	4	trpE	CBU_1152	CYTOPLASM(non-PSE)
138	AAO90673.1	AAFAYVTTL	8	4	4		CBU_1162	MEMBRANE(non-PSE)
807	AAO90739.1	KADPVYNYL	8	4	4		CBU_1230	CYTOPLASM(non-PSE)
117	AAO90753.1	AAIVVPMTL	8	7	1		CBU_1244	MEMBRANE(non-PSE)
161	AAO90763.1	EQIEIVHRL	8	6	2		CBU_1255	CYTOPLASM(non-PSE)
48	AAO90769.1	QQPETPPSL	8	3	5		CBU_1261	SECRETED
53	AAO90781.1	SADSPHIVL	8	4	4		CBU_1274	SECRETED
187	AAO90797.1	SALHKSPTL	8	4	4		CBU_1291	CYTOPLASM(non-PSE)
46	AAO90800.1	SQHKIMHAF	8	5	3		CBU_1294	CYTOPLASM(non-PSE)
62	AAO90820.1	FQLEHAHFL	8	4	4		CBU_1316	CYTOPLASM(non-PSE)
266	AAO90838.1	FAYQQITSL	8	4	4		CBU_1335	CYTOPLASM(non-PSE)
25	AAO90841.2	SAKNIVNTL	8	5	3		CBU_1338	CYTOPLASM(non-PSE)
188	AAO90853.1	VAPSIFHEL	8	3	5	glmM	CBU_1350	CYTOPLASM(non-PSE)
165	AAO90861.1	SQIRHVILL	8	2	6	sufD	CBU_1358	CYTOPLASM(non-PSE)
335	AAO90866.1	FTYPKVPNL	8	5	3		CBU_1363	CYTOPLASM(non-PSE)
426	AAO90866.1	TAFNQIESL	8	6	2		CBU_1363	CYTOPLASM(non-PSE)
308	AAO90876.1	ESFPNVHHL	8	3	5	pabB	CBU_1373	CYTOPLASM(non-PSE)
350	AAO90876.1	SAMQIIESL	8	2	6	pabB	CBU_1373	CYTOPLASM(non-PSE)
281	AAO90878.1	TALSIVHAL	8	5	3	relA	CBU_1375	CYTOPLASM(non-PSE)
103	AAO90883.1	IAYQNVHYF	8	3	5		CBU_1380	MEMBRANE(non-PSE)
126	AAO90883.1	SAFEWHLTF	8	3	5		CBU_1380	MEMBRANE(non-PSE)
57	AAO90886.1	IAIENPRTL	8	4	4	rrf	CBU_1383	CYTOPLASM(non-PSE)
112	AAO90908.1	SVYEQVTKF	8	6	2	gltA	CBU_1410	CYTOPLASM(non-PSE)
120	AAO90910.2	AQFNGSVSL	8	4	4		CBU_1412	PSE-Membrane
50	AAO90914.2	IAQPIIHRL	8	4	4		CBU_1416	CYTOPLASM(non-PSE)
200	AAO90932.1	SATPLHQNL	8	3	5	nuoN	CBU_1435	MEMBRANE(non-PSE)
236	AAO90965.2	SQWESSYFL	8	5	3		CBU_1468	PSE-Membrane
952	AAO90965.2	KQWKITHAL	8	4	4		CBU_1468	PSE-Membrane
256	AAO90990.2	KPYEPILNL	8	6	2		CBU_1493	CYTOPLASM(non-PSE)
370	AAO90990.2	MASPHVASL	8	3	5		CBU_1493	CYTOPLASM(non-PSE)
213	AAO90991.2	AAIPVINEL	8	4	4	pdxJ	CBU_1494	CYTOPLASM(non-PSE)
10	AAO91027.1	KQYSQQLQL	8	2	6		CBU_1530	PSE-Membrane
537	AAO91027.1	SAINIAHRL	8	5	3		CBU_1530	PSE-Membrane
80	AAO91045.1	MAMPHIMAV	8	5	3		CBU_1548	MEMBRANE(non-PSE)
68	AAO91064.1	AAIEQVFTF	8	4	4	ruvC	CBU_1567	CYTOPLASM(non-PSE)
67	AAO91083.1	VANPLPQAL	8	4	4		CBU_1586	MEMBRANE(non-PSE)
50	AAO91120.1	SVAELATVL	8	7	1	icmD	CBU_1624	MEMBRANE(non-PSE)
179	AAO91122.1	TAPPVVFHL	8	3	5	icmG	CBU_1626	PSE-Membrane
202	AAO91134.1	FVFEEPHTF	8	5	3		CBU_1638	CYTOPLASM(non-PSE)
169	AAO91142.1	NALPRTATL	8	6	2		CBU_1646	MEMBRANE(non-PSE)
297	AAO91144.2	AVSELVTSL	8	7	1	dotaA	CBU_1648	PSE-Membrane
66	AAO91155.2	SSHPVAIVL	8	5	3		CBU_1659	MEMBRANE(non-PSE)
97	AAO91155.2	HQFSKTSNL	8	4	4		CBU_1659	MEMBRANE(non-PSE)
77	AAO91165.1	SSDPTQIYL	8	5	3	rpoS	CBU_1669	SECRETED
82	AAO91181.1	SQLTLLHSF	8	5	3		CBU_1685	CYTOPLASM(non-PSE)
47	AAO91182.1	AQADRIYEM	8	6	2		CBU_1686	CYTOPLASM(non-PSE)
513	AAO91182.1	SQQEKTIQL	8	2	6		CBU_1686	CYTOPLASM(non-PSE)
1	AAO91198.1	MAYMKKITL	8	3	5	pyrC	CBU_1703	CYTOPLASM(non-PSE)
156	AAO91229.2	SQNPALHAL	8	4	4		CBU_1735	PSE-Membrane
39	AAO91235.1	RAFENPSTV	8	5	3		CBU_1741	PSE-Lipoprotein
81	AAO91235.1	KQRGPVPTL	8	5	3		CBU_1741	PSE-Lipoprotein
210	AAO91246.1	MAHKKLTTL	8	4	4		CBU_1752	CYTOPLASM(non-PSE)
297	AAO91272.1	SQFDPRKYL	8	3	5	fbaA	CBU_1778	CYTOPLASM(non-PSE)
37	AAO91287.2	SATPSSITL	8	5	3		CBU_1794	CYTOPLASM(non-PSE)
173	AAO91289.1	AVYFSPHQL	8	6	2		CBU_1796	MEMBRANE(non-PSE)
172	AAO91301.1	IANPIGHQI	8	6	2		CBU_1808	PSE-Membrane
293	AAO91311.1	SQLPIQKEL	8	3	5		CBU_1818	MEMBRANE(non-PSE)
102	AAO91349.1	YSAPFATHL	8	2	6	oppC	CBU_1858	MEMBRANE(non-PSE)
17	AAO91360.1	SAFAQTQTI	8	5	3		CBU_1869	SECRETED
203	AAO91361.1	FQAKVMTTL	8	5	3		CBU_1870	CYTOPLASM(non-PSE)
553	AAO91378.1	NVLPHSLSL	8	6	2	ponA	CBU_1887	PSE-Membrane
287	AAO91393.1	YALDVLSTL	8	5	3		CBU_1902	SECRETED
129	AAO91396.2	SSNPLPPVL	8	4	4	ftsX	CBU_1905	PSE-Membrane
141	AAO91401.1	SQYAAKVSL	8	3	5	com1	CBU_1910	SECRETED
113	AAO91449.2	YAIQKAVEL	8	4	4		CBU_1960	CYTOPLASM(non-PSE)
395	AAO91455.1	AAYEDQVQL	8	5	3	hemA	CBU_1966	CYTOPLASM(non-PSE)
261*	AAO91456.1	AQYSTIITL	8	2	6		CBU_1967	MEMBRANE(non-PSE)
77	AAO91475.1	SALRVVPEL	8	5	3	sppA	CBU_1986	PSE-Membrane
158	AAO91476.1	TALKGPHYL	8	4	4	apaH	CBU_1987	CYTOPLASM(non-PSE)
252	AAO91476.1	SSAPHTHAL	8	4	4	apaH	CBU_1987	CYTOPLASM(non-PSE)
38	AAO91509.2	YQFPQAPNM	8	4	4		CBU_2021	CYTOPLASM(non-PSE)
320	AAO91543.1	SAYPLFLLF	8	3	5		CBU_2058	MEMBRANE(non-PSE)
193	AAO91557.1	RQHSPYLHL	8	2	6		CBU_2073	PSE-Membrane
